# Supplementary material for: Naturally occurring fire coral clones demonstrate a genetic and environmental basis of microbiome composition
Source: Nat Commun. 2021 Nov 4;12:6402. doi: 10.1038/s41467-021-26543-x (PMC8568919; doi:10.1038/s41467-021-26543-x)
Supplement: Supplementary file 4 — Supplementary Data 1 [file 41467_2021_26543_MOESM4_ESM.xlsx]

## Sheet: Feuil1
Supplementary Data 1	Overview over sample colony sizes, geographic coordinates, allelic scores, MLG, genotype, habitat, morphology IDs.
Sample ID	Colony size (cm2)	X coordinate	Y coordinate	Mill101	Mill103	Mill47	Mill67	Mill95	Mill27	Mill7	Mill94	Mill30	Mill52	Mill61	Mill93	MLG ID	Genotype ID	Habitat ID	Morphology ID
BRT1-R014	115.21	50.25	7.7	132135	096096	120120	275275	123123	141141	119125	134134	205207	094096	163166	094094	46	G1	BR	EN
BRT1-R015	253.88	72.35	5.75	132135	096096	120120	275275	123123	141141	119125	134134	205207	094096	163166	094094	46	G1	BR	EN
BRT1-R016	303.28	83.9	6.9	132135	096096	120120	275275	123123	141141	119125	134134	205207	094096	163166	094094	46	G1	BR	EN
BRT1-R017	140.08	83.95	7.6	132135	096096	120120	275275	123123	141141	119125	134134	205207	094096	163166	094094	46	G1	BR	EN
BRT1-R018	113.39	96.5	7.85	132135	096096	120120	275275	123123	141141	119125	134134	205207	094096	163166	094094	46	G1	BR	EN
MDT1-R017	73.28	11.2	227.4	132135	096096	120120	275275	123123	141141	119125	134134	205207	094096	163166	094094	46	G1	MD	EN
UPT1-L010	45.71	7.55	173.4	132135	096096	120120	275275	123123	141141	119125	134134	205207	094096	163166	094094	46	G1	UP	ST
UPT1-L011	57.5	9.75	174.5	132135	096096	120120	275275	123123	141141	119125	134134	205207	094096	163166	094094	46	G1	UP	ST
UPT1-L004	6.99	5.8	172.5	132135	096096	120120	275275	123123	141141	119125	134134	205207	094096	163166	094094	46	G1	UP	EN
UPT1-L006	275.35	6.85	174.25	132135	096096	120120	275275	123123	141141	119125	134134	205207	094096	163166	094094	46	G1	UP	ST
UPT1-L007	244.81	6.75	173.95	132135	096096	120120	275275	123123	141141	119125	134134	205207	094096	163166	094094	46	G1	UP	ST
UPT1-L008	70.79	6.5	173.8	132135	096096	120120	275275	123123	141141	119125	134134	205207	094096	163166	094094	46	G1	UP	ST
UPT1-R001	1281.3	0.6	178.3	132135	096096	120120	275275	123123	141141	119125	134134	205207	094096	163166	094094	46	G1	UP	ST
UPT1-R010	388.77	6.4	178.8	132135	096096	120120	275275	123123	141141	119125	134134	205207	094096	163166	094094	46	G1	UP	ST
UPT1-R012	2962.31	7.3	176.4	132135	096096	120120	275275	123123	141141	119125	134134	205207	094096	163166	094094	46	G1	UP	ST
UPT1-R013	155.18	7.1	176.7	132135	096096	120120	275275	123123	141141	119125	134134	205207	094096	163166	094094	46	G1	UP	ST
UPT1-R014	204.86	7.4	177.15	132135	096096	120120	275275	123123	141141	119125	134134	205207	094096	163166	094094	46	G1	UP	ST
UPT1-R015	251.97	7.5	177.6	132135	096096	120120	275275	123123	141141	119125	134134	205207	094096	163166	094094	46	G1	UP	ST
UPT1-R016	51.28	6.2	178.35	132135	096096	120120	275275	123123	141141	119125	134134	205207	094096	163166	094094	46	G1	UP	ST
UPT1-R017	122.87	5.8	178.7	132135	096096	120120	275275	123123	141141	119125	134134	205207	094096	163166	094094	46	G1	UP	ST
UPT1-R019	86.94	6.2	179.1	132135	096096	120120	275275	123123	141141	119125	134134	205207	094096	163166	094094	46	G1	UP	EN
UPT1-R002	882.94	1.7	179.45	132135	096096	120120	275275	123123	141141	119125	134134	205207	094096	163166	094094	46	G1	UP	ST
UPT1-R020	282.52	7.1	178.95	132135	096096	120120	275275	123123	141141	119125	134134	205207	094096	163166	094094	46	G1	UP	ST
UPT1-R021	1808.1	7	179.2	132135	096096	120120	275275	123123	141141	119125	134134	205207	094096	163166	094094	46	G1	UP	ST
UPT1-R022	2323.34	8	176.4	132135	096096	120120	275275	123123	141141	119125	134134	205207	094096	163166	094094	46	G1	UP	ST
UPT1-R023	13831.7	8.6	178.2	132135	096096	120120	275275	123123	141141	119125	134134	205207	094096	163166	094094	46	G1	UP	ST
UPT1-R024	104.05	7.3	178.4	132135	096096	120120	275275	123123	141141	119125	134134	205207	094096	163166	094094	46	G1	UP	ST
UPT1-R025	138.54	7.55	179.2	132135	096096	120120	275275	123123	141141	119125	134134	205207	094096	163166	094094	46	G1	UP	ST
UPT1-R026	50.79	8.6	176	132135	096096	120120	275275	123123	141141	119125	134134	205207	094096	163166	094094	46	G1	UP	ST
UPT1-R027	60.42	8.6	177.8	132135	096096	120120	275275	123123	141141	119125	134134	205207	094096	163166	094094	46	G1	UP	EN
UPT1-R028	261.44	9.1	176.9	132135	096096	120120	275275	123123	141141	119125	134134	205207	094096	163166	094094	46	G1	UP	ST
UPT1-R029	1344.64	9.7	178	132135	096096	120120	275275	123123	141141	119125	134134	205207	094096	163166	094094	46	G1	UP	ST
UPT1-R030	79.84	9.7	178.7	132135	096096	120120	275275	123123	141141	119125	134134	205207	094096	163166	094094	46	G1	UP	ST
UPT1-R005	158.95	4.2	178	132135	096096	120120	275275	123123	141141	119125	134134	205207	094096	163166	094094	46	G1	UP	ST
UPT1-R006	582.73	6.55	175.45	132135	096096	120120	275275	123123	141141	119125	134134	205207	094096	163166	094094	46	G1	UP	ST
UPT1-R007	568.54	6.55	176.1	132135	096096	120120	275275	123123	141141	119125	134134	205207	094096	163166	094094	46	G1	UP	ST
UPT1-R008	5768.85	6.4	178.2	132135	096096	120120	275275	123123	141141	119125	134134	205207	094096	163166	094094	46	G1	UP	ST
UPT1-R009	450.43	6.2	178.2	132135	096096	120120	275275	123123	141141	119125	134134	205207	094096	163166	094094	46	G1	UP	ST
BRT1-R025	186.55	152.8	9.65	132135	096096	120120	275275	123123	141141	121125	134134	205207	094096	163166	094100	49	G2	BR	EN
BRT1-R026	46.19	154.6	5.2	132135	096096	120120	275275	123123	141141	121125	134134	205207	094096	163166	094100	49	G2	BR	EN
MDT1-R042	43.73	58.35	225.2	132135	096096	120120	275275	123123	141141	121125	134134	205207	094096	163166	094100	49	G2	MD	EN
MDT1-R043	71.59	58.5	230	132135	096096	120120	275275	123123	141141	121125	134134	205207	094096	163166	094100	49	G2	MD	EN
MDT1-R044	5474.92	60	226.3	132135	096096	120120	275275	123123	141141	121125	134134	205207	094096	163166	094100	49	G2	MD	MA
MDT1-R045	329.09	60.25	225.55	132135	096096	120120	275275	123123	141141	121125	134134	205207	094096	163166	094100	49	G2	MD	EN
MDT1-R046	141.62	60.5	226.6	132135	096096	120120	275275	123123	141141	121125	134134	205207	094096	163166	094100	49	G2	MD	EN
MDT1-R051	423.42	60.65	230	132135	096096	120120	275275	123123	141141	121125	134134	205207	094096	163166	094100	49	G2	MD	EN
MDT1-R052	368.02	61.5	225.15	132135	096096	120120	275275	123123	141141	121125	134134	205207	094096	163166	094100	49	G2	MD	EN
MDT1-R055	84	61.5	228.1	132135	096096	120120	275275	123123	141141	121125	134134	205207	094096	163166	094100	49	G2	MD	EN
MDT1-R056	1528.28	64.25	225.5	132135	096096	120120	275275	123123	141141	121125	134134	205207	094096	163166	094100	49	G2	MD	MA
MDT1-R057	4419.31	64.2	226.15	132135	096096	120120	275275	123123	141141	121125	134134	205207	094096	163166	094100	49	G2	MD	MA
UPT1-L029	1477.86	54	173.25	132135	096096	120120	275275	123123	141141	121125	134134	205207	094096	163166	094100	49	G2	UP	ST
UPT1-L030	48.58	60	174.75	132135	096096	120120	275275	123123	141141	121125	134134	205207	094096	163166	094100	49	G2	UP	ST
UPT1-L036	1264.75	69.75	173.55	132135	096096	120120	275275	123123	141141	121125	134134	205207	094096	163166	094100	49	G2	UP	ST
UPT1-R057	206.02	62.75	180	132135	096096	120120	275275	123123	141141	121125	134134	205207	094096	163166	094100	49	G2	UP	ST
BRT1-R042	554.53	199	8.3	135135	094098	120144	275275	129129	141145	123131	134134	205207	094096	166166	100100	113	G3	BR	MA
BRT1-R058	17.3	277.15	5.45	135135	094098	120144	275275	129129	141145	123131	134134	205207	094096	166166	100100	113	G3	BR	EN
MDT1-L231	59.19	244.15	224.05	135135	094098	120144	275275	129129	141145	123131	134134	205207	094096	166166	100100	113	G3	MD	EN
MDT1-L232	122.4	244.2	224.95	135135	094098	120144	275275	129129	141145	123131	134134	205207	094096	166166	100100	113	G3	MD	ST
MDT1-L235	4.91	255.5	221.35	135135	094098	120144	275275	129129	141145	123131	134134	205207	094096	166166	100100	113	G3	MD	EN
MDT1-L240	82.8	260	224	135135	094098	120144	275275	129129	141145	123131	134134	205207	094096	166166	100100	113	G3	MD	EN
MDT1-R197	390.4	257	227.7	135135	094098	120144	275275	129129	141145	123131	134134	205207	094096	166166	100100	113	G3	MD	EN
MDT1-R198	354.41	258.85	226	135135	094098	120144	275275	129129	141145	123131	134134	205207	094096	166166	100100	113	G3	MD	EN
MDT1-R199	13571.3	259.65	226.5	135135	094098	120144	275275	129129	141145	123131	134134	205207	094096	166166	100100	113	G3	MD	MA
MDT1-R200	162.83	261.15	226.9	135135	094098	120144	275275	129129	141145	123131	134134	205207	094096	166166	100100	113	G3	MD	EN
MDT1-R201	32.02	261	228	135135	094098	120144	275275	129129	141145	123131	134134	205207	094096	166166	100100	113	G3	MD	EN
UPT1-L137	28.41	234.4	171.1	135135	094098	120144	275275	129129	141145	123131	134134	205207	094096	166166	100100	113	G3	UP	EN
UPT1-L138	479.7	239.75	170.55	135135	094098	120144	275275	129129	141145	123131	134134	205207	094096	166166	100100	113	G3	UP	ST
UPT1-R256	25.63	234	179.6	135135	094098	120144	275275	129129	141145	123131	134134	205207	094096	166166	100100	113	G3	UP	EN
UPT1-R259	1152.57	236.45	179.5	135135	094098	120144	275275	129129	141145	123131	134134	205207	094096	166166	100100	113	G3	UP	ST
BRT2-L024	50.38	474.25	1.1	132135	096096	120156	275275	123123	141143	123125	134137	205205	094094	163163	094094	174	G4	BR	EN
BRT2-L029	50.42	485.55	3.25	132135	096096	120156	275275	123123	141143	123125	134137	205205	094094	163163	094094	174	G4	BR	EN
BRT2-L035	61.19	493.15	3.4	132135	096096	120156	275275	123123	141143	123125	134137	205205	094094	163163	094094	174	G4	BR	EN
BRT2-R022	250.18	483.9	6.4	132135	096096	120156	275275	123123	141143	123125	134137	205205	094094	163163	094094	174	G4	BR	EN
BRT2-R036	164.01	516.9	7.3	132135	096096	120156	275275	123123	141143	123125	134137	205205	094094	163163	094094	174	G4	BR	EN
UPT2-L078	405.57	427.5	171.1	132135	096096	120156	275275	123123	141143	123125	134137	205205	094094	163163	094094	174	G4	UP	ST
UPT2-L079	98.43	427.85	172.45	132135	096096	120156	275275	123123	141143	123125	134137	205205	094094	163163	094094	174	G4	UP	ST
UPT2-L080	9.83	428.1	172.65	132135	096096	120156	275275	123123	141143	123125	134137	205205	094094	163163	094094	174	G4	UP	EN
UPT2-L081	6.76	428.15	172.6	132135	096096	120156	275275	123123	141143	123125	134137	205205	094094	163163	094094	174	G4	UP	EN
UPT2-L082	418.64	428.15	172.85	132135	096096	120156	275275	123123	141143	123125	134137	205205	094094	163163	094094	174	G4	UP	ST
UPT2-L083	193.28	428.4	172.6	132135	096096	120156	275275	123123	141143	123125	134137	205205	094094	163163	094094	174	G4	UP	ST
UPT2-L085	226.68	427.1	174.95	132135	096096	120156	275275	123123	141143	123125	134137	205205	094094	163163	094094	174	G4	UP	ST
UPT2-L088	6.42	428.5	172.3	132135	096096	120156	275275	123123	141143	123125	134137	205205	094094	163163	094094	174	G4	UP	EN
UPT2-L090	126.02	429.7	174.65	132135	096096	120156	275275	123123	141143	123125	134137	205205	094094	163163	094094	174	G4	UP	ST
UPT2-L091	1542.37	430.15	173.45	132135	096096	120156	275275	123123	141143	123125	134137	205205	094094	163163	094094	174	G4	UP	ST
UPT2-L092	3088.28	429.75	171.6	132135	096096	120156	275275	123123	141143	123125	134137	205205	094094	163163	094094	174	G4	UP	ST
UPT2-L093	322.22	432.6	170	132135	096096	120156	275275	123123	141143	123125	134137	205205	094094	163163	094094	174	G4	UP	ST
UPT2-R105	51.75	427.75	175.2	132135	096096	120156	275275	123123	141143	123125	134137	205205	094094	163163	094094	174	G4	UP	ST
UPT2-R107	115.28	427.15	176.45	132135	096096	120156	275275	123123	141143	123125	134137	205205	094094	163163	094094	174	G4	UP	ST
UPT2-R108	160.05	427.55	176.7	132135	096096	120156	275275	123123	141143	123125	134137	205205	094094	163163	094094	174	G4	UP	ST
UPT2-R110	54.24	427.7	176.5	132135	096096	120156	275275	123123	141143	123125	134137	205205	094094	163163	094094	174	G4	UP	ST
UPT2-R113	147.1	427.7	176.25	132135	096096	120156	275275	123123	141143	123125	134137	205205	094094	163163	094094	174	G4	UP	ST
UPT2-R115	8.86	428.15	176	132135	096096	120156	275275	123123	141143	123125	134137	205205	094094	163163	094094	174	G4	UP	EN
UPT2-R117	151.36	428.15	175.85	132135	096096	120156	275275	123123	141143	123125	134137	205205	094094	163163	094094	174	G4	UP	ST
UPT2-R118	96.21	428.4	176.5	132135	096096	120156	275275	123123	141143	123125	134137	205205	094094	163163	094094	174	G4	UP	ST
UPT2-R119	6.18	428.4	176.7	132135	096096	120156	275275	123123	141143	123125	134137	205205	094094	163163	094094	174	G4	UP	EN
UPT2-R122	100.47	428.2	176.75	132135	096096	120156	275275	123123	141143	123125	134137	205205	094094	163163	094094	174	G4	UP	ST
UPT2-R126	47.91	427.9	177.35	132135	096096	120156	275275	123123	141143	123125	134137	205205	094094	163163	094094	174	G4	UP	EN
UPT2-R129	7.8	427.62	177.32	132135	096096	120156	275275	123123	141143	123125	134137	205205	094094	163163	094094	174	G4	UP	EN
UPT2-R133	69.7	429.25	176.1	132135	096096	120156	275275	123123	141143	123125	134137	205205	094094	163163	094094	174	G4	UP	ST
UPT2-R134	632.33	429.2	176.45	132135	096096	120156	275275	123123	141143	123125	134137	205205	094094	163163	094094	174	G4	UP	ST
UPT2-R136	231.98	429.7	176.55	132135	096096	120156	275275	123123	141143	123125	134137	205205	094094	163163	094094	174	G4	UP	ST
BRT3-R023	51.09	759.95	6.7	132132	094100	120120	275283	123129	141143	107121	134134	203207	094094	166166	094094	268	G5	BR	EN
BRT3-R029	73.79	777.65	9.25	132132	094100	120120	275283	123129	141143	107121	134134	203207	094094	166166	094094	268	G5	BR	EN
BRT3-R033	54.98	784.5	7.5	132132	094100	120120	275283	123129	141143	107121	134134	203207	094094	166166	094094	268	G5	BR	EN
BRT3-R034	162.14	784.85	6.5	132132	094100	120120	275283	123129	141143	107121	134134	203207	094094	166166	094094	268	G5	BR	EN
BRT3-R036	65.38	786.2	7.4	132132	094100	120120	275283	123129	141143	107121	134134	203207	094094	166166	094094	268	G5	BR	EN
UPT3-L034	7.84	751.4	170.45	132132	094100	120120	275283	123129	141143	107121	134134	203207	094094	166166	094094	268	G5	UP	EN
UPT3-R041	8.56	736.45	176.55	132132	094100	120120	275283	123129	141143	107121	134134	203207	094094	166166	094094	268	G5	UP	EN
UPT3-R061	398.8	742.5	175.5	132132	094100	120120	275283	123129	141143	107121	134134	203207	094094	166166	094094	268	G5	UP	ST
UPT3-R067	185.87	750.85	175.45	132132	094100	120120	275283	123129	141143	107121	134134	203207	094094	166166	094094	268	G5	UP	ST
UPT3-R068	158.8	751	175.85	132132	094100	120120	275283	123129	141143	107121	134134	203207	094094	166166	094094	268	G5	UP	ST
UPT3-R069	9517.87	750.5	178.25	132132	094100	120120	275283	123129	141143	107121	134134	203207	094094	166166	094094	268	G5	UP	ST
UPT3-R070	6.66	750.7	179	132132	094100	120120	275283	123129	141143	107121	134134	203207	094094	166166	094094	268	G5	UP	EN
UPT3-R071	7.42	750.9	179.2	132132	094100	120120	275283	123129	141143	107121	134134	203207	094094	166166	094094	268	G5	UP	EN
MDT3-L173	54.89	940.7	220.8	135135	096096	120156	283283	123123	141143	115115	137137	205211	094094	163166	094100	370	G6	MD	EN
MDT3-L174	220.86	940.55	220.6	135135	096096	120156	283283	123123	141143	115115	137137	205211	094094	163166	094100	370	G6	MD	EN
MDT3-L176	201.38	940.9	220.5	135135	096096	120156	283283	123123	141143	115115	137137	205211	094094	163166	094100	370	G6	MD	EN
MDT3-L177	122.59	941.35	223.4	135135	096096	120156	283283	123123	141143	115115	137137	205211	094094	163166	094100	370	G6	MD	EN
MDT3-R108	371.64	941.8	225.1	135135	096096	120156	283283	123123	141143	115115	137137	205211	094094	163166	094100	370	G6	MD	EN
MDT3-R110	253.3	943.6	228.4	135135	096096	120156	283283	123123	141143	115115	137137	205211	094094	163166	094100	370	G6	MD	EN
UPT3-L160	312.35	881.1	171.7	135135	096096	120156	283283	123123	141143	115115	137137	205211	094094	163166	094100	370	G6	UP	ST
UPT3-L164	7.79	881.35	171.2	135135	096096	120156	283283	123123	141143	115115	137137	205211	094094	163166	094100	370	G6	UP	EN
UPT3-L172	236.1	883.25	171.3	135135	096096	120156	283283	123123	141143	115115	137137	205211	094094	163166	094100	370	G6	UP	ST
UPT3-L183	96.4	883	174.7	135135	096096	120156	283283	123123	141143	115115	137137	205211	094094	163166	094100	370	G6	UP	EN
UPT3-L191	6.84	885.1	171.55	135135	096096	120156	283283	123123	141143	115115	137137	205211	094094	163166	094100	370	G6	UP	EN
UPT3-L192	115.22	884.75	171.15	135135	096096	120156	283283	123123	141143	115115	137137	205211	094094	163166	094100	370	G6	UP	EN
UPT3-L226	5454.47	888.25	170.75	135135	096096	120156	283283	123123	141143	115115	137137	205211	094094	163166	094100	370	G6	UP	ST
UPT3-L231	56.8	889.65	173.25	135135	096096	120156	283283	123123	141143	115115	137137	205211	094094	163166	094100	370	G6	UP	EN
UPT3-L232	1123.28	889.1	173.45	135135	096096	120156	283283	123123	141143	115115	137137	205211	094094	163166	094100	370	G6	UP	ST
UPT3-L235	363.32	891.25	173.75	135135	096096	120156	283283	123123	141143	115115	137137	205211	094094	163166	094100	370	G6	UP	EN
UPT3-R189	181.62	879.95	179.95	135135	096096	120156	283283	123123	141143	115115	137137	205211	094094	163166	094100	370	G6	UP	EN
UPT3-R220	8.53	886.4	175.55	135135	096096	120156	283283	123123	141143	115115	137137	205211	094094	163166	094100	370	G6	UP	EN
UPT3-R226	256.11	885.75	177.75	135135	096096	120156	283283	123123	141143	115115	137137	205211	094094	163166	094100	370	G6	UP	ST
UPT3-R231	97.44	886.1	177.5	135135	096096	120156	283283	123123	141143	115115	137137	205211	094094	163166	094100	370	G6	UP	EN
UPT3-R247	9.22	886.2	179.45	135135	096096	120156	283283	123123	141143	115115	137137	205211	094094	163166	094100	370	G6	UP	EN
