# Supplementary material for: Naturally occurring fire coral clones demonstrate a genetic and environmental basis of microbiome composition
Source: Nat Commun. 2021 Nov 4;12:6402. doi: 10.1038/s41467-021-26543-x (PMC8568919; doi:10.1038/s41467-021-26543-x)
Supplement: Supplementary file 6 — Supplementary Data 4 [file 41467_2021_26543_MOESM6_ESM.xlsx]

## Sheet: Genotype-Specific
Supplementary Data 4		IndicSpecies analysis of indicator ASVs / bacterial taxa associated with Millepora cf. platyphylla genotype. The association statistic indicates the strength of association for the respective ASV with the tested sample group.
ASV ID	Representative Genotype	Sum of reads / genotype	A (specificity)	B (fidelity)	Association Statistic	p-value	BRT1_R014	BRT1_R015	BRT1_R016	BRT1_R017	BRT1_R018	BRT1_R025	BRT1_R026	BRT1_R042	BRT1_R058	BRT2_L024	BRT2_L029	BRT2_L035	BRT2_R022	BRT2_R036	BRT3_R023	BRT3_R029	BRT3_R033	BRT3_R034	BRT3_R036	MDT1_L231	MDT1_L232	MDT1_L235	MDT1_L240	MDT1_R017	MDT1_R042	MDT1_R043	MDT1_R044	MDT1_R045	MDT1_R046	MDT1_R051	MDT1_R052	MDT1_R055	MDT1_R056	MDT1_R057	MDT1_R197	MDT1_R198	MDT1_R199	MDT1_R200	MDT1_R201	MDT3_L173	MDT3_L174	MDT3_L176	MDT3_L177
							G1	G1	G1	G1	G1	G2	G2	G3	G3	G4	G4	G4	G4	G4	G5	G5	G5	G5	G5	G3	G3	G3	G3	G1	G2	G2	G2	G2	G2	G2	G2	G2	G2	G2	G3	G3	G3	G3	G3	G6	G6	G6	G6
ASV01424	G1	59	0.832451	0.210526	0.419	0.005	0	0	0	0	0	0	0	0	0	3	0	0	0	0	0	0	0	0	0	0	0	0	0	0	0	0	0	0	0	0	0	0	0	0	0	0	0	0	0	0	0	0	0
ASV00210	G2	290	0.645887	0.375	0.492	0,010	0	0	0	0	0	0	0	0	0	0	0	0	6	0	0	0	0	0	0	0	0	0	0	0	4	19	0	207	0	40	14	0	0	0	0	6	0	0	0	0	0	49	0
ASV01082	G2	95	1	0.3125	0.559	0.005	0	0	0	0	0	0	0	0	0	0	0	0	0	0	0	0	0	0	0	0	0	0	0	0	10	14	42	15	0	0	0	14	0	0	0	0	0	0	0	0	0	0	0
ASV01312	G2	76	1	0.1875	0.433	0,010	0	0	0	0	0	0	0	0	0	0	0	0	0	0	0	0	0	0	0	0	0	0	0	0	5	22	0	0	0	0	0	49	0	0	0	0	0	0	0	0	0	0	0
ASV07878	G2	8	1	0.1875	0.433	0.005	0	0	0	0	0	4	0	0	0	0	0	0	0	0	0	0	0	0	0	0	0	0	0	0	0	1	3	0	0	0	0	0	0	0	0	0	0	0	0	0	0	0	0
ASV00195	G3	614	0.999358	1	1,000	0.005	0	0	0	0	0	0	0	19	42	0	0	0	0	0	0	0	0	0	0	24	32	21	37	0	0	0	0	0	0	0	0	0	0	0	47	30	51	23	25	0	0	0	0
ASV00433	G3	135	0.6245	0.333333	0.456	0.005	0	0	0	0	0	0	0	0	0	0	0	0	0	0	0	0	0	0	0	39	0	0	39	41	0	0	0	0	0	0	0	0	0	0	0	0	13	0	11	0	0	0	0
ASV00667	G3	129	0.910814	0.2	0.427	0.005	0	0	0	0	0	0	0	0	0	0	0	0	0	0	0	0	0	0	0	0	0	70	0	0	0	0	0	0	0	0	0	0	0	0	0	0	0	36	0	0	0	0	0
ASV00692	G3	148	0.968868	0.266667	0.508	0.005	0	0	2	0	0	0	0	0	0	0	0	0	0	0	0	0	0	0	0	22	105	0	0	0	0	0	0	0	0	0	0	0	0	0	0	18	3	0	0	0	0	0	0
ASV00882	G3	116	0.986571	0.266667	0.513	0.005	0	0	0	4	0	0	0	0	0	0	0	0	0	0	0	0	0	0	0	0	0	0	0	0	0	0	0	0	0	0	0	0	0	0	4	87	24	0	1	0	0	0	0
ASV01211	G3	84	1	0.733333	0.856	0.005	0	0	0	0	0	0	0	2	0	0	0	0	0	0	0	0	0	0	0	4	2	0	7	0	0	0	0	0	0	0	0	0	0	0	13	0	14	1	2	0	0	0	0
ASV01221	G3	48	0.735966	0.333333	0.495	0.005	0	0	2	25	0	0	0	0	0	0	0	0	0	0	0	0	0	0	0	1	15	0	0	0	0	0	0	0	0	0	0	0	0	0	0	19	7	0	0	0	0	0	0
ASV01915	G3	50	1	0.4	0.632	0.005	0	0	0	0	0	0	0	0	0	0	0	0	0	0	0	0	0	0	0	0	0	0	0	0	0	0	0	0	0	0	0	0	0	0	3	6	12	0	0	0	0	0	0
ASV02939	G3	29	1	0.266667	0.516	0.005	0	0	0	0	0	0	0	0	0	0	0	0	0	0	0	0	0	0	0	0	0	0	5	0	0	0	0	0	0	0	0	0	0	0	0	0	0	0	5	0	0	0	0
ASV04485	G3	17	1	0.133333	0.365	0,010	0	0	0	0	0	0	0	0	0	0	0	0	0	0	0	0	0	0	0	14	0	0	0	0	0	0	0	0	0	0	0	0	0	0	0	0	3	0	0	0	0	0	0
ASV04833	G3	15	1	0.133333	0.365	0,010	0	0	0	0	0	0	0	0	0	0	0	0	0	0	0	0	0	0	0	0	0	0	0	0	0	0	0	0	0	0	0	0	0	0	0	0	0	0	0	0	0	0	0
ASV05576	G3	9	0.883721	0.133333	0.343	0,010	0	0	0	0	0	0	0	0	0	0	0	0	0	0	0	0	0	0	0	3	0	0	0	0	0	0	0	0	0	0	0	0	0	0	0	0	0	0	0	0	0	0	0
ASV10560	G3	5	1	0.133333	0.365	0,010	0	0	0	0	0	0	0	0	0	0	0	0	0	0	0	0	0	0	0	0	0	0	0	0	0	0	0	0	0	0	0	0	0	0	0	0	0	0	0	0	0	0	0
ASV13252	G3	3	1	0.133333	0.365	0.005	0	0	0	0	0	0	0	0	0	0	0	0	0	0	0	0	0	0	0	0	0	0	0	0	0	0	0	0	0	0	0	0	0	0	2	0	0	0	0	0	0	0	0
ASV00723	G4	149	1	0.25	0,500	0.005	0	0	0	0	0	0	0	0	0	12	8	0	0	0	0	0	0	0	0	0	0	0	0	0	0	0	0	0	0	0	0	0	0	0	0	0	0	0	0	0	0	0	0
ASV00971	G4	108	1	0.53125	0.729	0.005	0	0	0	0	0	0	0	0	0	0	0	0	0	0	0	0	0	0	0	0	0	0	0	0	0	0	0	0	0	0	0	0	0	0	0	0	0	0	0	0	0	0	0
ASV00974	G4	108	1	0.21875	0.468	0.005	0	0	0	0	0	0	0	0	0	0	0	0	0	0	0	0	0	0	0	0	0	0	0	0	0	0	0	0	0	0	0	0	0	0	0	0	0	0	0	0	0	0	0
ASV01275	G4	78	1	0.25	0,500	0.005	0	0	0	0	0	0	0	0	0	0	0	0	0	0	0	0	0	0	0	0	0	0	0	0	0	0	0	0	0	0	0	0	0	0	0	0	0	0	0	0	0	0	0
ASV01324	G4	75	1	0.1875	0.433	0,010	0	0	0	0	0	0	0	0	0	0	0	0	0	0	0	0	0	0	0	0	0	0	0	0	0	0	0	0	0	0	0	0	0	0	0	0	0	0	0	0	0	0	0
ASV00181	G5	475	0.872684	0.307692	0.518	0,010	0	9	0	124	9	0	5	0	0	0	0	26	0	15	0	70	6	52	347	0	0	0	0	0	0	0	0	0	0	0	0	0	0	0	0	0	0	0	0	0	0	0	0
ASV00184	G5	452	0.786398	0.307692	0.492	0,010	0	11	0	47	0	0	57	0	0	0	0	0	0	0	0	7	68	19	358	0	0	0	0	0	0	0	0	49	0	0	0	0	0	0	3	0	0	0	0	0	0	4	0
ASV00256	G5	171	0.825088	0.361538	0.492	0,010	0	18	0	0	0	0	5	0	12	0	22	21	47	55	8	34	113	6	2	0	0	0	0	0	0	60	0	0	0	0	3	0	0	0	0	0	0	0	0	0	0	0	0
ASV00436	G5	267	1	0.153846	0.392	0.005	0	0	0	0	0	0	0	0	0	0	0	0	0	0	204	0	63	0	0	0	0	0	0	0	0	0	0	0	0	0	0	0	0	0	0	0	0	0	0	0	0	0	0
ASV00557	G5	87	0.63891	0.307692	0.443	0.005	0	0	0	20	0	9	0	0	0	0	0	0	0	0	0	14	0	0	0	0	0	0	0	0	0	0	0	0	0	0	0	0	0	0	0	0	0	0	0	0	0	0	0
ASV00576	G5	102	0.651721	0.461538	0.548	0.005	0	0	0	8	12	2	0	0	0	0	0	0	0	0	0	0	0	0	0	0	0	0	0	0	0	0	12	0	0	0	4	0	0	2	0	0	0	0	0	0	0	0	0
ASV00581	G5	154	0.883098	0.384615	0.583	0.005	0	0	0	0	0	0	0	0	0	0	0	0	0	0	0	0	0	0	0	0	0	0	0	0	0	0	2	0	0	0	0	0	0	0	1	0	0	0	0	0	0	0	0
ASV00901	G5	113	0.970235	0.153846	0.386	0,010	0	0	0	0	0	0	0	0	0	0	0	0	0	0	0	0	0	0	0	0	0	0	0	0	0	0	0	0	0	0	0	0	0	0	4	0	0	0	0	0	0	0	0
ASV00969	G5	53	0.964384	0.153846	0.385	0.005	0	0	0	0	0	0	22	0	0	0	0	0	0	0	0	5	0	0	0	0	0	0	0	0	0	0	0	0	0	0	0	0	0	0	0	0	0	0	0	0	0	0	0
ASV01076	G5	82	0.902223	0.230769	0.456	0,010	2	0	0	0	0	0	4	0	0	0	0	0	0	0	5	0	14	0	63	0	0	0	0	0	0	0	0	0	0	0	0	0	0	0	0	0	0	0	0	0	0	0	0
ASV01250	G5	59	0.87367	0.230769	0.449	0.005	0	0	0	0	0	0	0	0	0	0	0	0	0	0	0	0	0	0	0	0	0	0	0	0	0	0	0	0	0	0	0	0	0	0	0	0	0	0	0	0	0	0	0
ASV01299	G5	44	0.757785	0.230769	0.418	0,010	0	0	0	0	0	0	0	0	0	0	0	0	0	0	0	0	0	0	0	0	0	0	0	0	0	0	0	0	0	0	0	0	0	0	0	0	0	0	0	5	0	0	0
ASV01318	G5	42	0.730142	0.230769	0,410	0,010	0	0	0	0	0	9	0	0	0	0	0	0	0	0	0	0	21	12	9	0	0	0	0	0	0	0	0	0	0	0	0	0	0	0	0	0	0	0	0	0	0	0	0
ASV01365	G5	46	0.807186	0.230769	0.432	0,010	0	0	0	0	0	0	0	0	0	0	0	0	0	0	0	0	0	0	0	0	0	0	0	0	0	0	0	0	0	0	0	0	0	0	0	0	0	0	0	0	0	0	0
ASV01550	G5	56	0.928177	0.230769	0.463	0.005	0	0	0	0	0	0	0	0	0	0	0	0	0	0	0	21	23	0	0	0	0	0	0	0	0	0	0	0	0	0	0	0	0	0	0	0	0	0	0	7	0	0	0
ASV02019	G5	38	0.915046	0.230769	0,460	0,010	0	0	0	2	0	0	0	0	0	0	1	6	0	0	2	3	0	33	0	0	0	0	0	0	0	0	0	0	0	0	0	0	0	0	0	0	0	0	0	0	0	0	0
ASV02074	G5	41	0.959951	0.230769	0.471	0.005	0	0	0	0	5	0	0	0	0	0	0	0	0	0	0	0	0	0	0	0	0	0	0	0	0	0	0	0	0	0	0	0	0	0	0	0	0	0	0	0	0	0	0
ASV02405	G5	38	1	0.230769	0,480	0.005	0	0	0	0	0	0	0	0	0	0	0	0	0	0	0	0	6	5	0	0	0	0	0	0	0	0	0	0	0	0	0	0	0	0	0	0	0	0	0	0	0	0	0
ASV02601	G5	25	0.817757	0.230769	0.434	0,010	0	0	0	0	0	0	0	0	0	0	0	0	0	0	10	0	0	8	0	0	0	0	0	0	0	0	0	0	0	0	0	0	0	0	0	0	0	0	0	0	9	0	0
ASV02732	G5	28	0.951327	0.153846	0.383	0,010	0	0	0	0	0	0	0	0	0	0	0	0	0	0	0	0	0	0	0	0	0	0	0	0	0	0	0	0	0	0	0	0	0	0	0	0	0	0	0	0	0	0	0
ASV03246	G5	26	1	0.153846	0.392	0,010	0	0	0	0	0	0	0	0	0	0	0	0	0	0	0	19	0	0	0	0	0	0	0	0	0	0	0	0	0	0	0	0	0	0	0	0	0	0	0	0	0	0	0
ASV04236	G5	18	1	0.153846	0.392	0,010	0	0	0	0	0	0	0	0	0	0	0	0	0	0	0	14	0	4	0	0	0	0	0	0	0	0	0	0	0	0	0	0	0	0	0	0	0	0	0	0	0	0	0
ASV04532	G5	17	1	0.153846	0.392	0,010	0	0	0	0	0	0	0	0	0	0	0	0	0	0	0	0	15	0	2	0	0	0	0	0	0	0	0	0	0	0	0	0	0	0	0	0	0	0	0	0	0	0	0
ASV05086	G5	14	1	0.153846	0.392	0,010	0	0	0	0	0	0	0	0	0	0	0	0	0	0	0	0	10	0	4	0	0	0	0	0	0	0	0	0	0	0	0	0	0	0	0	0	0	0	0	0	0	0	0
ASV05350	G5	13	1	0.153846	0.392	0.005	0	0	0	0	0	0	0	0	0	0	0	0	0	0	0	0	0	0	0	0	0	0	0	0	0	0	0	0	0	0	0	0	0	0	0	0	0	0	0	0	0	0	0
ASV05588	G5	12	1	0.153846	0.392	0,010	0	0	0	0	0	0	0	0	0	0	0	0	0	0	0	0	0	0	0	0	0	0	0	0	0	0	0	0	0	0	0	0	0	0	0	0	0	0	0	0	0	0	0
ASV05911	G5	11	1	0.153846	0.392	0,010	0	0	0	0	0	0	0	0	0	0	0	0	0	0	0	0	0	0	0	0	0	0	0	0	0	0	0	0	0	0	0	0	0	0	0	0	0	0	0	0	0	0	0
ASV06068	G5	7	0.741722	0.230769	0.414	0,010	0	0	0	0	0	0	0	0	0	0	0	0	0	0	0	0	0	0	0	0	0	0	0	0	0	0	0	0	0	0	2	0	0	0	0	0	0	0	0	0	0	0	0
ASV06283	G5	10	1	0.153846	0.392	0.005	0	0	0	0	0	0	0	0	0	0	0	0	0	0	1	0	9	0	0	0	0	0	0	0	0	0	0	0	0	0	0	0	0	0	0	0	0	0	0	0	0	0	0
ASV06394	G5	10	1	0.153846	0.392	0,010	0	0	0	0	0	0	0	0	0	0	0	0	0	0	0	0	0	0	0	0	0	0	0	0	0	0	0	0	0	0	0	0	0	0	0	0	0	0	0	0	0	0	0
ASV06539	G5	9	0.935644	0.230769	0.465	0.005	0	0	0	0	0	0	0	0	0	0	0	0	0	0	0	0	0	0	0	0	0	0	0	0	0	0	0	0	0	0	0	0	0	0	0	0	0	0	0	0	0	1	0
ASV06615	G5	10	1	0.153846	0.392	0,010	0	0	0	0	0	0	0	0	0	0	0	0	0	0	0	8	0	0	0	0	0	0	0	0	0	0	0	0	0	0	0	0	0	0	0	0	0	0	0	0	0	0	0
ASV07164	G5	9	1	0.153846	0.392	0,010	0	0	0	0	0	0	0	0	0	0	0	0	0	0	0	5	0	4	0	0	0	0	0	0	0	0	0	0	0	0	0	0	0	0	0	0	0	0	0	0	0	0	0
ASV13648	G5	3	1	0.153846	0.392	0,010	0	0	0	0	0	0	0	0	0	0	0	0	0	0	0	1	0	2	0	0	0	0	0	0	0	0	0	0	0	0	0	0	0	0	0	0	0	0	0	0	0	0	0
ASV00526	G6	181	0.839484	0.238095	0.447	0,010	0	0	0	0	0	0	0	0	0	0	0	0	0	0	0	0	0	0	0	0	0	0	0	8	0	0	0	0	0	0	23	0	0	0	0	0	0	0	0	0	17	35	0
ASV00696	G6	100	0.744555	0.285714	0.461	0,010	0	0	13	5	0	0	0	0	0	0	0	0	0	0	0	0	0	0	0	0	0	0	0	0	0	0	0	0	0	0	0	0	0	0	0	0	0	0	0	14	0	0	0
ASV00721	G6	134	0.931566	0.380952	0.596	0.005	0	0	0	0	0	0	0	0	0	0	0	0	15	0	0	0	0	0	0	0	0	0	0	0	0	0	0	0	0	0	0	0	0	0	0	0	0	0	0	0	0	0	0
ASV00745	G6	92	0.769028	0.238095	0.428	0,010	0	0	8	0	0	0	0	0	0	0	0	0	0	0	0	0	0	0	0	0	0	0	0	22	0	0	0	0	0	0	0	0	0	0	0	0	0	0	0	0	0	10	0
ASV00784	G6	105	0.796646	0.333333	0.515	0.005	0	0	0	0	20	0	0	0	0	0	0	0	0	0	0	0	0	0	0	0	0	0	0	0	0	0	0	0	0	0	0	0	12	0	0	0	0	0	0	0	16	22	0
ASV00853	G6	107	0.884836	0.238095	0.459	0.005	0	0	0	0	0	0	0	0	0	0	0	0	0	0	0	0	0	0	0	0	6	0	0	0	0	0	0	0	0	0	0	0	0	0	0	0	0	0	0	0	0	0	0
ASV00959	G6	109	1	0.285714	0.378	0,010	0	0	0	0	0	0	0	0	0	0	0	0	0	0	0	0	0	0	0	0	0	0	0	0	0	0	0	0	0	0	0	0	0	0	0	0	0	0	0	0	0	0	0
ASV01136	G6	74	0.899264	0.238095	0.463	0,010	0	0	0	0	0	0	0	0	0	0	0	0	0	0	0	0	0	0	0	0	0	0	0	0	0	0	0	0	0	0	0	0	0	0	0	0	0	0	0	0	0	0	0
ASV01147	G6	89	1	0.285714	0.535	0.005	0	0	0	0	0	0	0	0	0	0	0	0	0	0	0	0	0	0	0	0	0	0	0	0	0	0	0	0	0	0	0	0	0	0	0	0	0	0	0	0	0	0	0
ASV01280	G6	57	0.751148	0.333333	0,500	0,010	0	0	0	0	0	0	0	0	0	0	0	0	0	0	0	0	0	0	0	0	0	0	0	0	0	0	0	0	0	0	0	0	0	0	0	7	0	0	0	0	0	0	0
ASV01304	G6	59	0.858737	0.285714	0.495	0.005	0	0	0	0	0	0	0	0	0	0	0	0	0	0	0	0	0	0	0	0	0	0	0	0	0	0	0	0	0	0	0	0	0	0	0	0	0	0	0	1	23	0	0
ASV01526	G6	52	0.935644	0.146857	0.396	0,010	0	0	0	0	0	0	0	0	0	0	0	0	0	0	0	0	0	0	0	0	0	0	0	0	6	0	0	0	0	0	0	0	0	0	0	0	0	0	0	2	11	0	0
ASV01804	G6	53	1	0.285714	0.535	0.005	0	0	0	0	0	0	0	0	0	0	0	0	0	0	0	0	0	0	0	0	0	0	0	0	0	0	0	0	0	0	0	0	0	0	0	0	0	0	0	0	0	0	0
ASV02038	G6	47	1	0.190476	0.436	0,010	0	0	0	0	0	0	0	0	0	0	0	0	0	0	0	0	0	0	0	0	0	0	0	0	0	0	0	0	0	0	0	0	0	0	0	0	0	0	0	0	0	2	0
ASV02763	G6	32	1	0.142857	0.378	0.005	0	0	0	0	0	0	0	0	0	0	0	0	0	0	0	0	0	0	0	0	0	0	0	0	0	0	0	0	0	0	0	0	0	0	0	0	0	0	0	0	0	0	0
ASV02797	G6	32	1	0.190476	0.436	0,010	0	0	0	0	0	0	0	0	0	0	0	0	0	0	0	0	0	0	0	0	0	0	0	0	0	0	0	0	0	0	0	0	0	0	0	0	0	0	0	5	0	0	0
ASV03130	G6	27	1	0.142857	0.378	0.005	0	0	0	0	0	0	0	0	0	0	0	0	0	0	0	0	0	0	0	0	0	0	0	0	0	0	0	0	0	0	0	0	0	0	0	0	0	0	0	0	0	0	0
ASV03586	G6	23	1	0.142857	0.378	0.005	0	0	0	0	0	0	0	0	0	0	0	0	0	0	0	0	0	0	0	0	0	0	0	0	0	0	0	0	0	0	0	0	0	0	0	0	0	0	0	0	0	0	0
ASV05046	G6	13	1	0.142857	0,370	0,010	0	0	0	0	0	0	0	0	0	0	0	0	0	0	0	0	0	0	0	0	0	0	0	1	0	0	0	0	0	0	0	0	0	0	0	0	0	0	0	0	0	0	3
ASV05102	G6	14	1	0.142857	0.378	0.005	0	0	0	0	0	0	0	0	0	0	0	0	0	0	0	0	0	0	0	0	0	0	0	0	0	0	0	0	0	0	0	0	0	0	0	0	0	0	0	2	0	0	0
ASV05112	G6	14	1	0.142857	0.378	0,010	0	0	0	0	0	0	0	0	0	0	0	0	0	0	0	0	0	0	0	0	0	0	0	0	0	0	0	0	0	0	0	0	0	0	0	0	0	0	0	0	0	1	0
ASV05923	G6	11	1	0.142857	0.378	0,010	0	0	0	0	0	0	0	0	0	0	0	0	0	0	0	0	0	0	0	0	0	0	0	0	0	0	0	0	0	0	0	0	0	0	0	0	0	0	0	4	0	0	0
ASV05970	G6	11	1	0.142857	0.378	0.005	0	0	0	0	0	0	0	0	0	0	0	0	0	0	0	0	0	0	0	0	0	0	0	0	0	0	0	0	0	0	0	0	0	0	0	0	0	0	0	0	0	0	0
ASV06169	G6	9	1	0.133333	0.353	0,010	0	0	0	0	0	0	0	0	0	0	0	0	0	0	0	0	0	0	0	0	0	0	0	0	0	0	0	0	0	0	0	0	0	0	0	0	0	0	0	0	0	0	0
ASV07918	G6	7	0.914286	0.190476	0.417	0.005	0	0	0	0	0	0	0	0	0	1	0	0	0	0	0	0	0	0	0	0	0	0	0	0	0	0	0	0	0	0	0	0	0	0	0	0	0	0	0	0	0	0	0
[truncated: 92 more columns]

## Sheet: Habitat-Specific
Supplementary Data 4		IndicSpecies analysis of indicator ASVs / bacterial taxa associated with the reef habitat. The association statistic indicates the strength of association for the respective ASV with the tested sample group.
ASV ID	Representative Habitat	Sum of reads / habitat	A (specificity)	B (fidelity)	Association Statistic	p-value	BRT1_R014	BRT1_R015	BRT1_R016	BRT1_R017	BRT1_R018	BRT1_R025	BRT1_R026	BRT1_R042	BRT1_R058	BRT2_L024	BRT2_L029	BRT2_L035	BRT2_R022	BRT2_R036	BRT3_R023	BRT3_R029	BRT3_R033	BRT3_R034	BRT3_R036	MDT1_L231	MDT1_L232	MDT1_L235	MDT1_L240	MDT1_R017	MDT1_R042	MDT1_R043	MDT1_R044	MDT1_R045	MDT1_R046	MDT1_R051	MDT1_R052	MDT1_R055	MDT1_R056	MDT1_R057	MDT1_R197	MDT1_R198	MDT1_R199	MDT1_R200	MDT1_R201	MDT3_L173	MDT3_L174	MDT3_L176	MDT3_L177
							BR	BR	BR	BR	BR	BR	BR	BR	BR	BR	BR	BR	BR	BR	BR	BR	BR	BR	BR	MD	MD	MD	MD	MD	MD	MD	MD	MD	MD	MD	MD	MD	MD	MD	MD	MD	MD	MD	MD	MD	MD	MD	MD
ASV00058	BR	1595	0.920472	0.578947	0,730	0.005	8	20	0	95	0	0	58	0	323	0	30	33	24	35	20	949	0	0	0	0	13	0	0	0	0	0	0	16	18	0	0	0	0	0	3	0	0	0	0	0	0	0	0
ASV00059	BR	1376	0.84907	0.842105	0.846	0.005	108	82	0	50	0	5	48	0	198	5	78	29	10	13	9	260	5	47	429	0	0	0	0	0	0	0	0	0	24	0	0	144	0	0	19	0	5	0	0	0	35	0	4
ASV00071	BR	1151	0.884294	0.526316	0.682	0.005	674	348	8	5	0	4	9	0	0	0	0	3	0	70	0	11	0	19	0	0	0	0	0	0	22	3	0	0	0	0	17	11	0	0	11	0	0	0	0	0	0	0	0
ASV00072	BR	845	0.711918	0.894737	0.798	0.005	11	38	13	283	56	13	57	8	0	4	42	0	23	2	79	12	106	46	52	43	0	0	14	29	5	6	0	52	0	46	0	0	34	0	18	0	14	0	0	0	0	23	9
ASV00074	BR	1575	1	0.315789	0.562	0.005	0	9	0	0	9	5	0	0	0	735	0	0	7	0	0	0	0	0	810	0	0	0	0	0	0	0	0	0	0	0	0	0	0	0	0	0	0	0	0	0	0	0	0
ASV00092	BR	1281	1	0.526316	0.725	0.005	1060	76	10	19	0	0	0	0	38	0	0	45	0	5	0	14	6	8	0	0	0	0	0	0	0	0	0	0	0	0	0	0	0	0	0	0	0	0	0	0	0	0	0
ASV00106	BR	808	0.922843	0.368421	0.583	0.005	0	0	0	0	0	43	47	0	65	0	53	307	144	149	0	0	0	0	0	0	0	0	0	0	0	0	0	0	0	0	0	0	0	0	0	0	0	0	0	0	0	0	0
ASV00137	BR	370	0.737635	0.789474	0.763	0.005	0	48	0	28	0	44	3	0	12	15	17	42	46	18	27	13	30	17	10	0	0	0	0	0	0	0	0	0	5	0	10	0	0	0	0	0	0	0	0	0	0	0	0
ASV00165	BR	431	0.854973	0.421053	0,600	0.005	0	29	0	0	0	0	45	0	42	0	0	119	61	0	0	7	75	53	0	0	0	0	0	0	0	0	0	0	0	0	18	0	0	0	0	0	0	0	0	0	0	0	0
ASV00169	BR	654	0.954087	0.526316	0.709	0.005	0	0	0	326	0	22	27	0	95	0	0	7	0	0	10	29	47	14	77	0	0	0	0	0	0	0	0	19	0	0	0	0	0	0	0	0	0	0	0	0	0	0	0
ASV00170	BR	709	1	0.263158	0.513	0.005	0	0	0	0	76	0	0	0	586	0	0	10	0	6	0	31	0	0	0	0	0	0	0	0	0	0	0	0	0	0	0	0	0	0	0	0	0	0	0	0	0	0	0
ASV00181	BR	663	1	0.526316	0.725	0.005	0	9	0	124	9	0	5	0	0	0	0	26	0	15	0	70	6	52	347	0	0	0	0	0	0	0	0	0	0	0	0	0	0	0	0	0	0	0	0	0	0	0	0
ASV00184	BR	567	0.917031	0.368421	0.581	0.005	0	11	0	47	0	0	57	0	0	0	0	0	0	0	0	7	68	19	358	0	0	0	0	0	0	0	0	49	0	0	0	0	0	0	3	0	0	0	0	0	0	4	0
ASV00197	BR	266	0.748868	0.789474	0.769	0.005	5	27	0	23	6	18	20	5	0	3	4	77	4	0	10	20	16	28	0	0	11	0	0	6	0	0	0	0	0	14	0	0	0	0	2	0	0	0	0	0	0	0	5
ASV00205	BR	479	0.941583	0.210526	0.445	0.005	0	0	5	0	0	0	222	0	0	0	0	0	0	0	73	0	0	179	0	0	0	0	0	0	0	15	0	4	0	0	0	0	0	0	0	0	0	0	0	0	0	0	0
ASV00211	BR	519	0.965733	0.210526	0.451	0.005	0	0	0	58	0	0	0	0	105	0	0	12	0	0	0	344	0	0	0	0	0	0	0	0	0	0	0	0	0	0	0	0	0	0	0	0	0	0	0	0	0	0	0
ASV00214	BR	513	0.972778	0.210526	0.453	0.005	0	0	0	38	0	0	0	0	106	0	0	23	0	0	0	346	0	0	0	0	0	0	0	0	0	0	0	0	0	0	0	0	0	0	0	0	0	0	0	0	0	0	0
ASV00215	BR	542	1	0.315789	0.562	0.005	0	0	0	3	0	4	0	0	0	0	76	377	41	41	0	0	0	0	0	0	0	0	0	0	0	0	0	0	0	0	0	0	0	0	0	0	0	0	0	0	0	0	0
ASV00240	BR	401	0.885054	0.421053	0,610	0.005	37	15	0	0	14	0	0	0	48	0	32	0	0	0	0	96	0	16	143	0	0	0	0	0	0	0	0	0	0	0	0	58	0	0	0	0	0	0	0	0	0	0	0
ASV00241	BR	296	0.761652	0.368421	0,530	0.005	77	0	0	90	53	0	0	0	0	0	0	0	0	0	8	2	38	28	0	0	38	0	13	0	0	26	0	0	0	0	0	0	0	0	0	0	0	0	3	0	0	0	0
ASV00247	BR	364	0.936964	0.157895	0.385	0,010	222	117	0	0	0	0	0	0	0	0	0	0	0	25	0	0	0	0	0	0	0	0	0	0	0	0	0	0	0	0	0	0	0	0	0	0	0	0	0	0	0	0	0
ASV00248	BR	399	0.909832	0.421053	0.619	0.005	35	19	0	0	0	0	18	0	49	0	41	0	0	0	0	64	0	20	153	0	0	0	0	0	0	0	0	0	0	0	0	44	0	0	0	0	0	0	0	0	0	0	0
ASV00250	BR	264	0.776619	0.631579	0,700	0.005	11	30	0	9	0	21	9	0	0	8	0	37	8	4	26	0	42	59	0	2	6	0	0	0	2	4	0	9	0	0	0	0	4	0	0	0	0	0	0	0	28	5	0
ASV00256	BR	343	0.850731	0.631579	0.733	0.005	0	18	0	0	0	0	5	0	12	0	22	21	47	55	8	34	113	6	2	0	0	0	0	0	0	60	0	0	0	0	3	0	0	0	0	0	0	0	0	0	0	0	0
ASV00268	BR	450	1	0.263158	0.513	0.005	0	0	0	37	0	0	0	0	205	0	0	53	0	0	0	99	0	56	0	0	0	0	0	0	0	0	0	0	0	0	0	0	0	0	0	0	0	0	0	0	0	0	0
ASV00272	BR	180	0.680213	0.368421	0.501	0,010	31	29	0	0	0	0	0	5	43	0	15	0	0	0	0	29	0	0	28	0	0	0	0	0	1	0	0	0	0	0	13	33	0	0	0	0	0	0	0	0	0	0	0
ASV00281	BR	430	1	0.157895	0.397	0,010	380	44	0	0	0	0	6	0	0	0	0	0	0	0	0	0	0	0	0	0	0	0	0	0	0	0	0	0	0	0	0	0	0	0	0	0	0	0	0	0	0	0	0
ASV00307	BR	312	0.884656	0.526316	0.682	0.005	0	0	0	0	0	32	9	0	45	0	28	64	5	46	0	62	0	10	11	0	0	0	8	0	0	0	0	0	0	0	31	8	0	0	0	0	0	0	0	0	0	0	0
ASV00324	BR	264	0.860112	0.368421	0.563	0.005	38	0	34	35	0	0	41	0	0	0	0	0	0	0	0	77	0	13	26	0	0	0	0	0	0	0	0	0	0	0	0	42	0	0	0	0	0	0	0	0	0	0	0
ASV00327	BR	90	0.611367	0.526316	0.567	0.005	0	0	0	21	0	5	3	3	0	0	0	17	8	9	7	0	12	5	0	0	0	0	0	0	0	0	0	0	0	0	0	0	0	0	0	0	0	0	0	0	0	0	0
ASV00345	BR	106	0.65154	0.421053	0.524	0.005	16	16	0	13	17	10	0	0	17	0	0	0	0	0	0	2	15	0	0	0	0	0	1	0	0	0	0	0	0	0	0	0	0	11	0	0	0	0	0	0	0	0	0
ASV00355	BR	280	0.936862	0.315789	0.544	0.005	0	0	0	0	0	0	12	0	14	0	0	11	5	43	0	195	0	0	0	0	0	0	0	0	16	0	0	0	0	0	0	0	0	0	0	0	0	0	0	0	0	0	0
ASV00371	BR	161	0.814027	0.421053	0.585	0.005	0	0	0	14	0	6	52	0	13	5	0	0	0	3	0	0	0	22	46	0	0	0	0	0	0	0	0	0	0	0	0	0	0	0	0	0	0	4	2	0	0	0	0
ASV00374	BR	288	0.961872	0.526316	0.712	0.005	29	37	0	20	24	4	50	0	13	0	0	0	0	0	0	0	33	49	29	0	0	0	0	0	0	0	0	0	0	0	3	0	0	0	0	0	0	0	0	0	0	0	0
ASV00378	BR	312	1	0.315789	0.562	0.005	0	21	0	211	8	0	1	0	57	0	0	0	0	0	0	0	0	0	14	0	0	0	0	0	0	0	0	0	0	0	0	0	0	0	0	0	0	0	0	0	0	0	0
ASV00383	BR	304	0.981132	0.473684	0.682	0.005	0	1	0	82	0	0	34	0	101	5	0	32	0	0	0	13	0	30	6	0	0	0	0	0	0	0	0	0	0	0	0	8	0	0	0	0	0	0	0	0	0	0	0
ASV00399	BR	206	0.87477	0.263158	0,480	0.005	18	131	0	0	0	35	0	0	0	0	4	0	0	18	0	0	0	0	0	9	0	0	0	0	0	0	0	0	0	0	0	12	0	0	0	0	0	0	0	0	0	0	0
ASV00400	BR	247	0.96138	0.315789	0.551	0.005	0	17	0	0	0	0	42	0	62	0	0	0	0	0	0	28	0	37	61	0	0	0	0	0	0	0	0	0	0	0	0	0	0	0	0	0	0	0	0	0	0	0	0
ASV00402	BR	235	0.952102	0.315789	0.548	0.005	22	14	0	0	0	0	0	0	0	0	0	0	0	8	0	46	0	31	114	0	0	0	0	0	0	0	0	0	0	0	0	0	0	0	0	0	0	0	0	0	0	0	0
ASV00439	BR	217	0.937358	0.684211	0.801	0.005	0	7	6	21	28	15	28	8	49	0	17	7	0	0	9	0	18	4	0	0	0	0	0	0	0	0	0	0	0	0	2	0	0	0	0	0	0	0	0	0	0	0	0
ASV00447	BR	183	0.783548	0.315789	0.497	0.005	0	21	0	0	35	0	0	0	0	9	0	0	41	0	0	0	37	0	40	0	0	0	0	66	0	0	0	0	0	0	0	0	0	0	0	0	0	0	0	0	0	0	0
ASV00459	BR	247	0.994898	0.421053	0.647	0.005	0	0	0	99	0	0	15	0	4	0	26	0	20	0	44	0	23	16	0	0	0	0	0	0	0	0	0	0	0	0	0	0	0	0	0	0	0	0	0	0	0	0	0
ASV00470	BR	152	0.855107	0.526316	0.671	0.005	11	12	0	22	0	15	0	0	0	0	4	21	0	27	0	17	18	5	0	0	0	0	0	0	2	0	0	0	0	0	0	0	0	0	0	11	0	0	0	0	0	0	0
ASV00476	BR	240	1	0.157895	0.397	0,010	223	0	0	0	0	0	0	12	5	0	0	0	0	0	0	0	0	0	0	0	0	0	0	0	0	0	0	0	0	0	0	0	0	0	0	0	0	0	0	0	0	0	0
ASV00478	BR	240	1	0.263158	0.513	0.005	0	4	0	0	0	0	19	0	144	0	0	64	0	0	0	0	0	0	9	0	0	0	0	0	0	0	0	0	0	0	0	0	0	0	0	0	0	0	0	0	0	0	0
ASV00486	BR	97	0.668725	0.368421	0.496	0.005	1	0	0	32	0	0	0	0	0	0	0	22	8	9	0	15	0	0	10	0	0	0	22	0	0	0	0	0	0	0	0	0	0	0	0	0	0	0	0	0	0	0	0
ASV00512	BR	125	0.8256	0.368421	0.552	0,010	0	12	0	21	37	0	12	0	0	0	12	0	0	0	7	0	0	24	0	0	0	0	0	0	2	0	0	0	0	0	1	0	0	0	0	8	0	0	0	0	0	0	0
ASV00516	BR	221	1	0.157895	0.397	0.005	15	196	10	0	0	0	0	0	0	0	0	0	0	0	0	0	0	0	0	0	0	0	0	0	0	0	0	0	0	0	0	0	0	0	0	0	0	0	0	0	0	0	0
ASV00518	BR	73	0.610762	0.421053	0.499	0.005	0	0	0	8	0	0	0	0	5	0	0	0	7	12	10	4	18	9	0	0	24	0	0	0	0	0	0	0	0	0	12	0	0	0	1	1	0	0	0	0	0	0	0
ASV00521	BR	121	0.724807	0.421053	0.552	0.005	33	20	0	0	0	0	0	3	8	0	11	8	0	19	0	19	0	0	0	0	0	0	44	0	0	0	0	0	0	0	0	5	0	0	0	0	0	0	0	0	0	0	0
ASV00556	BR	122	0.883773	0.210526	0.431	0.005	0	0	0	0	19	0	0	0	3	0	0	98	0	0	0	0	0	0	2	0	0	0	0	0	0	0	0	0	0	0	0	0	0	0	0	0	0	0	0	0	0	0	0
ASV00560	BR	155	0.945891	0.315789	0.547	0.005	0	0	0	33	0	0	11	0	0	0	8	11	0	0	0	46	0	46	0	0	0	0	0	0	0	0	0	0	0	0	0	0	0	0	0	0	0	0	0	0	0	0	0
ASV00590	BR	147	0.946962	0.157895	0.387	0,010	0	0	5	0	0	0	0	0	36	0	0	0	0	0	0	106	0	0	0	0	0	0	0	0	0	0	0	0	0	0	0	0	0	0	0	0	0	0	0	0	0	0	0
ASV00611	BR	161	0.953545	0.263158	0.501	0.005	50	0	0	0	10	1	0	0	0	40	0	0	0	0	0	0	0	0	60	0	0	0	0	0	3	0	0	0	0	0	0	0	0	0	0	0	0	0	0	0	0	0	0
ASV00630	BR	104	0.755373	0.263158	0.446	0,010	0	7	6	10	0	0	58	0	0	23	0	0	0	0	0	0	0	0	0	0	0	0	0	0	0	0	0	0	0	0	0	11	0	0	0	0	0	0	0	0	0	0	5
ASV00650	BR	137	0.960056	0.421053	0.636	0.005	16	7	0	9	0	0	0	0	40	0	0	19	0	25	0	17	0	4	0	0	0	0	0	0	0	0	0	0	0	0	0	0	0	0	0	0	0	0	0	0	0	0	0
ASV00661	BR	141	0.949167	0.315789	0.547	0.005	0	0	0	55	0	0	5	0	4	0	0	41	0	0	0	21	0	15	0	0	0	0	0	0	0	0	0	0	0	0	0	0	0	0	0	0	0	0	0	0	0	0	0
ASV00674	BR	127	0.840417	0.210526	0.421	0.005	0	34	0	0	0	0	39	0	0	0	0	0	0	0	1	0	53	0	0	0	0	0	0	0	0	0	0	0	0	0	0	0	0	0	0	0	0	0	0	0	0	0	0
ASV00700	BR	89	0.752249	0.263158	0.445	0,010	0	0	30	0	0	5	29	0	0	13	0	0	12	0	0	0	0	0	0	0	0	0	0	0	0	0	0	17	0	0	0	0	0	0	0	0	10	0	0	0	0	0	0
ASV00730	BR	78	0.712935	0.368421	0.513	0.005	5	5	0	0	0	34	5	0	0	0	7	20	0	2	0	0	0	0	0	0	0	0	0	0	0	2	0	0	0	27	0	0	0	0	0	0	0	0	0	0	0	0	0
ASV00738	BR	144	1	0.631579	0.795	0.005	0	4	0	1	30	10	2	0	2	0	3	51	1	0	15	0	12	13	0	0	0	0	0	0	0	0	0	0	0	0	0	0	0	0	0	0	0	0	0	0	0	0	0
ASV00739	BR	143	1	0.263158	0.513	0.005	0	0	0	40	0	0	1	0	53	0	8	0	0	0	0	41	0	0	0	0	0	0	0	0	0	0	0	0	0	0	0	0	0	0	0	0	0	0	0	0	0	0	0
ASV00776	BR	132	0.992067	0.368421	0.605	0.005	0	0	0	42	0	14	0	0	0	0	3	0	0	31	0	8	0	31	3	0	0	0	0	0	0	0	0	0	0	0	0	0	0	0	0	0	0	0	0	0	0	0	0
ASV00780	BR	134	0.983903	0.263158	0.509	0.005	0	0	0	0	0	0	2	0	54	0	0	31	0	0	0	38	0	9	0	0	0	0	0	0	3	0	0	0	0	0	0	0	0	0	0	0	0	0	0	0	0	0	0
ASV00795	BR	92	0.771386	0.263158	0.451	0.005	0	0	0	0	0	0	6	0	54	0	0	21	0	0	0	0	6	0	5	0	0	0	0	0	0	0	0	0	4	0	0	0	0	0	0	0	0	0	0	0	0	0	0
ASV00825	BR	130	1	0.526316	0.725	0.005	10	40	0	10	0	10	0	0	0	0	0	40	0	3	3	8	0	3	3	0	0	0	0	0	0	0	0	0	0	0	0	0	0	0	0	0	0	0	0	0	0	0	0
ASV00829	BR	70	0.851121	0.473684	0.635	0.005	0	0	0	0	0	0	14	0	0	3	4	5	1	0	28	3	0	11	1	0	0	0	0	0	0	0	0	0	0	0	0	0	0	0	0	0	0	0	0	0	0	0	0
ASV00906	BR	111	0.968131	0.210526	0.451	0.005	20	1	0	70	0	0	0	0	0	0	0	0	0	0	0	20	0	0	0	0	0	0	0	0	0	0	0	0	0	0	0	5	0	0	0	0	0	0	0	0	0	0	0
ASV00936	BR	79	0.833326	0.315789	0.513	0.005	2	0	54	0	0	0	0	0	0	1	0	5	0	0	0	4	0	13	0	0	0	0	7	0	5	0	0	0	0	4	0	0	0	0	0	0	1	0	0	0	0	0	0
ASV00939	BR	112	1	0.210526	0.459	0.005	0	0	0	0	0	0	0	0	61	0	5	28	0	0	0	0	0	0	18	0	0	0	0	0	0	0	0	0	0	0	0	0	0	0	0	0	0	0	0	0	0	0	0
ASV00941	BR	111	1	0.263158	0.513	0.005	13	0	0	28	0	0	7	0	0	0	0	0	0	0	0	29	0	0	34	0	0	0	0	0	0	0	0	0	0	0	0	0	0	0	0	0	0	0	0	0	0	0	0
ASV00953	BR	110	1	0.157895	0.397	0,010	0	13	0	0	0	0	0	0	1	0	0	96	0	0	0	0	0	0	0	0	0	0	0	0	0	0	0	0	0	0	0	0	0	0	0	0	0	0	0	0	0	0	0
ASV00970	BR	108	1	0.210526	0.459	0.005	0	0	0	81	0	7	6	0	0	0	0	14	0	0	0	0	0	0	0	0	0	0	0	0	0	0	0	0	0	0	0	0	0	0	0	0	0	0	0	0	0	0	0
ASV00975	BR	76	0.920716	0.210526	0,440	0,010	0	0	0	21	0	0	0	0	0	0	0	0	1	0	0	5	0	49	0	0	0	0	0	0	0	0	0	0	0	0	0	0	0	0	0	0	0	0	0	0	0	0	0
ASV00994	BR	97	0.943156	0.263158	0.498	0.005	0	0	0	0	0	46	7	0	5	0	0	29	0	10	0	0	0	0	0	0	0	0	0	0	8	0	0	0	0	0	0	0	0	0	0	0	0	0	0	0	0	0	0
ASV01019	BR	82	0.951031	0.315789	0.548	0.005	0	0	0	29	0	0	0	0	0	0	2	27	0	0	4	0	0	7	13	0	0	0	0	0	0	0	0	0	0	0	0	0	0	0	0	0	0	0	0	0	0	0	0
ASV01055	BR	93	0.988777	0.368421	0.604	0.005	0	0	0	22	0	0	0	0	9	0	20	17	8	8	9	0	0	0	0	0	0	0	0	0	0	0	0	0	0	0	0	0	0	0	0	0	0	0	0	0	0	0	0
ASV01076	BR	88	0.981169	0.263158	0.508	0.005	2	0	0	0	0	0	4	0	0	0	0	0	0	0	5	0	14	0	63	0	0	0	0	0	0	0	0	0	0	0	0	0	0	0	0	0	0	0	0	0	0	0	0
ASV01122	BR	91	1	0.210526	0.459	0.005	0	0	0	29	0	0	0	0	12	0	0	0	0	0	0	45	0	5	0	0	0	0	0	0	0	0	0	0	0	0	0	0	0	0	0	0	0	0	0	0	0	0	0
ASV01124	BR	88	0.992854	0.210526	0.457	0.005	0	0	0	26	0	0	18	0	41	0	0	0	0	3	0	0	0	0	0	0	0	0	0	0	0	0	0	0	0	0	0	0	0	0	0	0	0	0	0	0	0	0	0
ASV01132	BR	90	1	0.315789	0.562	0.005	0	0	0	0	0	5	0	0	2	0	0	40	0	0	14	0	0	18	11	0	0	0	0	0	0	0	0	0	0	0	0	0	0	0	0	0	0	0	0	0	0	0	0
ASV01134	BR	71	0.946526	0.210526	0.446	0.005	0	7	0	0	0	0	0	0	0	7	0	0	37	0	0	0	20	0	0	0	0	0	0	0	0	0	0	0	0	0	0	0	0	0	0	0	0	0	0	0	0	0	0
ASV01139	BR	89	1	0.263158	0.513	0.005	0	10	0	39	0	0	4	0	0	0	2	0	0	0	0	0	0	34	0	0	0	0	0	0	0	0	0	0	0	0	0	0	0	0	0	0	0	0	0	0	0	0	0
ASV01153	BR	58	0.827985	0.421053	0,590	0.005	0	2	0	6	4	1	0	0	0	0	2	31	0	0	0	0	6	6	0	0	0	0	0	0	0	0	0	0	0	0	0	0	0	0	8	0	0	3	0	0	0	0	0
ASV01181	BR	86	1	0.157895	0.397	0.005	63	21	2	0	0	0	0	0	0	0	0	0	0	0	0	0	0	0	0	0	0	0	0	0	0	0	0	0	0	0	0	0	0	0	0	0	0	0	0	0	0	0	0
ASV01195	BR	85	1	0.210526	0.459	0.005	0	0	0	33	0	0	19	0	0	0	0	0	0	6	0	27	0	0	0	0	0	0	0	0	0	0	0	0	0	0	0	0	0	0	0	0	0	0	0	0	0	0	0
ASV01196	BR	85	1	0.368421	0.607	0.005	0	0	0	0	5	6	0	0	19	0	23	28	0	0	0	0	0	1	3	0	0	0	0	0	0	0	0	0	0	0	0	0	0	0	0	0	0	0	0	0	0	0	0
ASV01216	BR	83	1	0.157895	0.397	0,010	0	0	0	0	0	0	38	0	0	0	0	0	0	0	0	1	0	0	44	0	0	0	0	0	0	0	0	0	0	0	0	0	0	0	0	0	0	0	0	0	0	0	0
ASV01237	BR	81	1	0.368421	0.607	0.005	0	0	0	13	0	0	0	0	8	0	0	0	11	20	0	10	0	5	14	0	0	0	0	0	0	0	0	0	0	0	0	0	0	0	0	0	0	0	0	0	0	0	0
ASV01261	BR	79	1	0.315789	0.562	0.005	0	0	0	7	0	20	0	0	21	0	0	0	0	4	0	9	0	18	0	0	0	0	0	0	0	0	0	0	0	0	0	0	0	0	0	0	0	0	0	0	0	0	0
ASV01266	BR	61	0.941358	0.157895	0.386	0,010	0	14	17	0	0	0	0	0	0	0	0	0	0	0	0	0	0	0	30	0	0	0	0	0	0	0	0	0	0	0	0	0	0	0	0	0	0	0	0	0	0	0	0
ASV01273	BR	78	1	0.368421	0.607	0.005	0	5	0	0	0	5	0	0	0	0	32	22	4	0	3	0	0	7	0	0	0	0	0	0	0	0	0	0	0	0	0	0	0	0	0	0	0	0	0	0	0	0	0
ASV01284	BR	76	0.990476	0.157895	0.395	0.005	0	0	0	68	0	0	0	0	0	0	0	5	0	0	0	3	0	0	0	0	0	0	0	0	0	0	0	0	0	0	0	0	0	0	0	0	0	0	0	1	0	0	0
ASV01288	BR	77	1	0.210526	0.459	0.005	0	0	0	50	0	0	0	0	0	0	6	0	12	0	0	0	0	9	0	0	0	0	0	0	0	0	0	0	0	0	0	0	0	0	0	0	0	0	0	0	0	0	0
ASV01298	BR	59	0.942659	0.263158	0.498	0.005	0	6	0	0	0	31	0	0	0	0	9	4	0	0	9	0	0	0	0	0	0	0	0	0	0	0	0	0	0	0	0	0	0	0	0	0	0	0	0	0	0	0	0
ASV01305	BR	74	0.980632	0.210526	0.454	0.005	0	0	0	0	14	0	12	0	0	0	0	0	0	0	0	0	17	0	31	0	0	0	0	0	0	0	0	0	0	0	0	0	0	0	0	0	0	0	0	0	0	0	2
ASV01318	BR	51	0.909631	0.210526	0.438	0,010	0	0	0	0	0	9	0	0	0	0	0	0	0	0	0	0	21	12	9	0	0	0	0	0	0	0	0	0	0	0	0	0	0	0	0	0	0	0	0	0	0	0	0
ASV01349	BR	20	0.641254	0.421053	0,520	0.005	1	2	0	4	0	0	0	0	0	0	5	1	0	1	0	0	3	3	0	0	0	0	0	0	0	0	0	0	0	0	0	0	0	0	0	0	0	0	0	0	0	0	0
ASV01366	BR	72	1	0.368421	0.607	0.005	0	0	0	24	0	7	0	0	2	0	2	27	0	5	0	0	0	5	0	0	0	0	0	0	0	0	0	0	0	0	0	0	0	0	0	0	0	0	0	0	0	0	0
ASV01397	BR	60	0.962738	0.157895	0,390	0,010	0	0	0	0	0	0	0	0	3	0	0	16	0	0	0	0	41	0	0	0	0	0	0	0	0	0	0	0	0	0	0	0	0	0	0	0	0	0	0	0	0	0	0
ASV01410	BR	70	1	0.263158	0.513	0.005	0	0	0	22	0	0	0	0	9	0	0	8	0	0	0	16	0	15	0	0	0	0	0	0	0	0	0	0	0	0	0	0	0	0	0	0	0	0	0	0	0	0	0
ASV01421	BR	69	1	0.263158	0.513	0.005	21	24	0	9	0	0	5	0	0	0	0	0	0	0	0	0	10	0	0	0	0	0	0	0	0	0	0	0	0	0	0	0	0	0	0	0	0	0	0	0	0	0	0
ASV01431	BR	47	0.883402	0.157895	0.373	0.005	0	0	0	0	0	12	10	0	0	0	0	25	0	0	0	0	0	0	0	0	0	0	0	0	0	0	0	0	0	0	0	0	0	0	0	0	0	0	0	0	0	0	0
ASV01438	BR	55	0.84316	0.210526	0.421	0.005	10	0	0	9	0	0	0	0	0	0	16	0	0	0	0	20	0	0	0	0	0	0	0	0	0	0	0	0	0	0	14	0	0	0	0	0	0	0	0	0	0	0	0
ASV01449	BR	68	1	0.210526	0.459	0.005	0	0	0	0	15	0	0	0	3	0	0	0	0	0	5	0	0	0	45	0	0	0	0	0	0	0	0	0	0	0	0	0	0	0	0	0	0	0	0	0	0	0	0
ASV01481	BR	66	1	0.105263	0.324	0,010	0	57	0	0	9	0	0	0	0	0	0	0	0	0	0	0	0	0	0	0	0	0	0	0	0	0	0	0	0	0	0	0	0	0	0	0	0	0	0	0	0	0	0
ASV01482	BR	66	1	0.157895	0.397	0.005	13	0	0	0	0	0	0	0	0	0	13	0	0	40	0	0	0	0	0	0	0	0	0	0	0	0	0	0	0	0	0	0	0	0	0	0	0	0	0	0	0	0	0
ASV01501	BR	65	1	0.157895	0.397	0.005	0	37	0	0	13	0	0	0	0	0	15	0	0	0	0	0	0	0	0	0	0	0	0	0	0	0	0	0	0	0	0	0	0	0	0	0	0	0	0	0	0	0	0
ASV01535	BR	50	0.944188	0.263158	0.498	0.005	0	14	0	0	7	0	0	0	0	0	0	0	8	0	13	0	8	0	0	0	0	0	0	0	0	0	0	0	0	0	0	0	0	0	0	0	0	0	0	0	0	0	0
ASV01542	BR	64	1	0.263158	0.513	0.005	0	0	0	0	0	0	0	0	15	0	0	9	0	3	0	33	0	0	4	0	0	0	0	0	0	0	0	0	0	0	0	0	0	0	0	0	0	0	0	0	0	0	0
ASV01549	BR	40	0.78291	0.263158	0.454	0,010	0	0	0	0	0	13	0	0	0	3	0	14	0	0	0	0	6	4	0	0	0	0	0	0	0	0	0	0	0	0	0	0	0	0	0	0	0	0	0	0	12	0	0
ASV01572	BR	61	0.996551	0.263158	0.512	0.005	0	0	0	0	0	5	7	12	0	0	0	0	24	0	0	0	13	0	0	0	0	0	0	0	0	0	0	0	0	0	0	0	0	0	0	0	0	0	0	0	0	0	0
ASV01577	BR	62	1	0.157895	0.397	0.005	0	0	0	0	53	0	0	0	4	0	0	0	0	0	0	0	5	0	0	0	0	0	0	0	0	0	0	0	0	0	0	0	0	0	0	0	0	0	0	0	0	0	0
ASV01584	BR	61	1	0.157895	0.397	0.005	0	0	0	0	0	0	50	0	0	0	0	0	0	0	0	0	5	6	0	0	0	0	0	0	0	0	0	0	0	0	0	0	0	0	0	0	0	0	0	0	0	0	0
ASV01591	BR	44	0.924586	0.157895	0.382	0,010	0	0	7	0	0	0	31	0	0	0	0	0	0	0	0	0	0	6	0	0	0	0	0	0	0	0	0	0	0	0	0	0	0	0	0	0	0	0	0	0	0	0	0
ASV01597	BR	61	1	0.157895	0.397	0.005	0	0	0	35	0	0	0	0	0	0	0	11	0	0	0	15	0	0	0	0	0	0	0	0	0	0	0	0	0	0	0	0	0	0	0	0	0	0	0	0	0	0	0
ASV01607	BR	50	0.861498	0.263158	0.476	0.005	0	5	0	0	0	0	0	4	4	0	34	0	0	0	0	0	0	3	0	0	0	0	0	0	0	0	0	0	0	0	0	0	0	0	0	0	0	0	0	0	0	0	0
ASV01642	BR	59	1	0.157895	0.397	0.005	0	0	0	0	0	42	0	0	0	0	0	0	11	0	0	0	0	6	0	0	0	0	0	0	0	0	0	0	0	0	0	0	0	0	0	0	0	0	0	0	0	0	0
ASV01683	BR	38	0.792683	0.315789	0,500	0,010	0	3	10	0	5	0	1	0	0	0	18	0	0	0	0	0	0	1	0	1	0	0	0	1	0	0	0	0	0	0	0	0	5	0	0	0	0	0	0	0	0	3	1
ASV01684	BR	54	0.948649	0.315789	0.547	0.005	0	9	0	7	0	0	6	0	0	1	0	0	0	0	0	26	0	0	5	0	0	0	0	0	4	0	0	0	0	0	0	0	0	0	0	0	0	0	0	0	0	0	0
ASV01767	BR	54	1	0.157895	0.397	0,010	0	0	0	23	0	0	0	0	0	0	0	0	0	0	0	26	0	0	5	0	0	0	0	0	0	0	0	0	0	0	0	0	0	0	0	0	0	0	0	0	0	0	0
ASV01781	BR	54	1	0.210526	0.459	0.005	3	0	0	0	0	38	0	2	0	0	0	0	0	11	0	0	0	0	0	0	0	0	0	0	0	0	0	0	0	0	0	0	0	0	0	0	0	0	0	0	0	0	0
ASV01835	BR	33	0.772339	0.210526	0.403	0.005	0	0	0	25	2	2	0	0	0	0	0	0	0	4	0	0	0	0	0	0	0	0	0	0	0	0	0	0	0	0	0	0	0	0	0	0	0	0	0	11	0	0	0
ASV01901	BR	51	1	0.263158	0.513	0.005	0	3	0	0	0	0	0	0	0	0	31	0	0	0	1	13	0	3	0	0	0	0	0	0	0	0	0	0	0	0	0	0	0	0	0	0	0	0	0	0	0	0	0
ASV01965	BR	49	1	0.210526	0.459	0.005	0	0	0	19	0	0	0	0	0	0	0	22	0	2	0	6	0	0	0	0	0	0	0	0	0	0	0	0	0	0	0	0	0	0	0	0	0	0	0	0	0	0	0
ASV01986	BR	27	0.858961	0.263158	0.475	0.005	0	0	0	0	0	6	5	0	0	0	0	0	0	3	0	6	0	7	0	0	0	0	0	0	0	0	0	0	0	0	0	0	0	0	0	0	0	0	0	0	0	0	0
ASV02019	BR	47	1	0.315789	0.562	0.005	0	0	0	2	0	0	0	0	0	0	1	6	0	0	2	3	0	33	0	0	0	0	0	0	0	0	0	0	0	0	0	0	0	0	0	0	0	0	0	0	0	0	0
ASV02056	BR	46	1	0.157895	0.397	0,010	0	0	0	34	0	0	0	0	0	0	0	0	0	0	0	4	0	8	0	0	0	0	0	0	0	0	0	0	0	0	0	0	0	0	0	0	0	0	0	0	0	0	0
ASV02151	BR	43	1	0.210526	0.459	0.005	4	0	0	20	0	0	9	0	0	0	0	0	0	0	0	0	0	10	0	0	0	0	0	0	0	0	0	0	0	0	0	0	0	0	0	0	0	0	0	0	0	0	0
ASV02162	BR	42	0.982898	0.263158	0.509	0.005	0	0	0	0	0	1	11	0	0	0	23	1	0	0	0	0	0	0	6	0	0	0	0	0	0	0	0	0	0	0	0	0	0	0	0	0	0	0	0	0	0	0	1
ASV02219	BR	42	1	0.210526	0.459	0.005	0	0	0	28	0	2	0	0	0	0	0	0	0	0	0	0	0	7	5	0	0	0	0	0	0	0	0	0	0	0	0	0	0	0	0	0	0	0	0	0	0	0	0
ASV02254	BR	41	1	0.210526	0.459	0.005	0	0	0	6	0	6	0	0	15	0	0	0	0	0	0	14	0	0	0	0	0	0	0	0	0	0	0	0	0	0	0	0	0	0	0	0	0	0	0	0	0	0	0
ASV02280	BR	41	1	0.157895	0.397	0.005	0	0	0	3	0	0	0	0	25	0	0	0	0	0	0	13	0	0	0	0	0	0	0	0	0	0	0	0	0	0	0	0	0	0	0	0	0	0	0	0	0	0	0
ASV02318	BR	39	0.981607	0.263158	0.508	0.005	0	0	0	0	0	0	5	0	20	0	0	0	0	0	0	0	7	2	5	0	0	0	0	1	0	0	0	0	0	0	0	0	0	0	0	0	0	0	0	0	0	0	0
ASV02322	BR	30	0.804124	0.210526	0.411	0.005	0	5	0	0	0	13	0	0	0	0	0	0	0	0	7	0	5	0	0	0	0	0	0	0	9	0	0	0	0	0	0	0	0	0	0	0	1	0	0	0	0	0	0
ASV02357	BR	39	1	0.210526	0.459	0.005	0	0	0	0	9	0	0	0	22	0	0	0	0	0	0	6	0	2	0	0	0	0	0	0	0	0	0	0	0	0	0	0	0	0	0	0	0	0	0	0	0	0	0
ASV02366	BR	39	1	0.263158	0.513	0.005	0	0	0	0	16	1	0	0	0	0	13	0	2	0	7	0	0	0	0	0	0	0	0	0	0	0	0	0	0	0	0	0	0	0	0	0	0	0	0	0	0	0	0
ASV02420	BR	22	0.8669	0.315789	0.523	0.005	0	2	0	0	0	0	9	2	0	0	1	0	4	0	0	0	0	0	4	0	0	0	0	0	0	0	0	0	0	0	0	0	0	0	0	0	0	0	0	0	0	0	0
ASV02437	BR	37	1	0.263158	0.513	0.005	0	0	0	22	0	0	4	0	0	0	0	0	0	0	1	7	0	0	3	0	0	0	0	0	0	0	0	0	0	0	0	0	0	0	0	0	0	0	0	0	0	0	0
ASV02449	BR	34	0.981713	0.210526	0.455	0,010	0	6	0	0	0	5	0	0	3	0	0	20	0	0	0	0	0	0	0	0	0	0	0	0	0	0	0	0	0	0	0	0	0	0	0	0	0	0	0	0	0	0	0
ASV02501	BR	36	1	0.157895	0.397	0.005	0	0	0	0	4	0	0	0	0	0	0	21	11	0	0	0	0	0	0	0	0	0	0	0	0	0	0	0	0	0	0	0	0	0	0	0	0	0	0	0	0	0	0
ASV02669	BR	25	0.810474	0.157895	0.358	0,010	0	5	0	0	19	0	1	0	0	0	0	0	0	0	0	0	0	0	0	0	0	0	0	0	0	0	0	0	0	0	0	0	0	0	0	0	0	0	0	0	0	0	0
ASV02709	BR	33	1	0.263158	0.513	0.005	21	0	0	0	0	0	0	0	4	0	3	3	0	2	0	0	0	0	0	0	0	0	0	0	0	0	0	0	0	0	0	0	0	0	0	0	0	0	0	0	0	0	0
ASV02726	BR	32	1	0.157895	0.397	0.005	0	0	3	0	0	16	0	0	13	0	0	0	0	0	0	0	0	0	0	0	0	0	0	0	0	0	0	0	0	0	0	0	0	0	0	0	0	0	0	0	0	0	0
ASV02733	BR	32	1	0.368421	0.607	0.005	0	6	0	0	0	7	1	2	0	0	0	0	0	4	0	0	3	9	0	0	0	0	0	0	0	0	0	0	0	0	0	0	0	0	0	0	0	0	0	0	0	0	0
ASV02894	BR	30	1	0.210526	0.459	0.005	0	0	0	0	4	0	10	0	0	0	0	0	0	0	0	0	0	4	12	0	0	0	0	0	0	0	0	0	0	0	0	0	0	0	0	0	0	0	0	0	0	0	0
ASV02948	BR	29	1	0.157895	0.397	0.005	0	0	0	21	0	0	0	0	7	0	0	0	0	1	0	0	0	0	0	0	0	0	0	0	0	0	0	0	0	0	0	0	0	0	0	0	0	0	0	0	0	0	0
ASV02980	BR	24	0.957871	0.157895	0.389	0.005	0	0	0	0	5	8	0	0	0	0	0	11	0	0	0	0	0	0	0	0	0	0	0	0	0	0	0	0	0	0	0	0	0	0	0	0	0	0	0	0	0	0	0
ASV02989	BR	29	1	0.157895	0.397	0.005	0	12	1	0	0	0	0	0	0	0	0	16	0	0	0	0	0	0	0	0	0	0	0	0	0	0	0	0	0	0	0	0	0	0	0	0	0	0	0	0	0	0	0
ASV03023	BR	26	0.946779	0.157895	0.387	0,010	0	0	0	0	0	0	12	0	5	0	0	0	9	0	0	0	0	0	0	0	0	0	0	0	0	0	0	0	0	0	2	0	0	0	0	0	0	0	0	0	0	0	0
ASV03069	BR	24	0.966011	0.157895	0.391	0,010	0	0	2	0	18	0	0	0	0	0	0	0	0	0	4	0	0	0	0	0	0	0	0	0	0	0	0	0	0	0	0	0	0	0	0	0	0	0	0	0	0	0	0
ASV03099	BR	27	1	0.157895	0.397	0,010	0	0	0	0	0	0	0	0	0	0	9	6	0	0	0	0	12	0	0	0	0	0	0	0	0	0	0	0	0	0	0	0	0	0	0	0	0	0	0	0	0	0	0
ASV03152	BR	25	0.983392	0.157895	0.394	0.005	0	0	0	0	0	3	0	0	0	0	0	9	0	0	13	0	0	0	0	0	0	0	0	0	0	0	0	0	0	0	0	0	0	0	0	0	0	0	0	0	0	0	0
ASV03193	BR	26	0.981607	0.263158	0.324	0,010	0	0	0	0	0	9	0	0	17	0	0	0	0	0	0	0	0	0	0	0	0	0	0	0	0	0	0	0	0	0	0	0	0	0	0	0	0	0	0	0	0	0	0
ASV03232	BR	26	1	0.157895	0.397	0,010	0	0	0	7	0	10	0	0	0	0	0	9	0	0	0	0	0	0	0	0	0	0	0	0	0	0	0	0	0	0	0	0	0	0	0	0	0	0	0	0	0	0	0
ASV03255	BR	26	1	0.157895	0.397	0,010	0	0	0	0	0	10	0	0	0	0	0	0	0	0	0	8	8	0	0	0	0	0	0	0	0	0	0	0	0	0	0	0	0	0	0	0	0	0	0	0	0	0	0
ASV03414	BR	24	1	0.157895	0.397	0.005	0	0	0	0	0	0	0	0	12	0	0	9	0	0	3	0	0	0	0	0	0	0	0	0	0	0	0	0	0	0	0	0	0	0	0	0	0	0	0	0	0	0	0
ASV03469	BR	24	1	0.263158	0.513	0.005	0	0	0	8	3	0	5	0	5	0	0	0	0	0	0	0	0	0	3	0	0	0	0	0	0	0	0	0	0	0	0	0	0	0	0	0	0	0	0	0	0	0	0
ASV03477	BR	24	1	0.105263	0.324	0,010	0	0	0	0	0	0	0	0	16	0	0	0	0	8	0	0	0	0	0	0	0	0	0	0	0	0	0	0	0	0	0	0	0	0	0	0	0	0	0	0	0	0	0
ASV03498	BR	23	1	0.157895	0.397	0,010	0	9	0	11	0	0	0	0	0	0	0	0	0	3	0	0	0	0	0	0	0	0	0	0	0	0	0	0	0	0	0	0	0	0	0	0	0	0	0	0	0	0	0
ASV03602	BR	22	0.84907	0.842105	0.324	0,010	0	0	0	0	0	0	20	0	0	0	0	0	0	0	2	0	0	0	0	0	0	0	0	0	0	0	0	0	0	0	0	0	0	0	0	0	0	0	0	0	0	0	0
ASV03718	BR	21	1	0.210526	0.459	0.005	0	0	0	0	0	0	0	0	8	0	2	3	0	8	0	0	0	0	0	0	0	0	0	0	0	0	0	0	0	0	0	0	0	0	0	0	0	0	0	0	0	0	0
ASV03736	BR	17	0.952677	0.157895	0.388	0.005	0	0	0	3	0	0	9	0	0	0	0	0	0	0	0	0	0	5	0	0	0	0	0	0	0	0	0	0	0	0	0	0	0	0	0	0	0	0	0	0	0	0	0
ASV03813	BR	21	1	0.263158	0.513	0.005	0	5	0	6	0	1	0	0	0	0	0	0	0	7	0	2	0	0	0	0	0	0	0	0	0	0	0	0	0	0	0	0	0	0	0	0	0	0	0	0	0	0	0
ASV04050	BR	19	1	0.157895	0.397	0.005	0	0	0	2	0	0	0	0	16	0	0	0	0	0	0	1	0	0	0	0	0	0	0	0	0	0	0	0	0	0	0	0	0	0	0	0	0	0	0	0	0	0	0
ASV04059	BR	19	1	0.157895	0.397	0,010	0	0	0	0	0	0	0	0	0	0	0	12	4	0	3	0	0	0	0	0	0	0	0	0	0	0	0	0	0	0	0	0	0	0	0	0	0	0	0	0	0	0	0
ASV04100	BR	14	0.929889	0.157895	0.383	0,010	0	3	0	0	0	0	0	0	0	0	1	0	10	0	0	0	0	0	0	0	0	0	0	0	0	0	0	0	0	0	0	0	0	0	0	0	0	0	0	0	0	0	0
ASV04214	BR	14	0.943114	0.157895	0.386	0,010	0	0	0	0	1	0	0	0	0	0	0	0	0	0	8	0	0	0	5	0	0	0	0	0	0	0	0	0	0	0	0	0	0	0	0	0	0	0	0	0	0	0	0
ASV04223	BR	18	0.952677	0.157895	0.324	0,010	0	0	0	0	0	2	0	0	16	0	0	0	0	0	0	0	0	0	0	0	0	0	0	0	0	0	0	0	0	0	0	0	0	0	0	0	0	0	0	0	0	0	0
ASV04226	BR	18	1	0.263158	0.513	0.005	0	5	7	1	0	2	3	0	0	0	0	0	0	0	0	0	0	0	0	0	0	0	0	0	0	0	0	0	0	0	0	0	0	0	0	0	0	0	0	0	0	0	0
ASV04231	BR	18	1	0.157895	0.397	0.005	0	0	0	0	0	1	0	0	3	0	0	14	0	0	0	0	0	0	0	0	0	0	0	0	0	0	0	0	0	0	0	0	0	0	0	0	0	0	0	0	0	0	0
ASV04294	BR	18	1	0.263158	0.513	0.005	0	0	0	0	0	0	2	0	0	6	0	0	1	0	3	0	0	0	6	0	0	0	0	0	0	0	0	0	0	0	0	0	0	0	0	0	0	0	0	0	0	0	0
ASV04356	BR	17	1	0.210526	0.459	0.005	0	0	0	8	0	0	0	0	0	0	0	2	0	0	0	2	0	5	0	0	0	0	0	0	0	0	0	0	0	0	0	0	0	0	0	0	0	0	0	0	0	0	0
ASV04506	BR	17	1	0.105263	0.324	0,010	0	0	0	0	0	0	0	0	15	0	0	0	0	2	0	0	0	0	0	0	0	0	0	0	0	0	0	0	0	0	0	0	0	0	0	0	0	0	0	0	0	0	0
ASV04646	BR	16	1	0.157895	0.324	0,010	0	0	0	0	0	0	0	0	0	0	0	10	0	0	0	6	0	0	0	0	0	0	0	0	0	0	0	0	0	0	0	0	0	0	0	0	0	0	0	0	0	0	0
ASV04690	BR	16	1	0.157895	0.324	0,010	0	0	0	0	0	13	0	0	3	0	0	0	0	0	0	0	0	0	0	0	0	0	0	0	0	0	0	0	0	0	0	0	0	0	0	0	0	0	0	0	0	0	0
ASV04775	BR	15	1	0.210526	0.459	0.005	0	0	1	0	0	0	5	0	0	0	2	0	7	0	0	0	0	0	0	0	0	0	0	0	0	0	0	0	0	0	0	0	0	0	0	0	0	0	0	0	0	0	0
ASV04910	BR	15	1	0.157895	0.397	0.005	0	0	0	0	0	8	0	0	2	0	0	0	0	0	0	0	5	0	0	0	0	0	0	0	0	0	0	0	0	0	0	0	0	0	0	0	0	0	0	0	0	0	0
ASV04917	BR	13	0.968543	0.157895	0.391	0,010	0	0	0	0	0	1	4	0	0	0	8	0	0	0	0	0	0	0	0	0	0	0	0	0	0	0	0	0	0	0	0	0	0	0	0	0	0	0	0	0	0	0	0
ASV05047	BR	14	1	0.157895	0.397	0.005	0	0	0	0	0	11	0	0	0	0	0	1	0	0	0	0	0	2	0	0	0	0	0	0	0	0	0	0	0	0	0	0	0	0	0	0	0	0	0	0	0	0	0
ASV05218	BR	13	1	0.157895	0.397	0.005	0	0	0	0	8	0	0	0	2	0	0	0	0	0	3	0	0	0	0	0	0	0	0	0	0	0	0	0	0	0	0	0	0	0	0	0	0	0	0	0	0	0	0
ASV05330	BR	13	1	0.157895	0.397	0.005	0	0	0	0	0	0	0	0	0	0	6	5	0	0	0	0	0	2	0	0	0	0	0	0	0	0	0	0	0	0	0	0	0	0	0	0	0	0	0	0	0	0	0
ASV05482	BR	13	1	0.210526	0.459	0.005	0	0	0	6	0	0	2	0	0	0	4	0	0	1	0	0	0	0	0	0	0	0	0	0	0	0	0	0	0	0	0	0	0	0	0	0	0	0	0	0	0	0	0
ASV05589	BR	12	1	0.157895	0.397	0.005	0	0	0	0	0	0	4	0	0	0	2	0	6	0	0	0	0	0	0	0	0	0	0	0	0	0	0	0	0	0	0	0	0	0	0	0	0	0	0	0	0	0	0
ASV05720	BR	12	1	0.105263	0.324	0.005	0	0	0	0	0	0	0	0	0	0	6	0	0	6	0	0	0	0	0	0	0	0	0	0	0	0	0	0	0	0	0	0	0	0	0	0	0	0	0	0	0	0	0
ASV05892	BR	11	1	0.210526	0.459	0.005	0	0	0	0	0	0	0	0	0	3	0	0	5	1	0	0	2	0	0	0	0	0	0	0	0	0	0	0	0	0	0	0	0	0	0	0	0	0	0	0	0	0	0
ASV06073	BR	11	1	0.105263	0.324	0,010	0	0	0	0	10	1	0	0	0	0	0	0	0	0	0	0	0	0	0	0	0	0	0	0	0	0	0	0	0	0	0	0	0	0	0	0	0	0	0	0	0	0	0
ASV06670	BR	10	1	0.105263	0.324	0.005	0	0	0	0	0	0	0	0	0	0	6	0	0	4	0	0	0	0	0	0	0	0	0	0	0	0	0	0	0	0	0	0	0	0	0	0	0	0	0	0	0	0	0
ASV06973	BR	9	1	0.157895	0.397	0.005	2	0	0	0	0	0	0	0	0	0	0	0	0	0	0	0	3	0	4	0	0	0	0	0	0	0	0	0	0	0	0	0	0	0	0	0	0	0	0	0	0	0	0
ASV07201	BR	9	1	0.157895	0.397	0.005	0	0	0	5	0	0	0	0	0	2	2	0	0	0	0	0	0	0	0	0	0	0	0	0	0	0	0	0	0	0	0	0	0	0	0	0	0	0	0	0	0	0	0
ASV07769	BR	8	1	0.157895	0.397	0,010	5	1	0	2	0	0	0	0	0	0	0	0	0	0	0	0	0	0	0	0	0	0	0	0	0	0	0	0	0	0	0	0	0	0	0	0	0	0	0	0	0	0	0
ASV08954	BR	6	1	0.105263	0.324	0,010	0	0	2	0	0	0	0	0	0	0	0	0	0	4	0	0	0	0	0	0	0	0	0	0	0	0	0	0	0	0	0	0	0	0	0	0	0	0	0	0	0	0	0
ASV09241	BR	6	1	0.157895	0.397	0,010	0	0	0	2	0	0	0	0	0	0	0	0	0	3	0	0	0	1	0	0	0	0	0	0	0	0	0	0	0	0	0	0	0	0	0	0	0	0	0	0	0	0	0
ASV09529	BR	6	1	0.105263	0.324	0,010	0	0	0	0	0	0	0	0	0	3	0	0	0	0	0	3	0	0	0	0	0	0	0	0	0	0	0	0	0	0	0	0	0	0	0	0	0	0	0	0	0	0	0
ASV10900	BR	5	1	0.157895	0.397	0.005	0	0	0	0	0	0	0	0	1	0	0	0	1	0	0	3	0	0	0	0	0	0	0	0	0	0	0	0	0	0	0	0	0	0	0	0	0	0	0	0	0	0	0
ASV00030	MD	1929	0.720949	0.807692	0.763	0.005	0	0	0	0	0	0	0	0	0	0	0	27	45	0	0	0	14	0	7	367	19	5	13	77	314	93	0	172	17	85	0	26	16	0	199	22	21	25	39	0	0	163	74
ASV00112	MD	571	0.77913	0.538462	0.648	0.005	0	0	0	0	0	0	0	0	0	0	0	0	0	12	2	0	0	0	0	18	86	0	46	37	0	76	0	0	0	14	69	0	33	0	41	0	0	0	20	0	0	29	28
ASV00113	MD	619	0.716731	0.653846	0.685	0.005	41	28	9	0	10	0	4	0	0	0	0	0	0	0	0	0	0	0	15	39	0	0	211	9	19	15	0	9	37	78	94	37	22	0	8	13	0	0	2	0	0	0	2
ASV00122	MD	701	0.8268	0.461538	0.618	0.005	0	0	0	0	0	0	0	0	0	0	0	0	0	0	52	0	0	0	0	0	6	0	0	0	0	0	0	51	19	0	0	0	50	16	179	62	0	48	15	122	0	23	0
ASV00126	MD	423	0.725143	0.5	0.602	0.005	0	0	0	0	0	0	0	0	0	0	0	0	0	0	0	0	0	0	0	32	0	0	24	53	2	117	0	52	0	43	2	0	0	0	5	0	39	0	0	9	0	25	0
ASV00147	MD	450	0.706586	0.538462	0.617	0.005	0	0	13	0	0	0	14	0	0	5	0	0	8	0	0	0	29	0	0	23	71	0	0	0	1	0	0	100	26	60	0	0	6	0	23	6	0	0	36	7	0	0	25
ASV00202	MD	287	0.769254	0.538462	0.644	0.005	0	0	0	0	0	0	0	0	0	0	0	0	0	0	0	0	0	0	0	51	0	0	0	0	10	46	0	16	9	19	20	0	15	0	14	0	0	4	40	0	0	14	10
ASV00210	MD	339	0.829957	0.269231	0.473	0,010	0	0	0	0	0	0	0	0	0	0	0	0	6	0	0	0	0	0	0	0	0	0	0	0	4	19	0	207	0	40	14	0	0	0	0	6	0	0	0	0	0	49	0
ASV00275	MD	296	0.846985	0.615385	0.722	0.005	0	0	0	0	0	4	0	0	0	7	0	0	0	0	0	0	0	0	0	21	7	0	16	6	14	45	0	40	0	2	0	7	30	0	0	10	0	0	22	0	0	16	9
ASV00283	MD	275	0.862309	0.384615	0.576	0.005	0	0	0	0	0	0	0	0	0	0	0	0	0	0	0	0	0	0	0	67	0	0	10	16	14	39	0	22	0	69	0	0	0	0	8	0	0	0	9	21	0	0	0
ASV00407	MD	150	0.791232	0.423077	0.579	0.005	0	0	0	0	0	0	0	0	0	0	0	0	0	0	0	0	0	0	0	7	0	0	61	10	5	13	0	0	0	7	0	0	0	0	17	0	0	0	0	0	3	0	4
ASV00416	MD	280	1	0.115385	0,340	0.005	0	0	0	0	0	0	0	0	0	0	0	0	0	0	0	0	0	0	0	240	0	0	0	0	0	0	0	0	0	0	32	0	0	0	0	0	8	0	0	0	0	0	0
ASV00443	MD	198	0.820494	0.230769	0.435	0.005	0	0	0	0	0	0	0	0	0	0	0	0	0	0	23	0	0	0	0	0	0	0	0	0	0	0	0	0	0	0	0	0	23	0	67	20	0	0	0	41	0	16	0
ASV00457	MD	157	0.809498	0.307692	0.499	0.005	0	0	8	0	0	0	0	0	0	0	0	0	0	0	0	0	0	0	0	20	0	0	0	18	18	16	0	0	0	18	0	0	0	0	27	0	22	0	0	0	0	0	0
ASV00463	MD	163	0.864102	0.269231	0.482	0,010	0	0	1	0	0	0	0	0	0	0	0	0	0	0	0	0	0	0	0	9	0	0	0	0	0	31	0	13	0	0	0	0	0	0	0	0	13	0	14	0	0	11	0
ASV00526	MD	177	0.945962	0.192308	0.427	0,010	0	0	0	0	0	0	0	0	0	0	0	0	0	0	0	0	0	0	0	0	0	0	0	8	0	0	0	0	0	0	23	0	0	0	0	0	0	0	0	0	17	35	0
ASV00536	MD	123	0.830759	0.307692	0.506	0.005	0	0	0	0	0	0	0	0	0	0	0	0	1	0	0	0	0	0	0	6	10	0	22	17	0	0	0	0	0	0	0	0	22	0	6	0	0	0	0	0	0	37	3
ASV00539	MD	149	0.900483	0.269231	0.492	0.005	0	0	0	0	0	0	0	0	0	0	0	0	0	0	0	0	0	0	0	0	0	0	16	0	0	24	0	10	0	0	0	0	0	0	0	0	0	0	31	6	0	33	0
ASV00577	MD	79	0.670442	0.307692	0.454	0.005	0	0	0	0	0	0	0	0	0	0	0	6	0	0	0	0	0	0	0	7	0	0	4	0	11	8	0	0	0	0	0	10	14	0	0	0	0	0	0	0	0	0	0
ASV00678	MD	93	0.806555	0.538462	0.659	0.005	0	0	0	0	0	0	0	0	0	0	0	0	0	0	0	0	0	2	1	5	0	0	7	2	2	16	0	13	0	2	0	3	0	0	20	0	0	0	4	0	0	3	6
ASV00692	MD	148	0.934256	0.157895	0.386	0,010	0	0	2	0	0	0	0	0	0	0	0	0	0	0	0	0	0	0	0	22	105	0	0	0	0	0	0	0	0	0	0	0	0	0	0	18	3	0	0	0	0	0	0
ASV00699	MD	127	0.805025	0.230769	0.431	0,010	0	0	14	0	0	0	0	0	0	7	0	0	0	0	0	0	0	0	0	0	0	0	0	0	0	19	0	0	0	21	0	0	0	0	6	26	33	0	0	0	0	22	0
ASV00718	MD	86	0.806391	0.269231	0.466	0,010	2	0	0	0	0	0	0	0	0	0	0	0	0	0	0	0	0	0	0	5	0	0	12	26	0	0	0	13	0	0	0	0	16	0	6	0	0	0	0	0	0	0	8
ASV00729	MD	96	0.802283	0.269231	0.465	0,010	0	0	0	0	0	0	0	0	0	0	8	0	0	0	0	0	0	0	0	26	0	0	0	0	2	6	0	0	3	0	0	0	0	0	29	0	0	0	0	0	0	0	0
ASV00790	MD	136	1	0.192308	0.439	0,010	0	0	0	0	0	0	0	0	0	0	0	0	0	0	0	0	0	0	0	73	0	0	0	0	13	20	0	14	0	0	0	16	0	0	0	0	0	0	0	0	0	0	0
ASV00859	MD	123	1	0.230769	0,480	0.005	0	0	0	0	0	0	0	0	0	0	0	0	0	0	0	0	0	0	0	0	0	0	0	0	0	0	0	0	31	31	44	0	0	0	4	0	0	3	0	0	0	0	0
ASV00903	MD	57	0.766816	0.346154	0.515	0.005	0	0	0	0	0	0	0	0	0	0	0	0	0	0	0	0	0	0	0	8	1	0	12	0	1	0	0	0	0	6	0	0	0	0	12	0	0	0	8	0	0	8	0
ASV01061	MD	93	1	0.105263	0,330	0,010	0	0	0	0	0	0	0	0	0	0	0	0	0	0	0	0	0	0	4	0	0	0	0	0	0	0	0	19	0	0	0	0	0	0	0	0	0	0	0	0	66	0	8
ASV01082	MD	95	1	0.192308	0.439	0.005	0	0	0	0	0	0	0	0	0	0	0	0	0	0	0	0	0	0	0	0	0	0	0	0	10	14	42	15	0	0	0	14	0	0	0	0	0	0	0	0	0	0	0
ASV01211	MD	43	0.75434	0.269231	0.451	0,010	0	0	0	0	0	0	0	2	0	0	0	0	0	0	0	0	0	0	0	4	2	0	7	0	0	0	0	0	0	0	0	0	0	0	13	0	14	1	2	0	0	0	0
ASV01294	MD	77	1	0.192308	0.439	0.005	0	0	0	0	0	0	0	0	0	0	0	0	0	0	0	0	0	0	0	2	0	0	0	0	0	0	0	0	0	0	0	0	0	0	7	0	0	0	0	0	0	5	7
ASV01312	MD	76	1	0.115385	0,340	0,010	0	0	0	0	0	0	0	0	0	0	0	0	0	0	0	0	0	0	0	0	0	0	0	0	5	22	0	0	0	0	0	49	0	0	0	0	0	0	0	0	0	0	0
ASV01361	MD	73	1	0.115385	0,340	0,010	0	0	0	0	0	0	0	0	0	0	0	0	0	0	0	0	0	0	0	0	0	0	0	0	0	0	0	0	0	0	0	0	0	0	0	0	10	0	0	0	0	33	0
ASV01398	MD	70	1	0.192308	0.439	0.005	0	0	0	0	0	0	0	0	0	0	0	0	0	0	0	0	0	0	0	0	0	0	11	0	0	0	0	0	0	9	0	0	0	0	0	0	32	0	0	0	4	0	0
ASV01452	MD	68	1	0.192308	0.439	0.005	0	0	0	0	0	0	0	0	0	0	0	0	0	0	0	0	0	0	0	0	0	0	0	8	9	0	0	0	0	0	0	0	0	8	0	0	0	0	15	0	0	0	0
ASV01510	MD	60	0.976492	0.192308	0.433	0,010	0	0	0	0	0	0	0	0	0	0	0	0	0	0	0	0	0	0	0	0	0	0	10	0	0	0	0	0	0	0	11	0	0	0	0	2	0	0	32	0	0	0	0
ASV01855	MD	43	0.825697	0.230769	0.437	0,010	1	0	0	0	0	0	0	0	0	0	0	0	5	0	0	0	0	0	0	0	7	0	0	0	0	0	0	6	0	0	0	0	19	0	0	0	0	0	0	4	5	2	0
ASV01979	MD	37	0.920907	0.153846	0.376	0,010	0	0	0	0	0	0	0	0	0	0	0	0	0	0	0	0	0	0	0	0	0	0	14	6	0	0	0	0	0	0	5	0	0	0	0	0	12	0	0	0	0	0	0
ASV02256	MD	35	0.952813	0.192308	0.428	0.005	0	0	0	0	0	0	0	0	0	0	0	0	0	0	0	0	0	0	0	0	0	0	0	0	0	0	0	8	3	0	0	0	3	0	0	0	0	0	0	0	0	0	1
ASV02333	MD	37	0.984624	0.153846	0.389	0.005	0	0	0	0	0	0	0	0	0	0	0	0	0	0	0	0	0	0	0	4	0	0	0	0	0	1	0	0	0	0	28	0	0	0	0	0	0	0	0	0	0	0	0
ASV02609	MD	34	1	0.115385	0,340	0,010	0	0	0	0	0	0	0	0	0	0	0	0	0	0	0	0	0	0	0	0	0	0	0	0	0	14	0	0	0	0	0	10	0	0	0	0	0	0	10	0	0	0	0
ASV02611	MD	34	1	0.153846	0.392	0.005	0	0	0	0	0	0	0	0	0	0	0	0	0	0	0	0	0	0	0	0	0	0	0	0	0	0	0	0	0	9	0	1	0	0	0	0	0	0	0	0	0	0	0
ASV02723	MD	23	1	0.105263	0.322	0,010	0	0	0	0	0	0	0	0	0	0	0	0	0	0	0	0	0	0	0	0	14	0	0	0	0	0	0	0	0	0	0	0	0	0	0	0	0	0	0	0	8	1	0
ASV02860	MD	30	1	0.115385	0,340	0.005	0	0	0	0	0	0	0	0	0	0	0	0	0	0	0	0	0	0	0	0	0	0	0	0	0	0	0	0	0	0	0	0	0	0	0	0	0	0	0	0	5	19	0
ASV02986	MD	27	0.979049	0.153846	0.388	0,010	0	0	0	0	0	0	0	0	0	0	0	0	0	0	0	0	0	0	0	0	0	0	0	0	0	0	0	0	0	0	4	0	0	0	0	0	0	0	3	0	0	0	0
ASV03262	MD	21	0.935644	0.153846	0.379	0.005	0	0	0	0	0	0	0	0	0	0	0	0	0	0	0	0	0	0	0	0	0	0	0	0	0	0	0	0	0	0	0	0	2	0	0	0	0	0	0	0	0	5	0
ASV03746	MD	21	1	0.153846	0.392	0,010	0	0	0	0	0	0	0	0	0	0	0	0	0	0	0	0	0	0	0	0	0	0	0	0	0	5	0	0	0	0	0	2	0	0	0	0	0	0	2	0	0	0	0
ASV04077	MD	19	1	0.115385	0,340	0,010	0	0	0	0	0	0	0	0	0	0	0	0	0	0	0	0	0	0	0	0	0	0	5	0	0	0	0	7	0	0	0	0	0	0	0	0	0	0	0	0	7	0	0
ASV05345	MD	13	1	0.115385	0,340	0,010	0	0	0	0	0	0	0	0	0	0	0	0	0	0	0	0	0	0	0	0	0	0	0	4	0	0	0	0	0	5	0	0	0	0	4	0	0	0	0	0	0	0	0
ASV05452	MD	13	1	0.115385	0,340	0,010	0	0	0	0	0	0	0	0	0	0	0	0	0	0	0	0	0	0	0	0	0	0	0	0	0	0	4	0	0	0	0	0	0	0	0	0	0	0	0	0	0	1	0
ASV00051	UP	2206	0.844357	0.522222	0.664	0.005	0	0	0	0	0	0	0	22	0	1	0	0	0	0	0	0	0	0	0	0	20	0	0	24	0	0	0	0	0	0	0	0	0	0	0	0	4	27	0	11	0	0	0
ASV00110	UP	1091	0.864102	0.269231	0.483	0,010	0	0	0	0	0	0	0	0	0	0	0	0	0	0	0	0	0	0	0	0	0	0	0	0	0	0	0	0	0	0	0	0	0	0	0	0	0	0	0	0	0	0	0
ASV00225	UP	525	1	0.388889	0.624	0.005	0	0	0	0	0	0	0	0	0	0	0	0	0	0	0	0	0	0	0	0	0	0	0	0	0	0	0	0	0	0	0	0	0	0	0	0	0	0	0	0	0	0	0
[truncated: 92 more columns]
