# Supplementary material for: Naturally occurring fire coral clones demonstrate a genetic and environmental basis of microbiome composition
Source: Nat Commun. 2021 Nov 4;12:6402. doi: 10.1038/s41467-021-26543-x (PMC8568919; doi:10.1038/s41467-021-26543-x)
Supplement: Supplementary file 7 — Supplementary Data 3 [file 41467_2021_26543_MOESM7_ESM.xlsx]

## Sheet: Genotype Analysis
Supplementary Data 3	Similarity Percentage (SIMPER) analysis of bacterial community composition associated with fire corals (Millepora cf. platyphylla).
Only significant variations of genotype combinations within a single habitat at the bacterial family level based on one-way PERMANOVA tests and post-hoc tests are shown.
Combinaison: UP_ G1 and UP_ G3	overall explained variation
	49.06%
One-way PERMANOVA post-hoc test	F. Model	R2	p-value
	3.199	0.086	0.005	**
Lowest taxonomic level from greengenes classification	contr	sd	ratio	av.UP_G1	av.UP_G3	cumsum	p-value	significance	Chi squared	p-value
f__Spirochaetaceae	8.177e-02	4.914e-02	1.664	8.063e+00	23.363548	0.1667	0.007	**	6.5900	0.010
f__Comamonadaceae	9.578e-03	7.930e-03	1.208	9.485e-02	1.952809	0.5040	0.001	***	13.3950	2.520e-04
f__Rhodocyclaceae	9.454e-03	8.450e-03	1.119	6.679e-04	1.891494	0.5233	0.001	***	24.6300	6.945e-07
f__Sphingomonadaceae	4.828e-03	3.339e-03	1.446	1.951e-01	1.068255	0.7091	0.014	*	8.0436	4.567e-03
f__Brevibacteriaceae	3.520e-03	2.326e-03	1.513	2.004e-03	0.705909	0.7493	0.001	***	24.6230	6.972e-07
f__Arcobacteraceae	1.009e-03	7.841e-04	1.286	2.004e-03	0.203550	0.8920	0.017	*	23.8590	1.036e-06
f__Dermabacteraceae	6.416e-04	6.243e-04	1.028	0.000e+00	0.128320	0.9256	0.001	***	34.8490	3.563e-09
f__Dietziaceae	5.596e-04	6.290e-04	0.890	3.006e-03	0.112265	0.9378	0.001	***	26.0700	3.292e-07
f__Oxalobacteraceae	2.196e-04	2.813e-04	0.781	4.009e-03	0.042909	0.9725	0.006	**	6.6703	9.803e-03
f__Chromobacteriaceae	1.740e-04	1.734e-04	1.004	6.679e-04	0.034807	0.9770	0.004	**	10.5930	1.135e-03
p__Myxococcota_unclassified	9.351e-05	1.626e-04	0.575	0.000e+00	0.018703	0.9895	0.039	*	8.0000	4.678e-03
f__Bifidobacteriaceae	7.937e-05	5.957e-05	1.332	3.340e-03	0.016043	0.9913	0.010	**	7.6710	5.612e-03
f__Spiroplasmataceae	5.368e-05	9.335e-05	0.575	0.000e+00	0.010737	0.9944	0.046	*	8.0000	4.678e-03
o__Micrococcales_unclassified	5.344e-05	9.292e-05	0.575	0.000e+00	0.010687	0.9949	0.042	*	8.0000	4.678e-03
f__Entomoplasmatales_Incertae_Sedis	2.672e-05	4.646e-05	0.575	0.000e+00	0.005344	0.9976	0.042	*	8.0000	4.678e-03
o__Xanthomonadales_unclassified	2.672e-05	4.646e-05	0.575	0.000e+00	0.005344	0.9977	0.039	*	8.0000	4.678e-03
f__Aeromonadaceae	1.342e-05	2.334e-05	0.575	0.000e+00	0.002684	0.9989	0.046	*	8.0000	4.678e-03
f__Anaplasmataceae	1.342e-05	2.334e-05	0.575	0.000e+00	0.002684	0.9989	0.046	*	8.0000	4.678e-03
f__Tannerellaceae	1.336e-05	2.323e-05	0.575	0.000e+00	0.002672	0.9992	0.039	*	8.0000	4.678e-03
Combinaison: UP_ G1 and UP_G4	overall explained variation
	45.21%
One-way PERMANOVA post-hoc test	F. Model	R2	p-value
	1.7477	0.0297	0.048	*
Lowest taxonomic level from greengenes classification	contr	sd	ratio	av.UP_G1	av.UP_G4	cumsum	p-value	significance	Chi squared	p-value
f__Dstr.E11	7.342e-03	9.483e-03	0.7742	1.463e+00	2.578e-01	0.5291	0.013	*	10.7890	1.021e-03
f__Prolixibacteraceae	5.088e-03	9.065e-03	0.5613	6.424e-01	5.308e-01	0.6349	0.025	*	3.8455	0.049
f__Methyloligellaceae	3.943e-03	4.155e-03	0.9488	9.134e-01	3.129e-01	0.6808	0.014	*	6.5888	0.010
f__Caulobacteraceae	2.501e-03	8.298e-03	0.3014	1.924e-01	3.250e-01	0.7643	0.045	*	9.1830	2.443e-03
f__Cryomorphaceae	1.079e-03	9.879e-04	1.0924	1.426e-01	2.336e-01	0.8741	0.041	*	4.5288	0.033
o__Oceanospirillales_unclassified	4.691e-04	6.173e-04	0.7600	3.010e-03	9.428e-02	0.9353	0.001	***	18.6480	1.573e-05
f__Subgroup_26	2.353e-04	3.225e-04	0.7295	4.382e-02	1.227e-02	0.9655	0.038	*	5.0988	0.024
f__Marinobacteraceae	1.473e-04	2.982e-04	0.4938	1.002e-03	2.890e-02	0.9804	0.001	***	5.2404	0.022
Combinaison: UP_ G1 and UP_G6	overall explained variation
	53.84%
One-way PERMANOVA post-hoc test	F. Model	R2	p-value
	8.3840	0.1571	0.001	***
Lowest taxonomic level from greengenes classification	contr	sd	ratio	av.UP_G1	av.UP_G6	cumsum	p-value	significance	Chi squared	p-value
p__Firmicutes_unclassified	1.004e-01	5.140e-02	1.9538	2.097e+01	1.484e+00	0.1865	0.001	***	26.1640	3.137e-07
f__Defluviicoccaceae	9.040e-03	2.775e-02	0.3258	9.427e-02	1.796e+00	0.5891	0.017	*	6.4258	0.011
d__Bacteria_unclassified	5.735e-03	6.828e-03	0.8399	7.134e-01	1.547e+00	0.6543	0.003	**	8.5343	3.485e-03
f__Saprospiraceae	5.659e-03	5.883e-03	0.9620	4.701e-01	1.191e+00	0.6648	0.005	**	6.8314	8.957e-03
f__NB1.j	4.446e-03	4.440e-03	1.0012	4.127e-01	9.949e-01	0.6913	0.005	**	5.4307	0.020
f__Sandaracinaceae	4.425e-03	4.271e-03	1.0361	3.652e-01	9.236e-01	0.6996	0.022	*	7.4710	6.270e-03
o__Actinomarinales_unclassified	3.191e-03	3.276e-03	0.9740	2.866e-01	6.337e-01	0.7481	0.039	*	4.6521	0.031
f__PAUC26f	2.488e-03	4.201e-03	0.5922	1.137e-01	5.084e-01	0.7882	0.005	**	5.1375	0.023
f__Woeseiaceae	2.389e-03	1.971e-03	1.2123	2.611e-01	5.563e-01	0.7927	0.008	**	4.5630	0.033
f__Crocinitomicaceae	1.262e-03	2.480e-03	0.5088	4.544e-02	2.595e-01	0.8604	0.001	***	6.5647	0.010
p__Planctomycetota_unclassified	1.258e-03	1.458e-03	0.8627	4.780e-02	2.633e-01	0.8627	0.001	***	7.7506	5.370e-03
f__EF100.94H03	1.234e-03	1.079e-03	1.1433	9.560e-02	3.009e-01	0.8650	0.001	***	10.7520	1.042e-03
f__Subgroup_22	1.145e-03	1.367e-03	0.8376	6.893e-02	2.168e-01	0.8693	0.013	*	5.7697	0.016
o__Chitinophagales_unclassified	9.513e-04	9.792e-04	0.9715	8.854e-02	1.734e-01	0.8939	0.028	*	4.4903	0.034
o__Flavobacteriales_unclassified	8.541e-04	1.367e-03	0.6248	3.678e-02	1.690e-01	0.9073	0.002	**	6.0986	0.013
f__OM190	8.200e-04	7.103e-04	1.1544	6.583e-02	1.783e-01	0.9104	0.011	*	6.1583	0.013
f__Tenderiaceae	6.013e-04	7.296e-04	0.8242	4.277e-02	1.169e-01	0.9271	0.009	**	4.7053	0.030
f__Geminicoccaceae	4.447e-04	7.490e-04	0.5937	1.069e-02	8.623e-02	0.9447	0.007	**	6.1105	0.013
f__Euzebyaceae	3.216e-04	1.144e-03	0.2812	3.340e-04	6.412e-02	0.9564	0.035	*	3.9217	0.048
f__Marinomonadaceae	3.184e-04	5.024e-04	0.6338	6.679e-04	6.351e-02	0.9576	0.001	***	11.1180	8.540e-04
f__BIrii41	2.676e-04	3.481e-04	0.7686	1.737e-02	4.991e-02	0.9657	0.006	**	4.3868	0.036
f__NS11.12_marine_group	2.286e-04	2.638e-04	0.8664	7.688e-03	4.573e-02	0.9716	0.010	**	6.7945	9.144e-03
f__Sedimenticolaceae	1.486e-04	3.922e-04	0.3789	2.673e-03	2.785e-02	0.9826	0.047	*	5.6000	0.018
f__CCM11a	1.214e-04	1.932e-04	0.6283	7.020e-03	1.927e-02	0.9876	0.009	**	5.5603	0.018
f__Pedosphaeraceae	9.635e-05	1.030e-04	0.9356	7.356e-03	1.713e-02	0.9896	0.008	**	4.4549	0.035
f__SS1.B.02.17	5.453e-05	1.132e-04	0.4817	3.340e-04	1.071e-02	0.9952	0.006	**	3.9217	0.048
o__Parvibaculales_unclassified	3.927e-05	8.185e-05	0.4797	0.000e+00	7.854e-03	0.9969	0.005	**	6.6823	9.738e-03
f__Pyrinomonadaceae	3.210e-05	9.532e-05	0.3368	0.000e+00	6.420e-03	0.9974	0.032	*	4.3594	0.037
f__AB1	2.853e-05	6.446e-05	0.4425	0.000e+00	5.705e-03	0.9978	0.003	**	6.6823	9.738e-03
f__Iamiaceae	2.138e-05	5.455e-05	0.3918	0.000e+00	4.275e-03	0.9985	0.034	*	4.3594	0.037
f__SBYC	1.069e-05	2.898e-05	0.3689	0.000e+00	2.138e-03	0.9991	0.025	*	4.3594	0.037
o__Verrucomicrobiales_unclassified	1.069e-05	2.898e-05	0.3689	0.000e+00	2.138e-03	0.9992	0.033	*	4.3594	0.037
Combinaison: UP_ G2 and UP_G3	overall explained variation
	45.43%
One-way PERMANOVA post-hoc test	F. Model	R2	p-value
	2.6579	0.3067	0.036	*
Lowest taxonomic level from greengenes classification	contr	sd	ratio	av.UP_G3	av.UP_G2	cumsum	p-value	significance	Chi squared	p-value
p__Firmicutes_unclassified	1.190e-01	5.133e-02	2.3177	7.348178	31.142386	0.2619	0.009	**	5.3333	0.021
f__Comamonadaceae	9.764e-03	8.238e-03	1.1853	1.952809	0.000000	0.5352	0.001	***	6.0541	0.014
f__Rhodocyclaceae	9.457e-03	8.693e-03	1.0879	1.891494	0.000000	0.5560	0.001	***	6.0541	0.014
f__Sphingomonadaceae	5.328e-03	3.491e-03	1.5261	1.068255	0.002672	0.7270	0.015	*	5.6000	0.018
f__Brevibacteriaceae	3.530e-03	2.392e-03	1.4753	0.705909	0.000000	0.7912	0.001	***	6.0541	0.014
f__Dermabacteraceae	6.416e-04	6.422e-04	0.9990	0.128320	0.000000	0.9341	0.001	***	6.0541	0.014
f__Dietziaceae	5.613e-04	6.534e-04	0.8590	0.112265	0.000000	0.9432	0.001	***	6.0541	0.014
f__Bifidobacteriaceae	8.022e-05	6.167e-05	1.3006	0.016043	0.000000	0.9939	0.006	**	3.9375	0.047
Combinaison: UP_ G2 and UP_G4	overall explained variation
	45.54%
One-way PERMANOVA post-hoc test	F. Model	R2	p-value
	1.8473	0.0599	0.044	*
Lowest taxonomic level from greengenes classification	contr	sd	ratio	av.UP_G2	av.UP_G4	cumsum	p-value	significance	Chi squared	p-value
f__Spirochaetaceae	7.452e-02	4.421e-02	1.6855	20.354825	7.144e+00	0.1636	0.019	*	5.5556	0.018
c__Desulfuromonadia_unclassified	6.682e-05	1.163e-04	0.5747	0.013365	0.000e+00	0.9929	0.050	*	6.7500	9.375e-03
f__Sulfurimonadaceae	1.337e-05	2.327e-05	0.5747	0.002674	0.000e+00	0.9991	0.036	*	6.7500	9.375e-03
o__Campylobacterales_unclassified	1.336e-05	2.326e-05	0.5747	0.002673	0.000e+00	0.9991	0.050	*	6.7500	9.375e-03
Combinaison: UP_ G2 and UP_G6	overall explained variation
	56.83%
One-way PERMANOVA post-hoc test	F. Model	R2	p-value
	4.4769	0.2084	0.001	***
Lowest taxonomic level from greengenes classification	contr	sd	ratio	av.UP_G2	av.UP_G6	cumsum	p-value	significance	Chi squared	p-value
p__Firmicutes_unclassified	1.484e-01	4.982e-02	2.9792	31.142386	1.484e+00	0.2612	0.001	***	8.5602	3.436e-03
f__EF100.94H03	1.386e-03	1.170e-03	1.1848	0.029400	3.009e-01	0.8805	0.046	*	6.2720	0.012
Combinaison: UP_ G3 and UP_G4	overall explained variation
	51.58%
One-way PERMANOVA post-hoc test	F. Model	R2	p-value
	2.6610	0.0840	0.008	**
Lowest taxonomic level from greengenes classification	contr	sd	ratio	av.UP_G3	av.UP_G4	cumsum	p-value	significance	Chi squared	p-value
f__Spirochaetaceae	8.704e-02	5.107e-02	1.7045	23.363548	7.144e+00	0.1688	0.005	**	6.4201	0.011
f__Comamonadaceae	8.485e-03	7.429e-03	1.1422	1.952809	5.057e-01	0.5662	0.003	**	4.4008	0.036
f__Rhodocyclaceae	8.428e-03	8.106e-03	1.0397	1.891494	3.105e-01	0.5825	0.001	***	4.2011	0.040
f__Brevibacteriaceae	3.528e-03	2.327e-03	1.5157	0.705909	3.958e-04	0.7478	0.001	***	24.6780	6.775e-07
f__Arcobacteraceae	9.690e-04	7.942e-04	1.2201	0.203550	5.067e-02	0.9168	0.022	*	6.8247	8.991e-03
f__Pseudomonadaceae	7.718e-04	2.342e-03	0.3295	0.064320	1.085e-01	0.9297	0.050	*	4.0893	0.043
f__Dermabacteraceae	6.416e-04	6.247e-04	1.0270	0.128320	0.000e+00	0.9376	0.001	***	29.8220	4.736e-08
f__Dietziaceae	5.613e-04	6.356e-04	0.8831	0.112265	0.000e+00	0.9445	0.001	***	29.8220	4.736e-08
f__Oxalobacteraceae	2.175e-04	2.798e-04	0.7774	0.042909	3.562e-03	0.9781	0.006	**	5.4101	0.020
f__Chromobacteriaceae	1.740e-04	1.693e-04	1.0280	0.034807	2.375e-03	0.9827	0.004	**	4.8747	0.027
p__Myxococcota_unclassified	9.351e-05	1.627e-04	0.5747	0.018703	0.000e+00	0.9918	0.039	*	6.7500	9.375e-03
f__Bifidobacteriaceae	8.022e-05	5.999e-05	1.3371	0.016043	0.000e+00	0.9931	0.007	**	21.6300	3.306e-06
f__Spiroplasmataceae	5.368e-05	9.341e-05	0.5747	0.010737	0.000e+00	0.9950	0.046	*	6.7500	9.375e-03
o__Micrococcales_unclassified	5.344e-05	9.299e-05	0.5747	0.010687	0.000e+00	0.9952	0.042	*	6.7500	9.375e-03
p__Marinimicrobia_.SAR406_clade._unclassified	2.870e-05	2.869e-05	1.0001	0.005344	7.916e-04	0.9975	0.024	*	7.6015	5.832e-03
f__Entomoplasmatales_Incertae_Sedis	2.672e-05	4.649e-05	0.5747	0.005344	0.000e+00	0.9980	0.042	*	6.7500	9.375e-03
o__Xanthomonadales_unclassified	2.672e-05	4.649e-05	0.5747	0.005344	0.000e+00	0.9980	0.039	*	6.7500	9.375e-03
f__Aeromonadaceae	1.342e-05	2.335e-05	0.5747	0.002684	0.000e+00	0.9991	0.046	*	6.7500	9.375e-03
f__Anaplasmataceae	1.342e-05	2.335e-05	0.5747	0.002684	0.000e+00	0.9991	0.046	*	6.7500	9.375e-03
f__Tannerellaceae	1.336e-05	2.325e-05	0.5747	0.002672	0.000e+00	0.9992	0.039	*	6.7500	9.375e-03
Combinaison: UP_ G3 and UP_G5	overall explained variation
	45.87%
One-way PERMANOVA post-hoc test	F. Model	R2	p-value
	3.0801	0.2355	0.014	*
Lowest taxonomic level from greengenes classification	contr	sd	ratio	av.UP_G3	av.UP_G5	cumsum	p-value	significance	Chi squared	p-value
f__Comamonadaceae	9.764e-03	8.104e-03	1.2049	1.952809	0.000000	0.5610	0.001	***	10.4550	1.223e-03
f__Rhodocyclaceae	9.457e-03	8.552e-03	1.1059	1.891494	0.000000	0.5816	0.001	***	10.4550	1.223e-03
f__Brevibacteriaceae	3.530e-03	2.354e-03	1.4997	0.705909	0.000000	0.7821	0.001	***	10.4550	1.223e-03
f__Magnetospiraceae	3.061e-03	2.832e-03	1.0807	0.085522	0.696299	0.8098	0.024	*	6.5132	0.011
f__Arcobacteraceae	1.018e-03	7.932e-04	1.2831	0.203550	0.000000	0.9085	0.022	*	10.4550	1.223e-03
f__Dermabacteraceae	6.416e-04	6.318e-04	1.0155	0.128320	0.000000	0.9343	0.001	***	10.4550	1.223e-03
f__Dietziaceae	5.613e-04	6.428e-04	0.8732	0.112265	0.000000	0.9407	0.001	***	10.4550	1.223e-03
f__Oxalobacteraceae	2.145e-04	2.912e-04	0.7367	0.042909	0.000000	0.9815	0.006	**	4.3636	0.037
f__Chromobacteriaceae	1.740e-04	1.778e-04	0.9788	0.034807	0.000000	0.9835	0.004	**	4.3636	0.037
f__Bifidobacteriaceae	8.022e-05	6.067e-05	1.3221	0.016043	0.000000	0.9940	0.004	**	7.1566	7.469e-03
Combinaison: UP_ G3 and UP_G6	overall explained variation
	53.13%
One-way PERMANOVA post-hoc test	F. Model	R2	p-value
	2.5163	0.1289	0.008	**
Lowest taxonomic level from greengenes classification	contr	sd	ratio	av.UP_G3	av.UP_G6	cumsum	p-value	significance	Chi squared	p-value
f__Comamonadaceae	9.746e-03	8.044e-03	1.2117	1.952809	3.565e-03	0.5414	0.001	***	12.0140	5.280e-04
f__Rhodocyclaceae	9.457e-03	8.488e-03	1.1142	1.891494	0.000e+00	0.5592	0.001	***	17.6900	2.600e-05
f__Sphingomonadaceae	5.003e-03	3.421e-03	1.4623	1.068255	7.274e-02	0.6904	0.012	*	8.4844	3.582e-03
f__Brevibacteriaceae	3.530e-03	2.336e-03	1.5109	0.705909	0.000e+00	0.7534	0.001	***	17.6900	2.600e-05
f__Crocinitomicaceae	1.277e-03	2.548e-03	0.5012	0.008015	2.595e-01	0.8767	0.044	*	4.7689	0.029
f__Dermabacteraceae	6.416e-04	6.271e-04	1.0232	0.128320	0.000e+00	0.9270	0.001	***	17.6900	2.600e-05
f__Dietziaceae	5.613e-04	6.380e-04	0.8798	0.112265	0.000e+00	0.9370	0.001	***	17.6900	2.600e-05
f__Oxalobacteraceae	2.145e-04	2.890e-04	0.7423	0.042909	0.000e+00	0.9791	0.006	**	7.9167	4.898e-03
f__Chromobacteriaceae	1.740e-04	1.765e-04	0.9862	0.034807	0.000e+00	0.9821	0.004	**	7.9167	4.898e-03
f__Bifidobacteriaceae	8.022e-05	6.022e-05	1.3321	0.016043	0.000e+00	0.9926	0.005	**	12.5460	3.970e-04
Combinaison: UP_ G4 and UP_G6	overall explained variation
	56.04%
One-way PERMANOVA post-hoc test	F. Model	R2	p-value
	7.0892	0.1505	0.001	***
Lowest taxonomic level from greengenes classification	contr	sd	ratio	av.UP_G4	av.UP_G6	cumsum	p-value	significance	Chi squared	p-value
p__Firmicutes_unclassified	9.479e-02	5.278e-02	1.7960	1.971e+01	1.484e+00	0.1691	0.001	***	23.4940	1.253e-06
c__Alphaproteobacteria_unclassified	2.758e-02	4.103e-02	0.6723	4.521e+00	8.009e+00	0.3773	0.007	**	4.1390	0.042
f__Microtrichaceae	8.570e-03	1.126e-02	0.7609	7.023e-01	1.478e+00	0.5901	0.020	*	4.4312	0.035
d__Bacteria_unclassified	5.295e-03	6.905e-03	0.7668	6.560e-01	1.547e+00	0.6571	0.027	*	12.2820	4.570e-04
f__NB1.j	4.448e-03	4.518e-03	0.9845	3.169e-01	9.949e-01	0.6827	0.005	**	6.9721	8.279e-03
f__Sandaracinaceae	4.371e-03	4.131e-03	1.0581	3.756e-01	9.236e-01	0.6905	0.025	*	6.4607	0.011
f__Thermoanaerobaculaceae	4.064e-03	3.423e-03	1.1872	4.702e-01	8.782e-01	0.7276	0.010	**	3.0613	0.080
f__Nitrosococcaceae	3.409e-03	4.358e-03	0.7823	2.988e-01	5.050e-01	0.7337	0.045	*	10.2470	1.369e-03
f__PAUC26f	2.529e-03	4.206e-03	0.6014	1.149e-01	5.084e-01	0.7698	0.003	**	6.2356	0.012
f__Mycoplasmataceae	1.855e-03	5.936e-03	0.3125	4.433e-02	3.363e-01	0.8276	0.032	*	4.7197	0.030
p__Planctomycetota_unclassified	1.279e-03	1.463e-03	0.8743	5.475e-02	2.633e-01	0.8766	0.001	***	7.2234	7.196e-03
f__EF100.94H03	1.254e-03	1.068e-03	1.1745	1.146e-01	3.009e-01	0.8811	0.001	***	7.8703	5.025e-03
f__Crocinitomicaceae	1.245e-03	2.487e-03	0.5005	4.042e-02	2.595e-01	0.8833	0.001	***	6.5146	0.011
f__OM190	8.585e-04	7.232e-04	1.1872	7.646e-02	1.783e-01	0.9060	0.003	**	5.9260	0.015
f__PAUC43f_marine_benthic_group	7.908e-04	1.217e-03	0.6497	4.297e-02	1.357e-01	0.9161	0.030	*	4.9346	0.026
f__Arenicellaceae	6.487e-04	6.602e-04	0.9826	4.203e-02	1.319e-01	0.9277	0.015	*	4.2070	0.040
f__Marinomonadaceae	3.175e-04	5.048e-04	0.6290	0.000e+00	6.351e-02	0.9657	0.001	***	12.2060	4.760e-04
f__Granulosicoccaceae	2.408e-04	4.810e-04	0.5005	2.771e-03	4.707e-02	0.9735	0.002	**	5.0362	0.025
f__BD7.8	1.356e-04	2.142e-04	0.6330	3.567e-03	2.566e-02	0.9860	0.003	**	4.8564	0.027
o__Omnitrophales_unclassified	1.070e-04	1.985e-04	0.5390	2.774e-03	2.068e-02	0.9891	0.040	*	5.4859	0.019
o__Sphingobacteriales_unclassified	1.054e-04	1.488e-04	0.7080	8.710e-03	1.569e-02	0.9893	0.012	*	4.7197	0.030
p__Chloroflexi_unclassified	8.856e-05	1.711e-04	0.5177	1.210e-03	1.714e-02	0.9910	0.010	**	6.5861	0.010
f__Pedosphaeraceae	8.643e-05	9.912e-05	0.8720	1.583e-03	1.713e-02	0.9912	0.044	*	11.5030	6.950e-04
f__BD7.11	5.346e-05	1.266e-04	0.4222	0.000e+00	1.069e-02	0.9953	0.009	**	5.6677	0.017
f__Pla4_lineage	5.237e-05	1.089e-04	0.4807	7.918e-04	9.998e-03	0.9954	0.034	*	4.7086	0.030
f__AB1	2.853e-05	6.447e-05	0.4425	0.000e+00	5.705e-03	0.9979	0.003	**	5.6677	0.017
Combinaison: UP_ G5 and UP_G6	overall explained variation
	54.02%
One-way PERMANOVA post-hoc test	F. Model	R2	p-value
	5.7466	0.2148	0.001	***
Lowest taxonomic level from greengenes classification	contr	sd	ratio	av.UP_G6	av.UP_G5	cumsum	p-value	significance	Chi squared	p-value
p__Firmicutes_unclassified	1.039e-01	4.688e-02	2.2155	1.484e+00	21.806787	0.1923	0.001	***	13.1970	2.800e-04
c__Gammaproteobacteria_unclassified	7.321e-02	5.813e-02	1.2595	1.665e+01	30.134370	0.3278	0.001	***	9.2042	2.415e-03
o__Thalassobaculales_unclassified	1.453e-02	1.171e-02	1.2415	4.072e+00	1.537287	0.6032	0.049	*	5.7042	0.017
f__Alteromonadaceae	4.221e-03	3.098e-03	1.3624	3.203e-01	0.880992	0.7552	0.001	***	4.1570	0.041
f__Magnetospiraceae	2.831e-03	2.723e-03	1.0396	1.663e-01	0.696299	0.7998	0.001	***	11.2890	7.800e-04
f__EF100.94H03	1.325e-03	1.141e-03	1.1611	3.009e-01	0.050790	0.8931	0.006	**	8.2961	3.973e-03
p__Planctomycetota_unclassified	1.285e-03	1.528e-03	0.8412	2.633e-01	0.016041	0.9003	0.015	*	6.1131	0.013
f__Marinomonadaceae	3.175e-04	5.063e-04	0.6272	6.351e-02	0.000000	0.9657	0.015	*	4.0212	0.045

## Sheet: Habitat Anaysis
Supplementary Data 2	Similarity Percentage (SIMPER) analysis of bacterial community composition associated with fire corals (Millepora cf. platyphylla).
Only significant variations of habitat combinations for a single genotype at the bacterial family level based on one-way PERMANOVA tests and post-hoc tests are shown.
Combinaison: BR_ G1 and UP_ G1	overall explained variation
	52.62%
One-way PERMANOVA post-hoc test	F. Model	R2	p-value
	4.8463	0.1216	0.003	**
Lowest taxonomic level from greengenes classification	contr	sd	ratio	av.BR_G1	av.UP_G1	cumsum	p-value	significance	Chi squared	p-value
f__Rhodobacteraceae	3.833e-02	2.897e-02	1.3228	9.111133	2.280e+00	0.2830	0.007	**	7.8345	0.005126
c__Alphaproteobacteria_unclassified	2.786e-02	3.321e-02	0.8391	9.339798	4.033e+00	0.4075	0.028	*	7.1053	0.007686
f__Flavobacteriaceae	2.155e-02	2.014e-02	1.0704	5.180494	1.285e+00	0.4485	0.005	**	5.3368	0.020880
f__Sandaracinaceae	7.846e-03	9.461e-03	0.8293	1.711171	3.652e-01	0.5544	0.034	*	7.5416	0.006029
d__Bacteria_unclassified	7.251e-03	5.421e-03	1.3377	2.014544	7.134e-01	0.5968	0.007	**	6.8720	0.008756
p__Proteobacteria_unclassified	5.120e-03	4.244e-03	1.2065	1.101125	1.183e-01	0.6853	0.001	***	6.7361	0.009448
f__Halieaceae	3.763e-03	3.792e-03	0.9923	0.867930	1.834e-01	0.7166	0.005	**	6.4809	0.010900
f__Desulfovibrionaceae	3.440e-03	2.222e-03	1.5480	0.790103	2.262e-01	0.7441	0.013	*	6.7050	0.009614
f__Pirellulaceae	3.069e-03	3.056e-03	1.0042	0.727799	2.310e-01	0.7562	0.040	*	5.2447	0.022010
f__Chromatiaceae	1.862e-03	1.894e-03	0.9830	0.392192	9.221e-02	0.8077	0.026	*	6.6227	0.010070
f__Geminicoccaceae	1.542e-03	1.338e-03	1.1520	0.318638	1.069e-02	0.8353	0.001	***	20.1380	7.205e-06
f__Rubinisphaeraceae	1.427e-03	2.273e-03	0.6276	0.286854	2.271e-02	0.8523	0.016	*	5.8692	0.015410
o__Micavibrionales_unclassified	1.053e-03	8.137e-04	1.2947	0.240048	5.546e-02	0.8834	0.008	**	7.8683	0.005031
f__OM190	8.029e-04	6.535e-04	1.2287	0.180637	6.583e-02	0.9178	0.049	*	3.8823	0.048800
c__Acidimicrobiia_unclassified	4.392e-04	5.916e-04	0.7424	0.087635	1.005e-03	0.9517	0.013	*	8.1907	0.004211
o__Oligoflexales_unclassified	4.055e-04	3.285e-04	1.2345	0.083867	2.306e-02	0.9541	0.043	*	5.4016	0.020120
f__Thiohalorhabdaceae	3.969e-04	2.170e-04	1.8290	0.087885	1.839e-02	0.9548	0.009	**	12.0540	0.000517
o__Caulobacterales_unclassified	2.614e-04	3.903e-04	0.6697	0.051350	2.672e-03	0.9683	0.035	*	7.6624	0.005638
f__Chloroflexaceae	2.351e-04	4.454e-04	0.5279	0.047025	0.000e+00	0.9725	0.009	**	13.1560	0.000287
f__SM2D12	2.076e-04	2.143e-04	0.9686	0.040669	9.019e-03	0.9762	0.016	*	4.5124	0.033650
f__UASB.TL25	1.387e-04	1.303e-04	1.0642	0.027801	3.006e-03	0.9851	0.008	**	8.4495	0.003651
f__01D2Z36	1.197e-04	1.628e-04	0.7350	0.023530	2.006e-03	0.9870	0.026	*	4.0745	0.043540
f__Xanthomonadaceae	1.182e-04	1.506e-04	0.7851	0.023512	6.679e-04	0.9873	0.012	*	5.7130	0.016840
f__WPS.2	8.517e-05	9.871e-05	0.8628	0.017101	3.340e-04	0.9905	0.003	**	15.0000	0.000107
f__Paenibacillaceae	6.412e-05	1.039e-04	0.6169	0.012825	0.000e+00	0.9929	0.013	*	13.1560	0.000287
Combinaison: UP_ G2 and MD_ G2	overall explained variation
	55.51%
One-way PERMANOVA post-hoc test	F. Model	R2	p-value
	3.8485	0.2428	0.009	**
Lowest taxonomic level from greengenes classification	contr	sd	ratio	av.UP_G2	av.MD_G2	cumsum	p-value	significance	Chi squared	p-value
p__Firmicutes_unclassified	1.341e-01	4.757e-02	2.8185	31.142386	4.328310	0.2415	0.001	***	8.0000	0.004678
f__Thalassospiraceae	4.868e-03	2.018e-03	2.4126	1.686411	0.712835	0.8147	0.002	**	8.0000	0.004678
f__Dstr.E11	2.333e-03	1.339e-03	1.7420	0.481091	0.014962	0.8701	0.003	**	8.8547	0.002923
f__KI89A_clade	1.553e-03	1.299e-03	1.1958	0.323463	0.058780	0.9002	0.028	*	5.5189	0.018810
f__bacteriap25	4.679e-04	4.630e-04	1.0106	0.093580	0.011756	0.9623	0.028	*	7.8504	0.005081
f__SAR202_clade	1.872e-04	2.045e-04	0.9154	0.037434	0.000000	0.9865	0.047	*	5.3846	0.020320
Combinaison: MD_ G6 and UP_ G6	overall explained variation
	51.26%
One-way PERMANOVA post-hoc test	F. Model	R2	p-value
	2.1078	0.0999	0.015	*
Lowest taxonomic level from greengenes classification	contr	sd	ratio	av.MD_G6	av.UP_G6	cumsum	p-value	significance	Chi squared	p-value
p__Firmicutes_unclassified	4.204e-02	2.359e-02	1.7824	8.074252	1.484e+00	0.3082	0.009	**	9.3395	0.002243
f__Endozoicomonadaceae	1.507e-03	8.728e-04	1.7264	0.008906	3.103e-01	0.8483	0.009	**	12.4420	0.000420
f__Propionibacteriaceae	6.073e-04	3.860e-04	1.5736	0.126466	4.997e-03	0.9238	0.001	***	14.3620	0.000151
f__Caulobacteraceae	3.972e-04	5.546e-04	0.7162	0.080154	2.139e-03	0.9493	0.005	**	11.6670	0.000636
f__Mycobacteriaceae	2.613e-04	2.977e-04	0.8776	0.053436	4.282e-03	0.9639	0.015	*	6.6974	0.009655
f__Sporichthyaceae	1.603e-04	2.705e-04	0.5927	0.032062	0.000e+00	0.9797	0.021	*	8.2750	0.004020
f__67.14	1.514e-04	1.683e-04	0.8998	0.030281	0.000e+00	0.9815	0.005	**	11.6020	0.000659
f__Staphylococcaceae	1.045e-04	1.466e-04	0.7130	0.021374	1.430e-03	0.9888	0.012	*	5.4913	0.019110
f__Nocardioidaceae	8.016e-05	1.134e-04	0.7071	0.016031	7.129e-04	0.9909	0.027	*	5.1565	0.023160
f__Weeksellaceae	5.344e-05	6.205e-05	0.8612	0.010687	0.000e+00	0.9946	0.014	*	8.2750	0.004020
f__Erwiniaceae	4.453e-05	4.823e-05	0.9233	0.008906	0.000e+00	0.9960	0.016	*	8.2895	0.003988
