# Supplementary material for: Naturally occurring fire coral clones demonstrate a genetic and environmental basis of microbiome composition
Source: Nat Commun. 2021 Nov 4;12:6402. doi: 10.1038/s41467-021-26543-x (PMC8568919; doi:10.1038/s41467-021-26543-x)
Supplement: Supplementary file 8 — Supplementary Data 5 [file 41467_2021_26543_MOESM8_ESM.xlsx]

## Sheet: MetaCyc Pathways Genotype
Supplementary Data 5	Predicted metagenomic traits between genotypes (per sample data provided); no discriminant traits were determined using linear discriminant analysis (LDA) effect size method with a cut off > 2.5 for each pathway.
Sample ID	TOTAL COUNT	G1 Count	G2 Count	G3 Count	G4 Count	G5 Count	G6 Count	BRT1_R014	BRT1_R015	BRT1_R016	BRT1_R017	BRT1_R018	BRT1_R025	BRT1_R026	BRT1_R042	BRT1_R058	BRT2_L024	BRT2_L029	BRT2_L035	BRT2_R022	BRT2_R036	BRT3_R023	BRT3_R029	BRT3_R033	BRT3_R034	BRT3_R036	MDT1_L231	MDT1_L232	MDT1_L235	MDT1_L240	MDT1_R017	MDT1_R042	MDT1_R043	MDT1_R044	MDT1_R045	MDT1_R046	MDT1_R051	MDT1_R052	MDT1_R055	MDT1_R056	MDT1_R057	MDT1_R197	MDT1_R198	MDT1_R199	MDT1_R200	MDT1_R201	MDT3_L173	MDT3_L174	MDT3_L176
Genotype								G1	G1	G1	G1	G1	G2	G2	G3	G3	G4	G4	G4	G4	G4	G5	G5	G5	G5	G5	G3	G3	G3	G3	G1	G2	G2	G2	G2	G2	G2	G2	G2	G2	G2	G3	G3	G3	G3	G3	G6	G6	G6
1CMET2-PWY	4199.67	434.882	369.645	496.964	561.009	1491.79	845.38	1.1087	21.2995	11.7333	192.4	34.1222	12.5437	53.6114	3.7477	9.2762	5.3993	14.3244	42.4944	29.6932	40.068	81.4681	170.945	171.179	124.548	522.982	49.8497	41.0301	0.1895	34.3931	41.3763	17.5359	74.5181	21.2443	77.6231	0	0	31.2011	63.4086	8.7894	1.0957	27.7565	52.3266	56.2681	3.3588	15.0652	15.401	53.0002	91.5049
3-HYDROXYPHENYLACETATE-DEGRADATION-PWY	171.674	16.3825	12.9203	56.8975	11.1151	34.1741	40.184	0	0	0.3394	1.9163	0	0.4954	12.2077	0	0	0	0	0	0	0	0	4.2085	0	0.0003	0	3.784	15.8451	0.0051	0	0	0	0	0	0	0	0	0	0	0	0	0.8618	17.8358	5.4548	0.0026	0.2295	0.9779	0	0.3951
AEROBACTINSYN-PWY	497.606	28.5426	15.0044	158.564	30.0828	132.837	132.575	0	1.888	0	7.1586	0	0.0019	8.289	0	0	0	0	0	0	0	0	28.1349	36.6914	3.2976	0	26.0727	32.093	0	14.8589	0	6.3779	0	0	0	0	0	0	0	0	0	6.1654	34.6575	20.0959	0	5.0922	6.7616	0	0.026
ALL-CHORISMATE-PWY	3494.93	251.01	316.829	681.733	411.758	1092.66	740.939	0	0	1.6891	38.6891	0	3.6597	0	0	0	0	0	10.3375	21.4536	18.4583	143.792	127.767	179.716	60.4892	203.523	49.5728	48.2353	31.6647	47.9498	39.6669	17.395	52.1299	33.0519	133.876	0	18.6828	19.4641	35.5987	0	0	42.4619	56.4288	73.7273	25.1925	23.9238	16.8133	48.3684	67.0538
ANAEROFRUCAT-PWY	4787.15	360.32	446.802	750.49	567.54	1771.7	890.304	0.9821	17.4641	10.9901	66.2467	21.6788	12.57	46.2943	9.7462	21.866	8.9794	11.3397	42.8178	36.1426	43.1661	142.202	185.368	202.211	136.36	601.415	55.1923	54.9351	48.0461	45.5785	39.189	18.6661	74.5945	33.6556	131.298	0	19.2344	24.7747	64.4582	8.0377	1.1601	44.4812	63.7665	70.8694	30.8339	22.9029	22.8042	53.2286	71.8788
ANAGLYCOLYSIS-PWY	1967.51	400.578	199.528	339.004	240.033	361.914	426.45	1.1755	21.9358	12.4393	224.845	34.0918	16.449	58.191	10.0375	23.4116	9.2139	17.1576	0.3559	13.4864	0.926	8.167	40.737	104.359	20.882	19.4148	27.0003	32.8937	20.9064	23.6996	21.6024	3.3601	15.4428	12.6554	78.0681	0	0	13.2401	0	0	1.2626	7.8958	34.3011	21.6024	18.2011	9.4487	8.8687	5.1781	35.4904
ARG+POLYAMINE-SYN	214.821	66.89	41.1043	73.3759	6.1018	0.9171	26.4316	0	7.4777	5.7437	39.8596	12.7766	8.9019	31.5953	0	14.8057	2.5629	0.3707	0	0.821	0	0	0.6341	0	0	0	5.5469	19.6571	0.2026	0	0	0	0	0	0	0	0	0.4132	0	0	0	1.4411	22.3607	8.4124	0.1044	0.4359	1.1119	0	0.0029
ARGDEG-PWY	836.923	59.9572	166.635	44.5441	163.246	244.32	158.22	0	0	0.4525	1.1767	0	0	0	0	0	0	0	5.5971	16.0713	14.6622	45.2917	20.9719	63.9376	5.4463	28.6745	5.1625	8.4184	1.0455	2.9239	3.7372	5.3973	28.9421	9.473	91.6065	0	16.3106	7.8986	4.3799	0	0	3.1363	13.1008	5.2778	0.5387	1.0365	0.36	0	24.101
ARGORNPROST-PWY	3672.27	233.626	357.542	645.81	534.609	1114.15	786.535	0	5.6024	0.8114	12.0543	1.494	2.1212	7.0044	0	3.5855	3.1096	7.7708	26.9042	36.4471	38.6883	69.8283	145.464	172.571	69.018	340.34	50.4742	43.4419	50.2405	43.2796	28.5416	15.1709	68.3598	20.8758	134.113	0	20.5776	26.8791	55.2805	0	1.125	37.7311	48.5425	61.7149	31.998	20.867	17.0303	40.924	71.9216
ARGSYN-PWY	4245.61	366.395	415.243	688.483	587.326	1430.76	757.402	1.1113	19.7366	7.6261	110.259	25.8593	13.7591	51.7286	9.6359	22.998	5.0814	14.0842	44.3634	37.2644	44.4431	84.4821	176.599	175.064	100.952	577.932	52.262	39.3506	50.2021	43.4765	22.9501	16.441	70.8945	24.4929	129.777	0	20.0158	26.4682	57.2956	0	1.2538	40.9324	43.8376	63.4896	32.6828	21.9281	17.2019	39.8617	62.2949
ARGSYNBSUB-PWY	5099.82	496.767	438.161	782.383	611.386	1868.67	902.452	1.2632	23.0548	6.32	199.816	25.1454	14.4302	48.559	10.529	24.9991	5.8377	15.2892	52.4553	35.0999	48.1781	110.875	206.124	206.105	146.49	684.169	59.9136	53.0341	51.5257	49.7897	40.2022	17.2565	71.6642	26.4937	130.715	0	18.9456	28.2676	63.334	7.057	1	47.8233	60.3197	73.9236	33.1633	24.3115	19.9226	50.8819	73.7764
ARO-PWY	1744.98	337.465	143.157	441.71	238.527	381.231	202.888	1.06	27.2851	11.2427	242.204	32.9515	16.393	58.6908	10.8362	24.1343	7.2487	15.2121	11.2768	13.0221	21.5493	53.8752	51.9534	80.2321	11.2432	6.9844	19.634	29.8407	11.3629	29.421	1.7313	2.7052	20.8341	20.381	4.7081	0	0	6.6171	3.8195	0.9023	1.3042	22.2204	35.8435	50.5526	11.3554	16.5951	2.4556	1.2547	2.8172
ASPASN-PWY	625.374	94.29	32.3428	84.9557	31.2838	303.15	79.351	0	8.9644	2.7172	47.394	17.5238	11.1293	3.0433	3.8774	14.8228	3.433	8.4042	0	0	0	0	9.19	15.3128	14.0574	159.514	15.035	10.5001	0	2.8159	9.4503	0	0.2209	8.6647	3.5385	0	0	4.3961	0	0	1.25	0.9377	11.2	6.1406	0	0.929	1.0496	0	2.9142
AST-PWY	2463.66	166.363	79.7334	217.204	322.161	1094.71	583.489	0	4.7208	0.2	32.8353	10.7396	2.6585	10.7609	0	0	0.2484	0	25.9525	2.9123	28.2367	17.2288	124.428	135.672	98.4642	405.492	37.6651	25.9328	4.0106	12.7599	42.9194	0	2.5315	21.2288	17.1546	0	0	14.2339	0	9.3643	1.4433	7.1179	28.4899	20.069	2.1832	4.2411	12.5464	32.8164	56.3828
BIOTIN-BIOSYNTHESIS-PWY	6708.21	573.55	739.851	928.385	865.641	2211.13	1389.66	0	17.7215	9.8434	133.168	31.7562	13.3519	28.2014	0	0	3.2806	0	70.34	63.4318	72.0124	158.673	279.787	282.13	171.04	765.697	59.4372	68.5016	104.156	53.7493	49.5128	31.6264	129.235	43.7134	256.489	0	43.0794	53.4592	118.062	7.725	1.7957	46.3414	74.4828	83.2745	62.9095	26.331	25.7967	65.7258	134.279
BRANCHED-CHAIN-AA-SYN-PWY	5125.38	668.517	521.812	796.076	631.85	1520.68	986.447	1.298	36.5437	16.8972	297.024	44.8077	21.8531	71.5832	11.2848	30.3495	11.5189	24.8141	30.327	46.0125	33.9227	70.3788	154.953	209.789	114.391	455.071	55.2809	53.3004	50.3681	49.0907	44.0757	19.9186	89.6592	25.7833	148.824	0	21.9488	31.7442	71.6574	5.5521	1.4632	42.5204	65.0386	75.1832	31.7684	25.09	19.481	51.8796	83.9186
CALVIN-PWY	935.247	281.802	134.827	150.429	107.775	138.951	121.463	1.1501	21.561	13.0385	163.753	25.5622	18.3757	64.7407	9.08	24.7242	7.0876	15.6002	5.9465	18.558	15.5775	2.2994	17.2617	47.5511	4.2929	14.9021	3.3685	3.3318	17.0978	5.1579	1.6638	0.4851	20.8416	0	22.6828	0	4.0939	2.9928	0	0	0	5.8359	5.1632	10.8097	12.4565	3.5168	0.0001	0	5.4559
CATECHOL-ORTHO-CLEAVAGE-PWY	95.5389	14.1833	24.4696	12.2855	6.4041	13.142	25.0544	0	6.5623	0	7.621	0	0.6458	23.8238	0.6767	11.6088	0.1731	6.231	0	0	0	0.1662	4.3027	6.2137	0	0	0	0	0	0	0	0	0	0	0	0	0	0	0	0	0	0	0	0	0	0	1.4335	0	0.7133
CENTBENZCOA-PWY	122.176	8.2679	0	0	53.3619	40.8461	19.7005	0	0	0	0	0	0	0	0	0	0	0	0	0	0	0	9.5476	11.2323	5.6355	4.2013	0	0	0	0	0	0	0	0	0	0	0	0	0	0	0	0	0	0	0	0	0	0	0.1871
CENTFERM-PWY	736.107	5.0617	7.2325	4.5765	58.5499	640.003	20.6834	0	0	0	2.9647	0	4.688	0	0	0	0	0	32.3384	0.422	20.18	0	99.7359	15.5468	72.4553	447.963	0.2446	0.4093	1.4511	0	1.235	2.5445	0	0	0	0	0	0	0	0	0	0	0	0	0.761	0	0	2.7244	2.9515
CHLOROPHYLL-SYN	4102.58	401.794	336.031	606.458	538.663	1400.95	818.693	0	12.3534	0	159.194	12.7098	0.6547	10.083	0	0	0	0	40.815	30.0864	38.0673	73.8051	162.18	166.624	118.109	526.246	53.9708	42.7699	43.0179	39.1298	41.8707	10.9198	60.1764	20.7506	113.234	0	17.38	27.1568	54.2494	10.7171	1	36.311	47.6129	60.1486	27.6906	19.0839	15.9838	42.4279	79.1398
COA-PWY	2239	392.968	342.645	272.767	339.969	495.495	395.154	1.06	20.6425	12.5378	189.322	34.7412	14.9546	48.0583	9.08	20.6898	5.1129	13.0336	7.8996	26.197	20.4779	43.3263	46.569	96.9211	6.5577	115.837	19.5326	16.3944	30.9732	14.1045	13.5452	8.8902	56.2352	18.9328	103.731	0	17.8766	15.0553	53.1388	1.68	1.3042	15.1887	15.9431	19.8697	16.963	4.104	8.3264	9.2856	36.7278
COBALSYN-PWY	297.955	67.2589	40.9567	22.592	23.5815	67.9775	75.5886	1.06	8.1696	4.8272	29.6122	12.0492	6.0349	28.939	2.0571	4.4402	2.9787	9.7517	0	0	0	0	5.5721	13.5992	2.1223	36.2742	4.3151	0	0	4.4787	4.3954	0	0	0	5.9828	0	0	0	0	0	0	0.3743	0	1.5883	0	1.3208	0.2599	0	4.7631
CODH-PWY	3287.61	192.074	296.772	311.797	441.422	1354.35	691.197	0	1.2953	0	7.2873	0	1.2108	5.8088	0	0	0	0	45.7573	31.9277	43.6866	44.4298	183.524	163.842	112.77	583.278	34.5372	25.9887	46.9052	7.3583	30.6212	13.2694	61.9144	15.307	108.487	0	14.2039	21.1201	42.0153	6.6437	0	6.5107	29.2615	26.7484	28.8186	5.634	15.2895	47.275	65.9893
COLANSYN-PWY	5293.44	530.862	445.191	784.046	635.272	1942.01	956.06	1.3113	22.5333	9.9093	212.08	28.3828	14.1071	40.2116	0	11.6416	3.2289	13.6111	54.4364	36.3174	49.0528	113.788	214.954	213.002	153.404	719.856	62.5746	55.8096	53.9559	51.4981	43.1491	17.1855	72.731	27.7276	138.251	0	20.0881	30.199	64.6718	7.6587	1.0909	48.2705	63.6676	76.0313	34.429	25.0046	20.9312	53.4664	78.9892
COMPLETE-ARO-PWY	1036.34	366.879	100.943	314.638	85.1378	101.817	66.9262	1.1307	28.2477	12.0829	255.46	35.2255	17.1736	62.2275	11.172	24.8508	7.415	15.072	6.4133	15.4715	16.8005	2.888	18.8887	37.7277	2.0923	0.7391	8.9579	11.281	9.094	19.7703	0	0	20.4655	0	0	0	0	1.0759	0	0	0	18.4053	18.6878	31.8179	9.1963	13.6171	6.6763	0	0.012
CRNFORCAT-PWY	4720.54	290.078	444.862	737.988	590.595	1744.41	912.607	0	5.7753	5.6501	3.6469	0	0.0123	19.2627	5.5946	14.1312	0	6.8999	50.391	38.5778	49.0174	97.6267	184.486	209.895	141.79	649.947	54.7423	42.9419	52.7499	51.4411	47.7232	16.5387	76.1255	33.2251	164.837	0	24.8057	34.6449	60.2835	8.8485	2.4301	44.0968	47.5665	66.2981	34.1274	24.1531	13.7333	48.2081	89.2151
DAPLYSINESYN-PWY	1215.39	368.765	194.691	75.5843	130.751	258.195	187.403	1.1038	27.8308	12.2456	221.841	44.3666	18.0044	62.7113	10.8201	25.1904	6.4375	15.9796	5.1347	11.7001	10.7849	45.0536	47.2747	81.6038	4.2001	3.8802	3.8239	6.154	3.0914	0	5.0759	3.9586	22.7501	8.8253	53.7647	0	9.4569	3.9503	5.3052	2.5761	0	0	10.0963	7.1738	1.6135	0	14.7835	3.623	20.0429
DENITRIFICATION-PWY	2204.21	46.6782	151.163	186.18	316.912	1005.06	498.214	0	3.7074	6.9848	15.2848	5.6796	2.4585	10.0706	0	2.354	3.0624	6.3287	0	2.389	0	99.8029	121.742	149.152	46.2019	242.015	20.5324	37.5194	3.5307	0	5.9675	10.9526	27.1889	24.7578	34.5548	0	0	13.8421	25.7837	0	0.6812	26.7535	41.8391	22.0454	1.8399	1.0978	15.9886	30.4531	28.9296
DENOVOPURINE2-PWY	132.969	85.2238	29.0444	0.319	16.5544	0	1.8271	1.168	0	1.9587	67.7779	14.3192	11.3192	17.7252	0	0	6.6077	9.9467	0	0	0	0	0	0	0	0	0	0	0	0	0	0	0	0	0	0	0	0	0	0	0	0	0	0	0	0	0	0	0
DHGLUCONATE-PYR-CAT-PWY	3520.2	152.651	270.43	402.881	540.76	1456.67	696.808	0	0	0	0	0	0	0	0	0	0	0	47.4735	30.1507	41.5488	95.0585	154.612	158.959	141.521	469.861	29.0474	38.3745	32.252	18.2688	21.2849	14.4328	61.3269	23.24	64.2644	0	8.7422	26.1249	54.7002	0.9721	0.8743	21.4995	44.1703	44.1063	17.8518	6.6334	17.0995	39.3911	49.806
DTDPRHAMSYN-PWY	409.672	263.372	51.4633	53.1965	24.5739	0.1187	16.9472	1.1482	20.4915	9.2843	212.707	19.4488	11.8612	39.4613	2.3566	5.7491	7.1902	15.7405	0	0	0	0	0.0391	0	0.0787	0	4.4149	16.3963	0	0	0	0	0	0	0	0	0	0	0	0	0	0.7587	17.6148	5.6993	0	0.2065	0.8877	0	0.006
ECASYN-PWY	824.023	53.7922	120.565	287.331	27.0761	165.288	169.97	0	0	0.4334	0.9728	0	0	0	0	0	0	0	0	4.7329	0	0	24.4046	52.7255	12.009	52.0166	25.3629	24.2824	12.0194	21.9248	18.136	7.5687	40.126	0	24.6062	0	0	0	47.8861	0	0	20.0967	24.7917	29.7823	10.6599	11.3315	2.7958	0	3.7845
ENTBACSYN-PWY	6056.84	361.681	468.141	1086.51	576.227	2553.96	1010.32	0	4.8219	1.2838	16.2984	0	3.8942	19.1314	5.8238	13.2006	0.0956	0	65.7186	35.6429	58.1535	95.1256	240.869	316.096	199.622	1174.32	100.782	73.8196	53.1013	98.1429	84.5019	21.0628	84.5527	36.0113	158.133	0	13.0818	30.8753	82.5192	4.3587	2.4365	63.8667	78.9536	105.647	37.6364	37.9551	24.7445	46.1167	75.2824
FAO-PWY	7633.54	932.429	930.135	684.438	1011.06	2561.41	1514.06	0	42.6721	8.3686	360.87	53.5105	22.4074	110.58	15.3456	31.4724	7.9613	17.4467	66.8709	83.5489	85.4275	202.249	255.236	343.078	164.032	930.772	82.8797	60.5493	69.9032	49.5911	73.7421	29.7405	165.32	50.8873	288.131	0	45.7829	53.0081	130.98	14.3748	1.92	18.1964	67.1376	56.6983	37.2741	20.1203	27.0948	94.7761	148.473
FASYN-ELONG-PWY	5673.13	732.586	582.179	507.341	652.433	2210.27	988.322	1.3281	45.6587	20.6762	300.607	53.6749	19.1768	106.323	0.6888	21.2821	12.7714	35.4421	53.6179	39.3657	51.8679	144.46	206.541	284.181	148.646	920.588	79.1164	24.1821	40.9674	72.2357	70.676	15.809	81.04	42.0257	182.705	0	20.6525	35.141	66.133	8.3111	1.6174	13.9407	28.2637	40.9841	22.9332	24.8213	14.5759	46.9669	88.6016
FASYN-INITIAL-PWY	3112.94	505.467	319.293	542.975	246.117	914.989	584.102	0	35.3364	11.5351	278.967	40.1619	16.5944	99.3407	0	15.3581	9.3109	19.9499	0	14.9151	0	41.2064	123.371	107.058	37.8939	337.09	52.2406	62.7999	23.2134	32.6926	28.697	7.5335	27.6784	15.6674	75.6313	0	10.6654	15.7877	43.9979	0	1.1062	29.4448	66.7015	55.8432	15.1337	15.1339	15.4767	28.0714	40.2869
FERMENTATION-PWY	3587.11	300.677	212.542	542.566	473.119	1393.15	665.054	1.2498	11.8107	5.5408	133.649	20.9	10.4446	32.5928	4.9872	1.4516	2.6118	3.4153	40.8177	26.915	38.7693	41.0784	169.859	158.942	119.102	519.246	45.8182	46.5692	0	36.7284	35.0276	6.1934	53.1598	18.2045	50.7149	0	0	26.3717	0	7.192	1.1489	35.1261	53.3269	62.6639	4.5057	16.9719	15.2973	39.6217	66.7382
FOLSYN-PWY	422.427	252.483	58.0956	58.3738	26.7604	7.1578	19.5558	1.1443	21.0041	9.5994	189.297	31.2176	12.5955	45.388	5.8437	13.3474	2.5271	11.9738	0	0	0	0	2.6579	0	0.0317	0	5.0129	12.257	0	0	0	0	0	0	0	0	0	0	0	0	0	1.1585	14.2993	6.1746	0	0.2804	1.0989	0	0.0452
FUC-RHAMCAT-PWY	394.202	7.5714	37.8049	36.1268	72.9779	154.445	85.2751	0	0	0.2753	2.436	0	0.2694	0	0	0	0	0	0	0.1263	0	71.9348	3.3716	33.09	7.9526	0	3.7592	12.404	0.187	0	0	3.8417	7.0277	14.4559	6.3583	0	0	0	5.7197	0	0	1.6407	12.8774	4.227	0.0962	0.1906	0.9629	6.5552	0.0501
FUCCAT-PWY	896.47	33.6951	75.5967	85.9321	180.605	332.541	188.1	0	0	0.2561	2.6194	1.9306	0.1444	0	0	0	4.2096	3.7056	8.4434	12.7693	10.7417	87.6237	22.9897	68.3534	26.8378	1.7687	6.0375	15.5207	2.415	3.6602	2.1021	5.1899	23.3445	20.3196	14.9195	0	0	3.6625	6.4472	0	0	2.9438	20.9293	10.1272	1.2424	1.7746	7.3822	1.518	5.7626
GALACT-GLUCUROCAT-PWY	507.856	40.5702	42.4219	67.5703	81.0885	114.565	161.64	0	4.5749	4.642	13.8689	2.8179	2.8243	7.5108	0	2.3445	5.7124	9.8644	0.9848	7.1522	2.5798	53.7744	3.6424	24.2539	0.3712	0.1433	3.4829	14.877	7.3953	0	0	3.3122	7.6211	10.9607	5.9747	0	0	0.2088	3.8208	0	0	0.708	14.6786	4.2189	3.8234	0.1915	2.6344	5.6843	0.7827
GALACTARDEG-PWY	1370.91	57.085	110.65	95.832	268.904	517.555	320.888	0	0.8451	0.3849	1.9546	1.3722	0.0918	2.3765	0	0.569	3.203	3.1741	12.2306	23.3605	20.4129	104.156	46.3681	86.8086	34.348	28.3286	8.7562	16.0238	5.2344	3.4809	3.8433	6.2349	38.0409	25.3804	19.0029	0	0	8.4465	9.3292	0	0	2.402	21.1977	8.6872	2.6928	1.4108	10.5704	16.0863	12.0433
GALACTUROCAT-PWY	285.085	50.2276	66.2945	59.8739	33.8376	30.5037	44.3477	0	7.8047	5.9152	23.0213	4.9764	5.9243	13.0117	0	4.4554	6.7723	12.6318	1.5386	4.126	4.0305	0.8573	12.7511	12.1362	0.4416	0.1472	0.6998	0.2827	1.0245	2.3057	0	2.8809	18.5142	0	0	0	0	0.238	25.7254	0	0	1.4036	2.7435	5.4779	0.5328	2.2884	0.3481	0	0.0159
GALLATE-DEGRADATION-I-PWY	184.804	10.0371	49.2727	32.9736	16.3166	30.5504	45.6536	0	1.3196	0	0.0203	0	0.0091	1.9051	0	0.8932	0.2645	1.6186	1.5386	4.126	4.0305	0.8573	12.7511	12.1362	0.4416	0.1472	0.6998	0.4476	1.6014	1.6228	0	2.8809	18.5142	0	0	0	0	0.238	25.7254	0	0	0.9833	1.9352	3.8672	0.838	1.6142	0.3481	0	0.0261
GALLATE-DEGRADATION-II-PWY	405.883	6.2721	32.6553	68.123	73.1591	120.574	105.1	0	1.3196	0	0.0203	0	0.0091	1.9051	0	0.8932	0.2645	1.6186	2.4841	5.1915	3.2147	55.6177	4.9681	28.0176	0.8487	0.2806	4.65	18.5669	7.2241	0.0002	0	2.6529	7.9282	11.9228	3.9659	0	0	0.3855	3.7747	0	0	2.9024	18.5419	6.0017	4.3454	0.2473	1.0179	0	0.1567
GLCMANNANAUT-PWY	482.355	45.4529	67.081	130.739	50.1911	47.3074	141.584	0	1.0582	0.4586	2.0178	2.303	0.5971	0.2993	0	2.2495	3.2121	4.1803	0	4.506	0	0.1158	2.8058	9.9911	1.0023	21.1043	5.5279	14.4678	23.1728	2.0037	0.3344	1.2986	5.5036	0	46.5273	0	8.3037	3.1896	0	0	0	2.6573	18.2376	8.8429	12.1093	2.1302	1.6577	0	11.4843
GLUCARDEG-PWY	460.098	17.9811	34.778	65.2258	65.9082	114.565	161.64	0	0.7599	0.2649	2.2898	0	0.5532	2.138	0	0	0.3965	0	0.9848	7.1522	2.5798	53.7744	3.6424	24.2539	0.3712	0.1433	3.4829	14.877	7.3953	0	0	3.3122	7.6211	10.9607	5.9747	0	0	0.2088	3.8208	0	0	0.708	14.6786	4.2189	3.8234	0.1915	2.6344	5.6843	0.7827
GLUCARGALACTSUPER-PWY	4905.13	271.45	405.414	786.783	651.564	1823.32	966.592	0	0.8451	0.3849	1.9546	1.3722	0.0918	2.3765	0	0.569	3.203	3.1741	48.8117	39.3907	48.9181	161.177	193.067	231.756	137.082	616.729	52.131	51.802	52.4397	53.6633	47.498	20.0258	74.4232	37.6601	147.933	0	20.0252	29.1962	60.7839	0	1.1779	48.1263	61.771	78.4995	33.1047	28.3125	21.9757	51.4397	77.1466
GLUCONEO-PWY	988.17	301.429	103.033	151.658	152.208	184.106	95.7361	1.3286	26.212	12.478	223.432	31.4317	16.9054	69.4964	11.2851	26.2572	10.3279	17.0868	0	0.0012	0	2.6724	3.7502	10.3127	3.3844	29.6331	27.4774	17.7963	0.0018	0	0	0	0.399	11.3457	0	0	0	3.6938	0	0	1	2.7738	19.5952	11.9892	0.0009	0.1991	1.4035	9.4256	0.042
GLUCOSE1PMETAB-PWY	1129.02	56.8666	104.998	158.514	217.352	391.908	199.377	0.7321	0	0.3946	8.7671	10.6946	3.5631	1.8577	0	0	0	0	10.9791	23.3	22.3684	94.5381	45.5698	86.1743	27.7823	1.6762	6.1892	16.0396	2.1336	6.5153	2.1914	5.6761	39.2228	20.4216	17.7662	0	0	7.1362	7.6374	0	0	6.0215	24.7199	21.1542	1.0976	6.1731	6.8346	2.2966	10.9458
GLUCUROCAT-PWY	4423.54	280.269	406.019	737.772	581.353	1530.23	887.888	0	8.3187	4.7249	13.0343	2.7262	4.4569	11.7271	0	4.8822	6.024	13.2232	42.2245	36.1241	39.545	79.833	165.749	191.55	109.344	630.2	55.4968	49.8566	56.4712	49.6898	39.6018	13.7395	67.9997	27.063	152.287	0	21.7018	30.7604	57.9435	7.378	1.427	41.2031	55.3859	68.3328	36.3335	24.8543	18.087	38.1389	86.857
GLUTORN-PWY	3231.05	412.47	277.685	351.829	391.659	1296.36	501.048	1.1778	23.8838	10.8981	210.489	36.1405	15.8745	56.3608	11.0316	25.6962	5.6341	13.4188	42.284	22.2564	39.6857	105.019	182.923	211.466	111.967	284.419	25.7801	29.0435	22.4664	23.5043	27.7372	10.2917	50.4958	26.8408	56.8894	0	0	9.9619	46.4711	0	1.0667	13.2602	34.6596	31.051	12.7604	10.4197	16.1354	24.3281	42.6669
GLYCOCAT-PWY	3587.73	361.549	296.496	368.095	362.854	1653.42	545.32	1.0884	23.6963	6.268	137.74	26.8627	14.4325	47.6577	0	4.3972	6.443	12.1748	41.6302	25.6241	40.274	82.2143	166.393	202.01	103.591	720.583	33.7661	25.3203	19.47	32.8584	33.8286	9.2364	54.621	21.9381	69.9159	0	7.0726	7.4426	54.0289	5.5822	1	23.1738	27.999	38.3326	11.6195	12.5393	13.424	22.8903	30.1268
GLYCOGENSYNTH-PWY	426.867	267.258	75.3158	43.9633	21.9014	3.683	14.7453	2.1853	24.342	5.0865	207.365	28.0222	17.2105	57.9754	2.3351	5.4502	5.1282	12.1262	0	0	0	0	1.4309	0	0.0036	0	3.8959	13.2829	0	0	0	0	0	0	0	0	0	0	0	0	0	0.5321	14.2275	4.1064	0	0.1332	0.9142	0	0.0115
GLYCOL-GLYOXDEG-PWY	4596.51	258.384	360.356	775.555	551.333	1719.01	931.869	0	0	0.2652	1.5684	0	0.3826	0	0	0	0	0	32.1866	22.0189	28.247	148.668	162.534	214.857	96.5677	617.164	61.0726	54.8297	46.4388	53.7799	46.5028	18.885	55.0053	34.8176	140.738	0	19.7368	19.9486	51.0271	9.1771	0.6007	47.0025	65.8801	79.4597	31.1168	26.3223	22.4103	52.2022	73.5745
GLYCOLYSIS	3876.18	470.786	391.665	643.132	454.207	1125.49	790.905	1.2677	22.0059	12.1598	194.129	32.101	16.895	65.8778	10.5761	23.3596	9.7215	12.0986	20.6606	23.689	26.6391	82.0108	114.465	183.363	65.4526	276.44	49.3268	40.5144	37.3027	42.4583	42.2647	12.4741	53.2165	24.8029	128.399	0	17.9156	19.8095	41.0645	7.7031	0.6849	27.8136	53.7235	64.1628	26.3365	20.758	17.8233	41.5915	67.3883
GLYCOLYSIS-E-D	3735.54	324.431	285.447	791.236	395.109	1197.68	741.638	0	17.492	11.3491	87.4115	25.1968	12.9246	55.4104	0	11.9312	6.6159	12.135	6.0006	24.1602	12.7925	29.1836	163.491	195.424	91.0546	377.194	57.2304	53.7034	46.7824	54.7076	46.9037	12.3906	53.6159	10.2593	80.2729	0	0	21.7087	38.1449	0	0	49.3141	61.6761	80.3829	31.9779	26.7557	18.7506	45.006	72.9281
GLYCOLYSIS-TCA-GLYOX-BYPASS	3869.32	411.121	333.419	765.708	388.756	1280.46	689.855	0.982	21.7845	11.6973	122.682	30.1259	14.4239	50.9728	11.8918	25.1566	3.8832	11.6773	42.8868	30.6312	40.6991	11.567	167.349	163.984	121.762	559.781	51.6566	48.9025	49.0193	51.7178	44.2933	9.9169	58.7325	10.2703	82.379	0	10.97	21.5805	54.9807	10.2462	1	47.6518	54.0749	70.5645	33.5984	25.1478	17.198	34.3949	69.8045
GLYOXYLATE-BYPASS	391.692	250.403	68.9504	44.8435	27.0434	0.0611	0.3905	0.5841	22.8304	11.5768	185.678	29.7337	12.3416	56.6088	13.3159	30.7455	2.4567	11.4479	0	0	0	0	0.024	0	0	0	0	0	0	0	0	0	0	0	0	0	0	0	0	0	0	0.5209	0	0	0	0	0	0	0
GOLPDLCAT-PWY	134.863	8.2583	0.1503	66.9181	9.8782	3.6405	46.0181	0	0	0	0.0145	0	0.0065	0	0	0	0	0	0	0	0	0	2.1375	0	0	0	5.6677	11.7837	8.0525	2.4115	0	0	0	0	0	0	0	0	0	0	0	2.9504	12.2182	6.6731	4.3092	0.8933	1.8306	8.2372	0.3389
HCAMHPDEG-PWY	3511.61	182.801	304.56	556.418	420.817	1350.99	696.03	0	0	0.2953	1.1282	0	0.0449	0	0.3294	0	0	0	39.4819	28.1125	34.5991	29.7791	150.882	141.357	118.42	498.115	26.5695	45.836	37.6176	36.5119	27.5217	10.7429	54.5866	16.5109	108.18	0	17.38	27.4411	51.517	5.1466	1.3042	38.8713	51.8498	54.5207	21.2314	18.7614	14.5426	36.5647	63.3956
HEME-BIOSYNTHESIS-II	4575.55	477.79	413.739	686.087	539.991	1639.05	818.89	1.164	18.6846	9.7198	192.605	27.7899	11.4645	42.7211	9.08	17.5411	2.1578	10.1656	47.2048	33.8154	41.9576	32.6364	182.718	177.817	141.018	641.23	39.8658	57.7838	45.061	42.198	37.3957	12.2963	65.2995	18.5937	128.88	0	19.8629	30.626	60.7237	6.1769	1.3186	39.9974	66.3176	63.9874	28.7815	19.9955	17.1415	43.3167	73.4291
HEMESYN2-PWY	875.802	315.237	78.9987	196.731	82.3401	88.319	114.177	1.4248	23.8565	11.9165	245.383	32.0092	15.2728	57.0665	9.08	21.8717	2.4255	12.2808	0	0	0	0.3002	8.0327	2.6235	0.07	0	9.2062	28.3695	0	6.2853	0	6.2317	0	0	0	0	0	0	0	0	0	6.349	33.816	18.8814	0	5.7907	3.8498	0	0
HEXITOLDEGSUPER-PWY	2759.4	166.474	328.494	478.403	382.621	865.852	537.552	0	0	0.9017	6.3035	0	1.9813	0	0	0	0.2663	0	20.6264	36.1015	30.3684	107.526	56.1023	156.902	67.8486	151.454	32.7209	29.4837	34.618	33.3133	28.3125	9.828	62.5343	29.559	128.671	0	19.5759	26.3053	34.5037	3.538	1.3186	21.4605	38.889	41.5316	22.4596	17.6362	4.1155	15.4104	59.026
HISDEG-PWY	3967.03	303.673	353.963	670.957	518.459	1370.88	749.098	0	14.6246	4.7105	59.3907	16.7372	8.4549	28.4959	7.08	23.2478	7.303	17.2518	43.414	35.336	40.4264	45.6393	173.268	156.598	112.718	543.346	49.2647	48.709	52.0933	38.3222	30.3668	10.9317	61.4269	15.5167	113.768	0	18.1291	24.275	53.8798	7.2674	1	33.2766	54.2917	62.1765	33.1334	19.9446	17.1894	33.4108	64.272
HISTSYN-PWY	2979.62	432.834	336.193	667.548	250.848	640.423	651.776	1.1577	21.6143	10.7773	202.534	28.5289	10.8083	48.9151	9.2527	22.687	4.3966	11.9553	7.3306	23.6415	17.2823	38.4982	62.8532	116.126	32.949	156.815	44.337	38.6855	54.2669	44.1727	37.4915	7.4235	46.4984	15.3388	121.28	0	14.5235	20.3524	38.4279	9.2726	1.0387	33.6351	46.8508	61.597	38.5152	19.8635	12.639	29.9031	78.1808
HOMOSER-METSYN-PWY	4109.24	371.791	515.588	757.337	454.53	1108.02	901.978	0.7477	10.3925	10.5718	39.2305	25.3364	7.9298	36.0451	4.815	12.2228	3.4687	7.9671	37.7944	29.489	25.1667	39.6577	139.681	90.0804	108.785	468.353	42.1082	38.5472	108.675	37.224	35.7711	13.8749	58.3818	13.9954	226.416	0	40.6117	31.7865	61.815	10.2252	1.0387	40.626	44.5211	60.6349	63.0046	19.8478	13.8656	36.719	111.756
HSERMETANA-PWY	8462.1	761.795	1081.69	1168.08	1113.25	2539.66	1797.64	0.7477	16.0198	12.6888	183.056	29.534	8.9254	32.1648	11.0013	21.4281	3.9477	4.9704	84.4493	93.0248	101.022	221.424	334.505	393.066	174.07	750.027	59.3942	74.1616	186.804	56.2895	55.1734	42.2779	188.767	59.8341	413.161	0	70.362	59.9716	174.586	8.3939	2.445	50.7427	85.3795	84.9817	105.153	28.0038	27.2353	66.9064	165.691
ILEUSYN-PWY	780.776	423.692	110.005	117.915	52.759	4.1702	72.2355	1.272	48.6523	19.5991	295.702	57.4634	24.6777	85.1782	12.0822	34.4878	16.1716	33.2322	0	0	0	0	0	0	0	0	9.5027	24.0656	0	0	0	0	0	0	0	0	0	0	0	0	0	2.0329	26.2396	9.3553	0	0.1487	3.2886	0	0
KDO-NAGLIPASYN-PWY	91.9387	6.0163	0.16	53.283	4.7256	3.3387	24.4151	0	0	1.4085	3.0446	0	0	0	0	0	0	0	0	0.454	0	0	0.9932	0	0	0	0.006	0.8298	0.6704	0.0001	0	0	0	0	0	0	0	0	0	0	0	0.7935	19.0414	5.2318	0.346	0.1994	1.5225	0	0.0097
KETOGLUCONMET-PWY	13.3078	1.7313	0.2674	0	6.2558	4.5869	0.4664	0	0	0.3844	1.3469	0	0.2674	0	0	0	0.0404	0	0	0	0	0	1.645	0	0	0	0	0	0	0	0	0	0	0	0	0	0	0	0	0	0	0	0	0	0	0	0	0	0
LACTOSECAT-PWY	3814.2	236.583	374.799	404.959	395.267	1674.94	727.646	0	0	0	1.0298	0	0.4415	0	0	0	0	0	56.3365	34.9962	50.355	79.1881	180.134	162.655	160.045	785.778	40.1126	25.3997	63.728	28.4337	38.3132	12.1138	60.4926	21.5129	168.255	0	27.0237	35.8631	39.4875	4.2544	1.2941	7.4789	31.0153	30.4373	35.5871	8.9658	12.0837	39.4107	81.6167
LEU-DEG2-PWY	475.213	343.688	59.1124	9.7828	24.7713	15.7199	22.1379	0.5965	29.1627	8.098	273.356	32.1674	8.6738	49.8052	0.7689	9.0139	5.1774	12.9036	0	0	0	0	3.3874	10.2707	0.5929	0	0	0	0	0	0	0	0.3188	0	0	0	0	0.3146	0	0	0	0	0	0	0	0	4.2904	0	0
LIPASYN-PWY	116.916	3.2101	0.2438	65.572	2.5163	0	45.374	0	0	0	2.4886	0	0	0	0	0	0	0	0	0	0	0	0	0	0	0	7.4601	22.8929	0	0	0	0	0	0	0	0	0	0	0	0	0	1.4483	25.3002	8.2304	0	0.2401	2.361	0	0
LPSSYN-PWY	3087.25	199.051	310.619	639.05	311.529	868.934	758.064	0	0	0.9894	2.6139	0	0	0	0	0	0	0	11.4591	26.0725	22.7328	48.6595	89.3699	145.058	51.1346	226.086	50.903	44.3522	48.0178	45.7877	42.9429	10.1767	51.9116	19.5769	128.663	0	17.2168	22.9805	46.1294	9.7862	1.4496	34.4751	53.6258	62.6996	31.11	20.0161	14.7151	38.1602	79.3897
MET-SAM-PWY	331.95	119.691	53.3206	20.0282	36.5934	25.9808	76.3355	0.8356	13.9496	11.4071	60.5871	32.9117	10.4221	42.8985	5.5312	13.727	4.2901	9.4952	0	0	0	0	10.0841	0	0	0	0	0	0	0	0	0	0	0	0	0	0	0	0	0	0	0.4255	0	0	0	0	0	0	4.4578
METH-ACETATE-PWY	23.8088	6.2928	2.7111	0	2.1034	2.3352	10.3663	0	0	0	6.2928	0	2.7111	0	0	0	0	0	0	0	0	0	0.9475	0	0	0	0	0	0	0	0	0	0	0	0	0	0	0	0	0	0	0	0	0	0	0	0	0	0.3832
METHANOGENESIS-PWY	85.3343	1.299	0.1833	38.37	24.126	1.9725	19.3835	0	0	0	0.0447	0	0.0201	0	0	0	0	0	0	0.0001	0	0	0.7245	0	0.0593	0	4.9575	13.638	0.0002	0	0	0	0	0	0	0	0	0	0	0	0	0.6509	13.979	4.8501	0.0001	0.1658	1.1187	0	0.0121
METHGLYUT-PWY	236.385	9.2687	53.673	67.2982	15.3167	37.7095	53.119	0	0	0.3278	1.3419	0	0.1882	0	0	0	0.1995	0	1.9138	2.6839	4.9278	1.0705	15.7709	14.939	0.5516	0.184	0.8715	0.3527	1.2724	2.8463	0	3.4736	20.5456	0	0	0	0	0.2954	29.1702	0	0	1.7403	3.3758	6.7103	0.663	2.8064	0.4334	0	0.0199
METHYLGALLATE-DEGRADATION-PWY	263.712	20.2087	11.9731	81.3828	36.2079	72.7321	41.2077	0	1.6314	0	0.0253	0	0.0114	2.3504	0	1.1086	0.329	1.9245	0	0	0	0.012	3.1511	8.3984	2.4176	43.2668	8.6678	20.549	0	4.6524	4.8868	0	0	0	5.9119	0	0	1.9286	0	0	0	1.6848	22.4068	8.8204	0	1.5252	1.6287	0	0.5741
NAD-BIOSYNTHESIS-II	884.942	66.6746	31.7472	116.312	108.166	351.072	210.969	0	1.3424	1.051	16.036	0	0.6	6.7401	0	0	0.3346	0	10.3447	0.8943	0	5.1129	23.8797	40.1559	64.3641	71.8406	18.8492	21.1249	2.4407	7.1607	17.9601	0	1.4651	0	11.0095	0	0	0	0	4.9325	0	0.7229	25.7239	14.9087	1.271	2.118	4.2926	13.5415	31.1213
NADSYN-PWY	2341.17	215.489	210.546	195.768	382.492	751.601	585.275	0	2.6636	6.4732	55.1482	10.7966	2.7711	10.369	0	0	1.0593	1.919	9.74	22.7526	18.3675	20.0656	84.9766	101.68	41.9945	74.2791	22.5704	27.8804	23.8429	3.2711	20.5595	6.0326	46.1715	8.0773	41.3481	0	7.0726	23.3569	49.5616	6.5201	1.1029	6.6353	31.2621	14.1253	12.2659	1.0229	17.2575	40.5434	51.9847
NAGLIPASYN-PWY	3566.58	232.663	349.201	548.266	467.497	1313.78	655.177	1.1778	6.9544	9.475	48.841	17.378	12.8272	26.1473	0	4.009	2.2068	7.998	40.09	28.8384	35.2585	93.2618	157.4	124.301	113.223	393.231	35.1371	44.3933	42.274	24.8979	9.7756	14.5148	59.8354	23.6726	96.4876	0	17.38	27.2334	57.5031	1.6867	1.1538	37.3945	50.4329	54.03	26.7087	15.001	13.5629	40.4524	53.5387
NONMEVIPP-PWY	6490.47	598.346	658.342	983.485	879.891	2209.66	1160.75	1.06	15.6657	6.9302	177.58	21.0806	11.4652	26.3718	9.08	19.7543	5.5231	12.4838	56.2292	65.6763	70.8753	178.39	216.214	295.15	153.073	696.992	72.1419	63.897	95.7607	61.7223	51.9736	23.6762	120.474	42.2393	247.751	0	39.4628	38.7735	81.2581	9.0126	1.7036	45.7565	79.0308	85.1547	54.9188	29.3614	21.0822	56.6025	107.226
NONOXIPENT-PWY	3996.48	502.2	395.756	491.521	508.382	1397.83	700.793	1.3858	35.0207	13.7457	244.261	38.6515	23.1985	85.6583	9.08	28.7989	10.7796	28.773	39.9532	30.6216	39.0622	99.3647	158.788	165.539	108.275	499.596	34.7434	34.6116	35.4474	26.8186	25.3832	14.221	63.3718	25.3306	85.6512	0	12.4771	27.5717	55.3298	0	1.0219	26.6469	39.0062	48.569	20.5973	10.5589	15.3043	38.8825	58.837
OANTIGEN-PWY	421.791	244.117	56.5645	70.8079	22.953	0.9171	26.4316	1.0936	20.8883	8.9039	188.641	23.5582	12.8869	43.0705	3.639	8.5987	6.2492	13.5356	0	0.821	0	0	0.6341	0	0	0	5.5469	19.6571	0.2026	0	0	0	0	0	0	0	0	0.4132	0	0	0	1.4411	22.3607	8.4124	0.1044	0.4359	1.1119	0	0.0029
ORNARGDEG-PWY	167.962	2.1379	1.7877	57.9838	3.0785	9.0691	93.9048	0	0	0.4525	1.1767	0	0	0	0	0	0	0	0	0	0	0	0	0	0	0	5.8994	18.8938	0	0	0	0	0	0	0	0	0	0	0	0	0	2.592	22.1749	8.0367	0	0.387	0.9	0	0
ORNDEG-PWY	2213.46	117.604	199.104	427.67	288.442	895.121	285.516	0	0	0.3925	7.7121	0	0	0	0	0	0	0	40.7462	14.8984	33.4436	4.1229	132.098	76.7141	91.9016	567.166	27.7712	20.6898	16.462	35.7906	18.8463	3.698	25.0048	0	130.46	0	20.9721	10.9565	0	4.7881	0	36.987	20.7497	46.844	17.1465	16.7457	0.0002	7.4635	47.0431
P101-PWY	5165.7	507.101	365.29	958.829	539.769	1806.13	988.587	0	19.5034	3.5255	190.697	24.0241	1.8049	22.9586	9.7131	19.5775	0.5196	6.0613	56.3337	44.2143	55.4579	50.3291	213.453	239.373	159.107	756.281	71.7916	60.4956	63.7191	66.124	55.6238	15.9698	80.8014	13.9728	114.724	0	0	34.6063	62.6924	10.8077	0.8646	60.2934	65.8779	90.5809	42.8549	31.096	21.3047	56.7214	95.0888
P105-PWY	4730.15	604.32	486.37	541.07	542.005	1648.46	907.925	1.0467	31.141	12.8306	246.543	42.8036	16.5691	69.2035	16.0732	35.6069	5.0803	17.6255	57.0912	35.8582	50.6706	92.0401	189.368	199.986	156.284	688.664	32.4513	36.3344	41.7008	35.2374	48.2814	17.7006	74.2525	21.4029	145.44	0	21.6777	32.8257	65.3894	9.8828	0	28.8481	45.2195	54.5662	24.28	14.2583	18.5814	49.9907	96.1753
P108-PWY	1617.07	360.524	156.803	224.392	136.34	491.124	247.89	0	28.3674	13.4615	255.114	38.8209	14.0707	56.8921	4.2113	9.99	6.7382	15.1761	0	3.81	0	15.735	51.1897	94.6284	12.7474	133.854	14.4766	10.7309	5.4398	18.2726	6.9504	6.6202	36.6351	13.5001	8.632	0	0	5.2901	15.163	0	0	14.124	12.0867	26.9322	7.1425	7.5393	3.5997	12.434	10.5628
P122-PWY	2421.24	145.368	206.948	286.616	336.904	995.938	449.462	0	9.1867	0	31.9756	9.5469	7.8041	23.3805	0	0	1.9765	0	26.2806	36.6722	41.3951	140.913	76.9103	179.038	26.3942	271.856	14.5353	14.4735	31.4842	20.011	18.0991	10.6596	67.8354	30.5029	35.3298	0	0	5.5106	19.3056	3.0279	0	14.8204	20.8784	28.3603	17.215	10.9655	6.8841	27.5414	14.4851
P124-PWY	766.79	111.111	60.1249	269.66	165.361	113.697	46.8369	1.3051	19.1229	4.0952	47.4896	11.8513	9.8869	32.2583	0	14.0313	7.9012	19.2335	6.2005	15.5278	15.5547	2.8345	23.7561	32.6244	2.14	0.7213	7.0214	10.3443	10.1391	16.1624	0	0	17.1208	0	0	0	0	0.8589	0	0	0	16.6198	15.4726	28.1315	8.2106	12.7441	0	0	0.0907
P125-PWY	1206.9	37.4246	114.09	295.991	173.12	374.483	211.794	0	5.1269	0	7.5934	0	2.8572	16.658	5.3085	15.0968	0.2254	6.1939	10.5644	1.2083	27.0446	37.9424	79.2604	51.2472	12.7924	72.3421	14.1686	39.0043	1.7884	13.3979	2.6456	6.5557	23.456	7.7866	2.8834	0	0	7.3639	46.3304	0	0	26.6507	38.432	35.5621	2.8899	4.2752	8.7984	5.5659	11.5099
P161-PWY	183.117	97.8877	21.7697	3.8016	28.1795	0	31.4789	0	9.0013	0.7868	71.4209	16.6787	7.2891	14.4806	3.8016	0	2.5507	1.529	0	0	0	0	0	0	0	0	0	0	0	0	0	0	0	0	0	0	0	0	0	0	0	0	0	0	0	0	0	0	1.1373
P162-PWY	215.778	25.0045	2.9097	20.8949	1.3886	89.0983	76.4823	0	0	0	0	0	0	0	0	0	0	0	0	0	0	0	3.643	34.8646	12.2448	37.3902	15.6748	0	0	0	0	2.9097	0	0	0	0	0	0	0	0	0	0	0	5.2201	0	0	2.1335	4.4867	0.4945
P163-PWY	1473.56	5.7947	234.863	34.6113	238.711	638.167	321.413	0	0	0	5.7947	0	6.6664	18.5205	0	0	0	0	0	0	0	226.706	8.3349	185.17	16.7321	12.3871	0	0	0	0	0	18.0869	58.2405	48.433	32.7509	0	0	0	52.1651	0	0	0	0	0	0	0	6.0205	0	7.3308
P164-PWY	193.713	29.18	8.229	47.887	36.7001	23.8875	47.8294	0	0	0	5.0668	17.2868	8.229	0	0	0	14.3782	21.5923	0	0	0	0.4087	11.0085	11.3283	0.0052	0	1.0575	0	0	2.0916	0	0	0	0	0	0	0	0	0	0	0	1.0496	1.7117	4.181	0	1.8612	0.4877	0	0.0273
P184-PWY	1883.77	88.3477	18.8155	236.694	224.205	1030.06	285.646	0	0	0	0.0354	0	0.0115	0	0	0	0.2995	0	40.6103	0.441	25.8735	3.9705	141.11	52.0738	86.2574	515.197	14.5866	8.8296	0.654	21.2518	17.8574	0	0	0	5.5383	0	0	5.8418	0	5.7613	0	30.4254	4.6624	36.5978	2.9548	6.2764	13.0839	13.1489	26.7329
P221-PWY	2834.18	334.446	141.487	294.547	209.928	1139.06	714.715	0	15.4786	13.0875	186.819	15.6372	0.1984	58.626	4.9102	0	1.1595	1.9404	0	13.7666	0	19.0394	168.18	183.031	84.3696	477.545	24.0889	53.1261	24.8251	10.6425	11.2844	4.1036	17.796	0	54.9938	0	0	0	0	0	0	14.5985	57.9822	36.6869	13.6076	3.6665	24.2883	35.8267	33.6079
P23-PWY	339.664	248.656	65.0122	0	7.2271	18.2686	0.5	1.2278	11.0259	7.2005	194.886	32.7499	18.708	46.3042	0	0	2.9493	0	0	0	0	0	1.723	7.4666	2.147	4.7406	0	0	0	0	0	0	0	0	0	0	0	0	0	0	0	0	0	0	0	0	0	0	0
P241-PWY	111.93	1.6009	0.5535	54.8078	5.0942	39.2926	10.5808	0	0	0	1.542	0	0.5535	0	0	0	0	0	0	0.0013	0	0	3.2496	4.4376	1.9223	0	1.7984	15.1035	0.6374	0	0	0	0	0	0	0	0	0	0	0	0	0	16.67	10.0021	0.3307	0	0	0	0.3273
P261-PWY	915.266	123.55	205.904	167.493	89.2768	153.276	175.766	0	0	2.4186	8.5137	0	0.4164	0	0	0	0	0	1.7476	8.1825	4.5779	0.7448	16.5562	32.0243	4.6346	51.0722	6.9616	0.3873	25.0317	10.0355	9.6381	7.0553	39.0822	0	92.6265	0	16.2563	11.8795	36.1463	0	0	3.6951	7.5772	10.6228	13.0489	5.5641	0.6651	3.7109	33.7645
P281-PWY	119.494	16.0938	25.7351	12.1547	8.2248	2.492	54.7938	0	3.387	0	8.1768	0	0.9242	24.8109	0	1.0233	1.246	1.869	0	3.552	0	0	0.7022	0	0.0063	0	0	1.4659	5.1842	0	0	0	0	0	0	0	0	0	0	0	0	0	0	0	2.6957	0	0	0	0.0789
P341-PWY	306.875	0.424	11.6527	0	46.93	124.674	123.194	0	0	0	0.424	0	0.1898	0	0	0	0	0	0	0	0	24.681	24.3602	44.3728	0.0246	0	0	0	0	0	0	0	11.4629	0	0	0	0	0	0	0	0	0	0	0	0	0	0	0	0.825
P381-PWY	3666.88	225.178	372.007	667.317	408.395	1171.07	822.918	0	0	0	8.2056	0	3.0654	0	0	0	0	4.3023	22.4135	34.0704	34.65	71.9312	129.218	175.961	82.2976	360.256	50.2174	41.0786	51.8136	48.0146	44.8397	12.7378	66.2773	24.9732	146.911	0	20.6795	29.8206	54.0979	8.6875	1.5154	36.1585	46.2002	64.2314	33.2414	22.5355	13.3581	41.1484	85.411
P4-PWY	3804.15	311.052	224.391	599.544	464.203	1439.37	765.593	0	19.834	10.8404	105.605	33.9161	14.0336	50.696	7.3834	19.7633	5.3528	13.2043	30.7702	20.0323	29.1015	105.126	213.03	222.51	91.7872	461.216	44.9706	48.8176	22.6749	39.0302	27.4759	17.4691	23.2795	25.6652	44.8546	0	0	8.5488	22.5415	7.5269	0	38.6557	56.6532	65.2046	20.9366	16.0762	27.8868	35.4457	39.3963
P42-PWY	1004.35	276.942	119.324	110.328	114.072	208.641	175.045	1.5336	16.0285	12.4475	215.746	25.1811	18.7727	43.524	8.0982	0	7.1753	9.9691	0	0.0012	0	67.8757	14.2517	58.4398	2.6077	0.948	10.5553	30.9153	0.9312	0.0006	0	5.9831	18.462	15.1513	6.3775	0	0	0	10.8268	0	0	7.8288	32.2227	15.0971	0.5052	0.7665	2.8202	0	0.5165
P441-PWY	413.448	15.6763	37.1097	98.5956	61.4931	122.624	77.949	0	2.4669	1.0905	6.2314	5.5106	1.7725	0.9779	0	0	4.4192	3.7952	0	0	0	45.6405	2.5426	32.4067	0.0121	0	4.2562	18.086	0	5.4543	0	4.8806	7.3905	10.3452	4.2266	0	0	0	7.3213	0	0	6.1483	22.7802	19.4094	0	3.1539	0.9816	0	0
P461-PWY	892.204	49.3183	73.3176	95.37	189.04	277.923	207.235	0	0	0.3943	2.3348	2.6452	0.6832	0	0	0	3.2213	2.1804	11.3122	30.256	29.6338	74.6239	32.7325	86.1404	3.9834	1.3195	0.1331	2.0198	10.774	4.6708	6.587	3.493	39.1982	14.4427	5.2754	0	0	1.6102	5.0769	3.538	0	2.8381	5.5938	11.149	5.5426	4.5643	0.0002	5.6325	9.7021
P562-PWY	160.042	31.7026	24.0946	39.3475	19.8844	2.028	42.9845	0	9.7287	2.41	5.9374	7.978	2.643	16.8306	0	6.468	4.276	14.9125	0	0.6959	0	0	0	0	0	0	0.2032	0.2849	14.7965	0	1.7099	0	0	0	0	0	0	4.621	0	0	0	0	0	0	9.382	0	0	3.4152	7.3187
P621-PWY	4166.45	245.227	360.357	725.541	533.296	1414.63	887.406	0	0	0	0	0	0	0	0	0	0	0	41.3901	37.3989	38.4945	78.0577	166.106	178.859	114.137	527.674	58.8394	45.3002	59.94	48.5944	41.0934	16.225	58.4887	23.1548	142.25	0	21.7571	26.4043	53.03	7.5414	1.132	44.3296	48.4916	70.3956	37.6858	23.427	17.1125	45.3885	84.0074
PANTO-PWY	4083.33	469.232	341.565	676.856	504.605	1293.75	797.321	1.06	21.4285	10.7317	192.522	33.4143	14.916	55.5511	11.1016	24.4326	5.6283	13.502	22.9339	31.2693	33.727	70.972	126.846	168.685	89.6836	500.766	52.2847	43.2935	46.7351	42.7434	39.7434	11.9652	57.6055	20.9157	97.127	0	13.2602	24.0877	27.9841	8.1971	1.0547	39.2858	47.2565	63.8198	30.1578	20.7031	14.9066	42.5757	72.5021
PANTOSYN-PWY	4034.99	430.648	390.586	724.428	466.989	1300.83	721.516	1.06	20.7438	11.189	132.553	32.1364	14.3362	50.7371	9.8796	22.0142	5.0165	12.6237	24.5572	41.0654	37.5578	89.7642	113.534	217.517	68.3186	332.538	58.2918	48.0784	70.3835	46.1018	39.6715	10.5959	73.2959	26.4624	123.471	0	14.9614	18.4534	42.4131	3.9378	1.2603	35.0424	59.0932	67.6016	39.8399	20.0943	17.5313	31.3956	52.9511
PENTOSE-P-PWY	4430.23	385.544	420.023	656.902	569.744	1593.78	804.233	1.2928	21.5132	10.0633	111.044	24.0782	16.6022	63.9686	4.6925	10.6619	5.7501	18.8464	40.8107	30.2029	37.3204	100.534	166.878	174.402	124.264	563.337	52.6839	45.8796	43.196	44.2628	40.9365	13.9786	61.1198	24.1308	120.709	0	17.38	26.747	56.4716	7.7807	1	41.3497	51.8024	63.5042	28.046	21.1679	16.6863	41.6373	74.8938
PEPTIDOGLYCANSYN-PWY	5583.36	576.283	515.476	652.187	684.127	2099.29	1056	1.0936	21.555	11.2153	197.806	30.9461	13.5011	55.6254	9.496	21.5548	6.3702	13.4691	46.8399	38.7927	45.1528	151.097	191.808	257.581	147.832	774.923	73.0423	48.8241	49.5231	57.0897	59.6658	18.8859	72.7487	35.6541	166.158	0	22.6838	30.6914	76.9302	9.6171	1.1538	33.7424	56.9332	62.9012	28.5371	22.4566	22.9864	56.5918	86.4715
PHOSLIPSYN-PWY	1347.53	402.104	181.004	117.55	163.214	176.1	307.558	1.4922	29.2303	14.9384	239.445	37.88	19.7619	85.0129	0	15.8294	9.0183	15.7518	0.1784	7.8198	0	2.0106	23.8316	53.3386	13.7379	10.6649	13.5398	9.3091	10.7638	0	17.3429	1.8701	8.1524	0	56.5723	0	0	9.1126	0	0	0	2.6145	15.2759	8.881	5.7861	0.5964	5.0795	2.7854	24.2968
POLYAMINSYN3-PWY	1185.09	122.215	110.895	229.353	156.311	253.369	312.946	0	3.8803	4.4582	24.8545	9.4626	5.4217	19.5761	0	0.1528	1.1661	0.183	0.1793	8.2746	0.4687	4.4158	24.5676	76.9878	13.9	10.0896	18.6688	28.6087	13.2002	16.6188	17.5697	1.8901	8.7047	9.4761	55.1074	0	0	8.785	0	0	1.4386	4.4101	28.5511	13.2125	12.7183	6.1545	6.5114	2.7731	23.6978
POLYAMSYN-PWY	4641.01	292.721	403.84	681.896	547.167	1806.01	909.377	0	4.6479	4.7507	25.6442	9.9347	6.6544	23.5936	0	10.9245	1.7384	0.1878	51.1629	34.9619	45.9892	75.6812	195.101	206.976	148.105	739.803	56.8003	43.2794	44.3191	53.2797	50.4841	15.1007	73.8582	18.2765	129.027	0	17.38	29.0573	71.1942	8.9881	1	48.2434	47.093	65.3928	27.4115	23.9043	18.0526	53.4494	80.0078
POLYISOPRENSYN-PWY	2897.27	404.236	282.963	150.498	277.811	1244.66	537.107	1.2525	27.4737	11.7431	246.295	36.5235	13.5686	65.672	12.1067	25.5826	4.4991	15.4346	40.1872	17.9935	32.7242	86.8329	148.311	128.241	89.6724	535.509	7.0149	22.0089	0.1751	1.5397	28.8885	11.8861	51.3621	27.3892	16.4815	0	0	26.7231	60.5042	7.6173	1.5203	1.1108	23.426	7.0009	0.0901	0.6826	12.4941	30.0828	63.722
PPGPPMET-PWY	2475.19	413.786	392.675	761.998	271.874	299.095	335.76	1.1416	18.5103	10.609	187.325	35.8022	5.5628	40.9528	0	8.6224	5.6387	8.9219	14.3179	42.586	35.8293	5.5016	64.0206	103.597	10.8744	7.5717	28.7503	34.7952	70.541	43.3896	1.148	11.041	86.5608	0	141.028	0	25.5228	11.6225	66.5521	0	0	49.1962	40.8966	72.031	47.8326	29.3987	7.96	9.1407	33.7115
PROTOCATECHUATE-ORTHO-CLEAVAGE-PWY	1981.58	49.1175	192.058	210.304	292.322	769.245	468.535	0	13.4483	4.3387	18.5164	0	4.162	34.493	16.3846	41.3878	0.7457	14.4538	0	3.417	0	91.6256	112.28	150.365	39.4382	55.14	18.6881	35.6188	5.0126	0	5.9465	11.189	33.5275	23.1258	39.2852	0	0	13.9875	30.7482	0	0.679	8.8514	39.3164	19.0948	2.6232	1.0588	14.3318	25.3387	31.5687
PRPP-PWY	3277.96	268.665	328.333	209.706	463.721	1265.06	742.48	0	0	1.9266	60.1904	13.4153	11.3261	21.8814	0	0	6.1414	11.1477	34.3065	28.4335	35.1323	23.6609	149.127	122.525	82.9577	489.373	24.5701	30.579	25.5308	4.8966	31.3045	8.2615	54.3197	9.2714	104.897	0	19.1635	27.4381	49.704	11.0601	1	5.8796	35.062	15.0507	13.1342	1.5239	14.6418	45.4206	78.8123
PWY-1269	486.759	257.337	54.0792	26.6844	12.2385	115.597	20.8232	2.4995	16.7552	11.254	171.477	33.4352	12.1427	35.0717	0	4.3897	2.1238	8.4233	0	0	0	0	8.843	14.0982	4.8321	84.5558	6.5403	0	0	5.4558	5.7643	0	0	0	6.8648	0	0	0	0	0	0	0.573	0	2.6266	0	1.6014	0.7492	0	0.5943
PWY-1361	33.6629	14.3468	10.0015	0	4.1461	4.4781	0.6904	0	2.5715	0	11.7753	0	0	10.0015	0	0	0.3157	0	0	0	0	0	1.7838	0	0.0001	0	0	0	0	0	0	0	0	0	0	0	0	0	0	0	0	0	0	0	0	0	0	0	0
PWY-1422	42.0809	2.8441	0.4713	7.1546	0.9335	2.8807	27.7967	0	0	0	1.1791	0	0.4713	0	0	0	0	0	0	0.9335	0	0	0	2.5959	0	0	0.0001	0.8893	3.3007	0	0	0	0	0	0	0	0	0	0	0	0	0	0	0	1.7719	0	0	0	0.0214
PWY-1501	194.791	28.3252	17.9429	0.1794	0.8627	8.3806	139.101	0	0	0	0	0	0.3189	0	0	0	0.3367	0	0	0	0	0.151	4.5215	1.3661	0.002	0	0	0	0	0	8.5295	0	13.5601	0	0	0	0	0	0	4.0639	0	0	0	0	0	0	5.9644	8.7341	13.7772
PWY-1541	499.037	36.0683	0	44.1611	64.9742	191.26	162.573	0	0	5.7597	2.4553	9.0619	0	0	0	0	0.3041	0	0	8.0136	0	0.0315	54.7539	66.8793	3.2424	0	15.0931	3.2283	10.7888	0	0	0	0	0	0	0	0	0	0	0	0	0	0	4.2826	6.2236	0	11.6796	0	1.9517
PWY-1622	1760.26	57.0152	165.297	213.48	153.669	726.746	444.054	0	0	0	5.7479	0	0.2367	6.2236	0	0	0.3949	0	13.3956	16.0923	0	10.3892	105.741	130.303	44.0587	222.731	34.3339	16.8804	29.8425	0	16.6036	11.9282	44.7808	6.2672	44.1506	0	0	10.9305	40.7799	0	0	3.537	15.7743	17.8315	17.1192	0	8.8458	0	38.7729
PWY-181	960.577	133.031	111.946	304.68	57.9266	66.6646	286.329	0.8495	0	6.5827	72.2699	14.9262	10.4873	18.8955	0	0	0.9526	0	0	15.6099	0	0.3677	10.9857	3.2976	2.1032	0	0	8.967	46.4466	14.8592	0	7.1597	30.2837	0	0	0	0	0	45.1201	0	0	9.3009	18.3017	31.9016	25.6859	12.4401	0.8657	15.6586	1.4186
PWY-1861	40.0639	2.3089	0.7893	2.0171	4.8005	6.7679	23.3802	0	0	0	1.7907	0	0.7893	0	0	0	0.0072	0	0	4.7933	0	0	0	0.2634	0	0	0	0.258	0.9539	0	0	0	0	0	0	0	0	0	0	0	0	0	0	0	0.491	0	0	0	0.3034
PWY-1882	0.3911	0	0	0	0.3496	0.0415	0	0	0	0	0	0	0	0	0	0	0.3496	0	0	0	0	0	0.0138	0	0.0277	0	0	0	0	0	0	0	0	0	0	0	0	0	0	0	0	0	0	0	0	0	0	0	0
PWY-2201	0.2937	0	0	0	0.1244	0.1558	0.0135	0	0	0	0	0	0	0	0	0	0	0	0	0	0	0	0.0603	0	0.0097	0	0	0	0	0	0	0	0	0	0	0	0	0	0	0	0	0	0	0	0	0	0	0	0
PWY-2221	43.8187	0.0336	0.0151	0	34.6576	8.3162	0.7962	0	0	0	0.0336	0	0.0151	0	0	0	0	0	0	0	0	0	3.2821	0	0	0	0	0	0	0	0	0	0	0	0	0	0	0	0	0	0	0	0	0	0	0	0	0	0
PWY-2941	5250.45	299.064	463.707	804.457	692.561	1952.39	1038.27	0	0	0	1.9998	0	0.8776	0	0	0	0	0	51.3093	41.2271	51.0265	133.674	205.245	260.757	147.011	651.257	61.3573	54.9003	54.1245	57.7677	51.6778	18.9305	80.6309	40.1824	177.14	0	25.4649	37.0442	61.3725	8.2121	1.8245	50.3884	61.4932	77.4712	35.6847	26.9457	20.1565	60.5341	93.0826
PWY-2942	5710.27	616.92	565.099	815.641	732.265	1859.47	1120.88	1.1271	29.8403	12.2276	230.622	43.6525	21.7169	67.7238	11.9668	27.9198	8.9434	18.4683	53.6128	43.5786	49.6216	115.633	220.378	232.885	151.265	655.208	57.7537	56.7964	63.0404	51.6933	50.7153	19.2886	85.4402	33.2031	177.289	0	25.9413	41.0329	72.5689	9.0787	1.6547	42.0392	63.904	72.5986	38.9332	24.6569	21.3427	60.9594	105.06
PWY-3001	476.926	335.741	80.0377	34.9648	26.1812	0.0008	0	1.1357	27.6286	14.4469	250.032	42.4984	19.6959	60.3418	10.3088	24.656	8.1805	18.0007	0	0	0	0	0.0008	0	0	0	0	0	0	0	0	0	0	0	0	0	0	0	0	0	0	0	0	0	0	0	0	0	0
PWY-3081	1611.62	93.4004	225.536	434.779	226.662	274.547	356.698	0	0	0	0	0	0.4521	0	0	0	0	0	7.0184	11.7047	14.9014	63.6098	41.7328	78.1733	2.1952	11.0631	17.8833	22.8707	59.7276	25.2202	22.0559	17.205	59.7151	12.3525	60.8554	0	0	2.4992	70.8692	1.104	0	27.5778	22.6895	34.4991	33.7413	15.8287	12.722	7.5807	15.19
PWY-3661	12670.3	884.037	1161.33	2156.86	1429.93	4295.52	2742.64	0	5.6928	5.8574	17.9818	15.511	3.7995	3.9264	9.9476	22.5448	3.9411	6.4168	114.921	96.2041	109.089	200.425	486.932	578.482	367.347	1696.25	186.796	137.385	162.768	159.673	146.218	49.8269	191.934	48.3674	472.108	0	71.5991	86.6802	167.362	31.567	1.4545	130.659	149.301	222.175	104.568	66.8913	66.4401	171.382	263.205
PWY-3781	1470.45	741.769	219.026	94.0208	100.793	305.55	9.2943	2.4435	65.0261	37.7404	542.233	94.3256	42.0102	177.015	28.1848	65.836	14.5682	35.1629	0	0	0	18.0399	27.0383	48.3873	0.0013	155.154	0	0	0	0	0	0	0	0	0	0	0	0	0	0	0	0	0	0	0	0	0	0	0
PWY-3801	135.409	28.1936	30.7104	0.8662	0.7341	37.16	37.7444	0	0	0	16.706	0	5.6467	13.3198	0	0	0	0	0	0	0	0	22.2845	5.4522	6.8541	2.5692	0.1913	0	0	0	0	2.2259	9.518	0	0	0	0	0	0	0	0	0	0	0	0	0	0	0	0.0007
PWY-3941	15.4322	0	0	0	8.171	0.8149	6.4463	0	0	0	0	0	0	0	0	0	0	0	0	0	0	0	0.3197	0	0	0	0	0	0	0	0	0	0	0	0	0	0	0	0	0	0	0	0	0	0	0	0	0	0
PWY-4361	891.358	120.615	360.155	8.0832	179.12	58.979	164.404	0	0	0	0.2063	0	0.092	0	0	0	0	0	7.3029	16.0239	17.9607	1.92	12.2959	36.4361	2.174	6.1525	0	0.001	0.0038	0	1.5044	5.7111	26.7479	0	253.936	0	48.7586	17.5877	0	0	0	0	8.0751	0	0.002	0	0	0	63.4157
PWY-4722	1906.37	111.92	115.605	389.998	306.691	559.971	422.188	0	6.1211	0	0	0	0	1.8061	0	3.6805	0	5.2012	14.221	29.5609	30.826	67.6904	61.8901	122.186	21.7467	88.5627	23.2227	30.2487	33.34	23.6574	21.9852	7.0185	46.6563	18.0247	26.1662	0	0	4.1324	11.8004	0	0	21.2802	33.3723	35.0738	21.6389	12.436	7.8914	28.4085	39.5199
PWY-4984	174.875	87.5735	41.9859	26.4718	18.5208	0.2945	0.0281	0	13.1709	6.08	55.4964	12.8262	6.9235	35.0624	6.9839	19.4879	4.804	13.4579	0	0	0	0	0.1157	0	0	0	0	0	0	0	0	0	0	0	0	0	0	0	0	0	0	0	0	0	0	0	0	0	0
PWY-5005	1966.55	109.973	118.341	450.682	180.202	688.128	419.227	0	0	0	0.0701	0	0.0315	0	0	0	0	0	14.0674	26.8906	0	46.5969	72.1145	111.265	35.1463	320.423	27.7354	21.4443	33.1306	35.1424	28.3939	9.7748	47.0382	0	55.4467	0	0	5.6784	0	0	0	27.6145	26.8194	43.1389	22.2974	19.5287	3.5282	28.0155	25.0486
PWY-5022	1483.73	226.911	211.596	162.673	180.115	294.18	408.258	0	16.8997	4.4559	71.0009	0	4.479	27.1831	0	20.7012	3.007	10.7383	4.4567	17.2424	10.9287	2.1613	23.8023	57.1628	13.7434	92.8322	12.1605	5.8669	29.4458	11.4001	20.6725	3.4972	17.5251	0	116.626	0	19.0934	16.7867	0	3.538	0	1.0685	5.9167	4.4569	16.8055	3.5476	3.9124	11.4398	49.3388
PWY-5028	111.016	41.5925	30.0883	2.7398	13.5492	1.1426	21.9036	0	5.7577	4.5032	21.4393	9.8923	6.4242	23.6641	0	2.7398	1.4584	4.6213	0	0	0	0	0.4344	0	0	0	0	0	0	0	0	0	0	0	0	0	0	0	0	0	0	0	0	0	0	0	0	0	0.007
PWY-5088	4988.92	282.51	431.107	766.769	652.494	1843.12	1012.92	0	0	0	0.2661	0	0.1147	0	0	0	0	0	49.7046	39.8003	49.2638	103.461	197.145	232.001	141.904	631.633	57.5684	52.6854	51.8481	53.9023	50.2596	18.8539	77.2526	34.0892	160.357	0	23.8781	35.2779	59.3388	8.5029	1.8314	48.3571	59.1515	73.1333	34.0044	25.391	19.9651	60.875	90.8484
PWY-5097	2099.99	366.69	190.464	253.188	314.11	599.026	376.508	1.117	28.1702	12.2859	224.682	42.9711	19.9841	64.1272	11.4469	26.729	6.5974	17.334	8.4171	11.8867	17.1385	141.784	60.0166	116.216	10.4892	64.6007	7.9913	25.4649	8.5382	12.1692	4.9054	10.8757	25.793	30.4566	13.5781	0	0	2.9048	17.1911	0	0	16.4328	27.7652	25.169	4.8918	5.7215	13.2671	11.4673	9.391
PWY-5100	8245.1	597.1	981.174	1175.81	1092.34	2604.08	1794.6	1.1482	6.6689	2.6402	52.1647	13.3135	12.0138	21.2236	2	1.978	8.5865	9.7475	83.6761	87.2087	90.2414	223.997	338.724	387.969	184.036	799.05	63.787	70.2104	194.833	60.2967	60.1326	35.9229	167.467	58.6543	384.701	0	62.8784	61.9119	150.186	9.5993	2.3408	54.3521	72.0221	90.1984	109.673	29.777	28.9	72.2179	171.837
PWY-5101	6075.43	736.911	660.398	871.742	764.075	1850.38	1191.92	1.3826	47.1069	20.5419	300.893	59.9424	23.7673	88.0178	13.0122	35.5981	16.2273	31.8442	61.6389	51.6598	60.6008	122.793	243.126	220.28	149.131	637.291	48.488	63.2337	80.3737	44.6047	39.9593	26.0025	103.454	35.1941	188.853	0	32.2927	49.4413	94.5206	7.6424	1.6116	44.8694	66.061	77.6055	50.1637	23.3392	22.507	60.4775	118.333
PWY-5103	5177.93	549.994	569.782	744.282	706.935	1844.11	762.823	1.2231	29.4845	15.1478	261.186	40.0379	18.8175	55.5448	11.2373	28.7129	9.0361	20.3441	54.8318	44.6956	58.246	176.507	276.624	269.18	103.456	621.679	29.5183	44.1202	70.7472	38.2762	4.6208	22.0321	98.1209	39.5589	177.488	0	32.2927	22.3362	92.8094	0	1.6116	43.254	46.3759	63.564	45.5433	21.0806	28.3135	18.7474	51.9414
PWY-5104	3650.22	415.178	278.476	623.812	437.113	1318.59	577.049	1.3165	26.9604	6.9768	241.017	29.0187	18.5247	46.4346	11.2373	28.3403	11.3241	17.2027	42.6754	25.0843	35.9147	21.6939	157.197	134.4	121.862	469.799	40.8945	45.2283	37.3406	31.0953	12.9801	10.5964	47.8182	0	81.589	0	0	15.8607	47.4977	2.0497	0	42.5164	50.1994	59.7731	27.1899	17.8556	13.2166	34.3813	42.9613
PWY-5121	3989.72	483.183	408.854	729.007	507.689	1015.36	845.624	1.1228	18.2344	7.479	195.939	22.1004	11.7431	32.0778	10.5137	22.4282	2.2608	10.4255	24.2636	38.4273	38.3914	18.6167	141.957	175.284	63.2653	299.047	51.3926	49.9346	57.0345	45.3789	39.8979	14.0432	70.991	10.8586	141.383	0	21.6851	29.2395	59.7837	9.2445	1.1233	39.8667	55.5417	65.5113	36.1998	22.5034	17.8261	40.8193	72.4747
PWY-5154	335.012	152.827	64.4357	35.7509	48.1743	0	33.824	1.1439	19.0278	10.6159	95.8807	26.1584	10.9941	53.4416	10.6854	25.0655	3.6426	13.8626	0	0	0	0	0	0	0	0	0	0	0	0	0	0	0	0	0	0	0	0	0	0	0	0	0	0	0	0	0	0	2.5955
PWY-5177	264.261	1.865	11.9783	73.0406	37.8483	90.7992	48.7298	0	0	0	0	0	0	0	0	0	0	0	10.0584	1.6278	16.6037	4.4472	26.5448	35.7143	3.6642	1.3426	3.0505	2.2227	1.971	4.531	0	0	11.9778	0	0	0	0	0.0005	0	0	0	6.5825	1.7866	9.1075	2.0942	2.0599	0	0	0.0433
PWY-5178	51.1528	16.1698	17.7451	1.3267	3.6582	12.2505	0.0025	0	6.9707	0	0.765	2.7739	0.1354	17.6094	0.9815	0	0	2.1679	0	0	0	0	1.3755	0	0	0	0.1153	0	0	0	0.0001	0	0	0	0	0	0	0.0003	0	0	0	0	0	0	0	0	0	0.0002	0.0005
PWY-5179	1359.12	34.6221	72.5603	185.662	148.354	730.346	187.58	0	0	0	0	0	0	5.1038	0	0	0	0	29.8828	6.1597	20.7733	44.2889	114	58.5109	62.7179	363.518	10.2175	18.7111	1.8551	11.9875	5.2667	4.3461	17.2019	8.2236	5.9153	0	0	5.6968	26.0728	0	0	16.6654	18.9817	23.907	2.7778	4.4387	7.0604	5.7059	14.6117
PWY-5180	532.345	180.261	42.6357	79.8574	50.0338	95.8095	83.7474	0	11.8338	0.3164	138.569	10.9783	3.7494	21.6892	2.5441	0	2.561	3.1405	11.9273	2.9832	24.2778	0	43.9409	42.3286	4.9016	3.5954	3.3668	10.2159	4.2824	10.0949	0.4972	0	0	0	16.8505	0	0	0	0	0	0	2.5137	17.0379	12.1177	2.2636	4.0523	0	0	1.6949
PWY-5181	1387.61	49.3049	85.9403	185.662	148.774	730.346	187.58	0	9.6991	0.0003	4.9834	0	0.5625	17.9213	0	0	0.4205	0	29.8828	6.1597	20.7733	44.2889	114	58.5109	62.7179	363.518	10.2175	18.7111	1.8551	11.9875	5.2667	4.3461	17.2019	8.2236	5.9153	0	0	5.6968	26.0728	0	0	16.6654	18.9817	23.907	2.7778	4.4387	7.0604	5.7059	14.6117
PWY-5182	315.881	163.079	25.4386	15.766	8.4277	53.6709	49.499	0	11.8338	0.3164	138.569	10.9783	3.7494	21.6892	2.5441	0	2.561	3.1405	0	1.7738	0	0	26.1136	26.3566	0	0	1.4571	1.5692	2.6778	0	0	0	0	0	0	0	0	0	0	0	0	0	0	0	1.9206	0	0	0	0.0499
PWY-5183	18.9855	0.6014	0.166	0	0	0	18.2181	0	0	0	0.6014	0	0.166	0	0	0	0	0	0	0	0	0	0	0	0	0	0	0	0	0	0	0	0	0	0	0	0	0	0	0	0	0	0	0	0	0	0	0	0.2453
PWY-5184	3975.07	221.752	288.625	616.295	516.288	1480.54	851.575	0	0	0	0	0	0	0	0	0	0	0	39.7191	31.5134	35.1029	42.4762	158.565	165.258	121.282	584.17	46.9582	43.579	51.5234	42.0072	41.5913	12.4582	54.1999	14.7276	135.65	0	20.8133	27.8589	3.8882	7.1208	1.0843	34.963	49.8375	61.5436	30.9363	18.4078	16.8246	49.3993	78.7309
PWY-5188	4088.67	480.505	400.401	526.037	522.375	1405.76	753.601	1.162	21.3434	11.1305	201.368	29.6865	14.9781	54.8473	4.5582	9.5953	3.2807	10.4996	39.4968	34.3225	37.2201	61.1508	160.597	155.193	117.687	552.296	40.4075	38.7147	42.4342	34.8076	35.0856	11.8027	66.2519	15.8253	114.323	0	17.38	26.7247	61.6746	5.8837	1	28.7131	44.1418	51.1565	25.1595	14.3839	16.0394	41.937	66.9704
PWY-5189	360.208	249.454	64.9879	16.8125	24.5794	3.6039	0.7704	1.2207	20.1569	9.5485	192.194	26.3343	13.7684	51.2195	3.4329	13.3796	4.1464	12.2664	0	0	0	0	1.4722	0	0	0	0	0	0	0	0	0	0	0	0	0	0	0	0	0	0	0	0	0	0	0	0	0	0
PWY-5198	6.9966	1.1319	0.811	0	2.2368	2.5711	0.2458	0	0	0	1.1319	0	0.811	0	0	0	0	0	0	0	0	0	1.0155	0	0	0	0	0	0	0	0	0	0	0	0	0	0	0	0	0	0	0	0	0	0	0	0	0	0
PWY-5265	104.232	3.943	5.9671	20.9692	0	0	73.353	0	0	0	0.6172	0	0.2703	0	0	0	0	0	0	0	0	0	0	0	0	0	9.6391	0	0	0	2.1336	0	0	0	0	0	0	5.6968	0	0	0	0	0	0	0	0	0	3.8173	9.4504
PWY-5266	103.345	3.3258	5.6968	20.9692	0	0	73.353	0	0	0	0	0	0	0	0	0	0	0	0	0	0	0	0	0	0	0	9.6391	0	0	0	2.1336	0	0	0	0	0	0	5.6968	0	0	0	0	0	0	0	0	0	3.8173	9.4504
PWY-5273	777.106	67.9026	58.0358	68.6903	102.52	342.525	137.433	0	0	0	0	0	0	0	0	0	0	0	0	1.167	0	3.2992	57.9122	61.3473	8.8814	151.755	16.4935	2.8303	0.8983	16.3209	18.038	0.778	3.6933	0	40.2194	0	7.7711	2.7186	0	0.4807	0	1.2586	3.278	6.6446	0.4621	4.6013	12.9361	0.641	9.5194
PWY-5304	4214.07	281.129	436.717	615.567	511.693	1481	887.973	1.1791	4.6013	0.6655	28.3248	0.8012	8.3708	23.8622	0	0	0.0938	0	44.0675	31.9577	35.4105	51.0102	177.834	155.114	134.263	585.386	54.5143	43.555	53.0486	43.0965	46.3112	14.4885	66.7999	20.0461	163.361	0	24.4869	30.4925	64.5548	9.2527	1.5429	30.308	50.1025	60.6816	32.0383	19.5924	18.0505	46.8703	90.823
PWY-5345	3776	499.151	395.176	696.841	354.495	1006.58	823.758	0	22.3186	12.4262	214.617	36.7612	14.0609	50.8097	5.1595	15.0093	4.3786	8.8156	14.3232	29.4261	26.7465	54.13	104.465	161.983	60.4972	283.865	55.1614	46.3478	51.081	49.715	47.8991	10.5286	57.3092	21.1812	135.101	0	17.2629	27.2239	47.6953	9.8158	1.4496	30.6856	56.0272	66.976	32.6636	22.6119	16.1532	42.0773	86.7268
PWY-5347	2380.32	177.839	135.919	162.731	319.804	1374.69	209.337	0.8991	16.2751	12.3346	75.9666	34.5828	12.4253	50.6704	5.3144	15.7688	4.4534	10.9213	37.8124	0	32.296	72.5904	154.278	79.125	120.077	594.775	30.1368	17.5141	0	0	1.0696	4.6274	8.08	30.4114	8.1137	0	0	11.7787	7.3466	0	2.269	2.8685	19.5367	12.7201	0	0.1994	7.1721	8.5323	5.2471
PWY-5384	453.935	269.487	63.1632	0	8.6277	0	112.657	0.8686	19.6945	0.3882	210.423	27.9421	7.3919	46.7832	0	0	4.1384	4.4893	0	0	0	0	0	0	0	0	0	0	0	0	0	8.9881	0	0	0	0	0	0	0	0	0	0	0	0	0	0	3.3043	17.8599	0
PWY-5392	1170.71	22.2656	35.1696	167.217	121.692	678.24	146.13	0	0	0	0	0	0	0	0	0	0	0	28.8429	1.3565	18.7505	30.1083	110.27	41.2239	59.819	359.903	9.9247	16.4015	1.5004	9.6338	2.4643	4.164	13.8358	5.9011	2.8693	0	0	2.9204	5.479	0	0	16.1994	16.7502	22.0811	2.3401	3.3254	6.3536	5.855	9.6579
PWY-5415	581.082	180.269	56.4693	89.5247	69.0917	98.3823	87.3451	0	10.7606	0.2834	136.337	10.5438	3.1446	19.6138	2.4128	0	1.9183	1.4666	7.7951	17.2406	17.3504	2.333	22.461	41.1799	5.4101	16.1514	2.2192	3.936	16.2373	5.2197	2.2184	0	19.4785	0	11.8607	0	0	2.1253	0	0	0	4.0972	6.2478	7.875	10.3309	2.5511	0	0	1.3525
PWY-5417	1399.67	66.0038	104.854	103.074	168.662	759.725	197.35	0	7.7388	0	4.4122	0	0.3762	18.0949	0	4.9681	0.2045	6.3718	31.6587	13.3284	24.0759	55.1148	97.8553	66.0419	69.8312	348.052	9.062	7.7236	20.9448	0	7.7857	5.5257	30.9595	10.0861	6.0195	0	0	2.3777	27.5735	3.8411	0	0	9.3469	5.999	12.1042	0	5.8017	9.8461	14.5537
PWY-5419	1316.05	183.959	83.8852	79.8189	127.582	688.518	152.284	0	10.7564	3.414	132.894	12.5599	1.5737	19.4128	0	1.8291	3.2366	5.5399	29.0822	1.8246	19.5147	35.1938	101.826	47.9925	61.9641	356.478	9.3691	9.929	2.0325	0	3.1329	4.3208	17.9818	6.8812	3.9495	0	0	3.2938	26.4716	0	0	0	11.2876	8.5735	3.0076	0	5.973	5.3475	14.3087
PWY-5420	181.132	155.093	21.3006	0.3272	4.4108	0	0	0	10.4268	0.3829	133.072	11.1027	2.0274	19.2732	0	0	2.2095	2.2013	0	0	0	0	0	0	0	0	0.1091	0	0	0	0	0	0	0	0	0	0	0	0	0	0	0	0	0	0	0	0	0	0
PWY-5427	322.436	19.0494	15.4821	29.8638	42.5173	150.386	65.1378	0	0	0	0	0	0	0	0	0	0	0	16.5918	1.7723	18.4913	4.3529	54.4651	37.4844	9.3094	3.6609	1.7984	2.1067	1.8579	0	0.0002	0	15.4816	0	0	0	0	0.0005	0	0	0	0	1.6855	0	1.3763	0	0	0	0.0933
PWY-5430	436.056	42.3435	53.1425	87.1119	67.731	98.3823	87.3451	0	9.1521	0	0.8703	9.9773	0.15	19.2816	0	0	0.0783	1.9459	7.7951	17.2406	17.3504	2.333	22.461	41.1799	5.4101	16.1514	2.2192	3.936	16.2373	5.2197	2.2184	0	19.4785	0	11.8607	0	0	2.1253	0	0	0	4.0972	6.2478	7.875	10.3309	2.5511	0	0	1.3525
PWY-5431	4325.17	254.72	365.608	762.706	530.659	1531.47	880.012	0	7.7388	0	4.4122	0	0.3762	18.0949	0	4.9681	0.2045	6.3718	28.5778	22.2306	28.3876	144.531	144.263	207.077	74.4269	512.72	59.6176	50.7624	41.1524	53.0811	45.3334	18.3074	55.5432	33.3505	135.274	0	19.0418	19.7151	50.6564	6.3919	0.4102	48.3373	62.3742	77.397	28.6234	26.0567	21.3605	52.5703	70.4783
PWY-5484	475.204	241.71	132.576	35.6956	40.2535	2.6895	22.2797	1.2677	20.9749	11.3939	160.969	30.131	16.413	64.8808	10.829	23.8045	9.3864	12.2083	0	1.0621	0	0	0	1.9814	0	0.7081	0	0	0	0	0.175	0.7081	3.3613	0	36.604	0	7.0726	2.4742	0	0	0	0	1.0621	0	0	0	0	0	8.6637
PWY-5499	2849.48	90.1181	97.6739	675.533	318.981	1209.31	457.871	0	0	0	0	0	0	0	0	0	0	0	27.7086	4.0494	19.6267	91.2796	101.864	145.411	133.732	463.237	46.9097	47.0325	17.5857	53.1466	21.0805	9.8187	18.0581	15.0171	40.1136	0	0	5.5826	5.7842	3.018	0	49.1498	51.9233	77.1837	19.1634	26.0459	15.5823	32.1473	17.5626
PWY-5505	477.327	188.444	51.8887	40.7146	54.2644	100.551	41.4635	0	16.7831	3.3361	161.114	7.2114	11.5589	31.8046	13.2382	27.4764	5.2712	9.9769	0	0	0	29.3896	12.1093	32.6374	0.0089	0	0	0	0	0	0	0	8.5252	0	0	0	0	0	0	0	0	0	0	0	0	0	0	0	0
PWY-5507	1478.39	94.936	180.312	154.026	258.687	456.26	334.165	0	0	0	5.2108	0	2.0036	0	0	0	0	3.0204	7.7805	23.4415	20.2556	41.2128	38.1281	90.9681	6.6755	113.455	18.7573	12.4952	10.4782	13.7778	13.1865	8.5351	35.6726	16.2703	82.922	0	12.1788	13.754	5.727	0	1.3042	4.6988	10.9607	14.2825	5.46	3.9854	7.9811	9.4503	26.1452
PWY-5509	97.4489	48.5913	32.4728	4.4038	11.9806	0.0004	0	0	7.9159	1.0595	28.2441	11.3718	4.7937	27.6791	0	4.4038	2.8846	9.096	0	0	0	0	0.0001	0	0.0003	0	0	0	0	0	0	0	0	0	0	0	0	0	0	0	0	0	0	0	0	0	0	0	0
PWY-5519	325.035	3.3959	3.854	7.8154	61.0301	213.535	35.4042	0	0	0	0	0	0	0	0	0	0	0	32.0967	0.7688	25.9717	0	111.028	24.9738	55.0208	20.5217	0.3554	0.7267	2.5735	0	1.9068	3.854	0	0	0	0	0	0	0	0	0	0	0	0	1.3516	0	0	4.1708	4.9206
PWY-5529	1077.54	61.9101	77.9931	22.0511	75.8313	766.144	73.6057	0	15.1022	0	37.0033	5.14	0	14.5489	0	0	0	0	36.6837	0.9927	23.1456	0	115.507	34.7832	83.5412	523.64	0.2637	3.1959	8.7541	0	1.8235	4.3396	18.8098	0	0	0	0	3.2771	37.0177	0	0	0	0	0	5.0897	0	0.0001	4.0966	5.1276
PWY-5531	229.271	210.561	15.3783	0	1.4679	1.7007	0.1631	0	14.2111	0.0001	181.666	14.6848	0.8406	14.5377	0	0	0	0	0	0	0	0	0.6729	0	0	0	0	0	0	0	0	0	0	0	0	0	0	0	0	0	0	0	0	0	0	0	0	0	0
PWY-5532	450.681	8.803	50.9337	30.1724	36.7781	246.43	77.5636	0	0	0	0.3954	0	0.1767	0	0	0	0	0	11.7071	0.6776	0	2.8911	19.8596	24.3814	56.6192	63.0065	6.6462	5.4861	1.1771	0	1.8994	3.3903	16.6783	0	0	0	0	0	28.2632	0	0	0	7.1329	4.2898	0.6055	0	0	2.6308	10.8266
PWY-5647	732.417	105.153	27.4468	92.8027	91.1784	257.552	158.284	0	1.8668	1.1981	57.2353	8.2433	0.9235	7.0468	0	0	0.6328	1.4584	7.2034	0.5705	0	3.2583	15.9312	27.8939	51.0766	47.3057	14.157	18.3045	1.5822	4.9545	13.7641	0	0.9367	0	7.4871	0	0	0	0	4.0527	0	0.4603	23.1336	11.2636	0.8209	1.44	3.0759	9.7796	25.136
PWY-5651	946.546	66.1998	55.4323	39.0177	74.9033	624.103	86.889	0	1.7606	5.7836	38.7748	7.8396	1.8977	7.1708	0	0	0.705	1.2941	30.8038	1.1495	18.3773	3.3347	90.5871	35.2943	68.2923	348.293	6.168	4.7317	1.7294	0	1.5821	3.127	15.6658	0	0	0	0	0.0002	25.4862	0	0	0	6.1695	3.7849	0.8897	0	0	2.3689	11.0667
PWY-5654	499.899	156.277	11.8574	33.0955	26.1229	180.882	91.6643	0	10.2798	1.0142	128.879	10.5683	0.9085	10.9489	0	0	0.701	1.6471	11.2514	0	0	4.1918	16.8135	23.4479	54.9764	5.4055	3.9522	7.0071	0.5599	0	2.9482	0	0	0	0	0	0	0	0	0	0	0	7.5301	6.4332	0.3096	0	0	4.0542	14.7637
PWY-5655	89.2127	43.7062	1.4679	0	11.7263	27.2919	5.0204	0	0	0	35.0155	8.6907	1.4679	0	0	0	0.825	1.4928	0	0	0	0	0.461	0	0.027	0	0	0	0	0	0	0	0	0	0	0	0	0	0	0	0	0	0	0	0	0	0	0	0.2422
PWY-5656	5219.28	277.804	451.53	763.648	723.063	1990.99	1012.25	0	0	0	0.2716	0	0.1165	0	0	0	0	0	51.545	46.0125	54.8948	236.198	193.314	273.523	138.934	666.538	67.4353	51.4981	65.8342	51.9665	41.6565	20.9407	88.6347	47.426	158.195	0	24.4526	30.394	63.546	5.8562	0	43.7557	58.2986	74.6364	39.4136	24.1282	21.526	51.797	77.1533
PWY-5659	6423.83	690.229	617.141	805.693	801.148	2312.11	1197.51	1.164	29.5984	10.8745	239.134	31.0974	16.5397	65.5555	10.3771	26.7493	14.4226	25.1504	51.3985	49.7432	55.2936	164.933	216.232	287.109	162.103	867.355	76.5049	56.7879	56.6338	56.772	77.9655	21.0819	102.666	38.1319	191.931	0	24.5573	37.1645	94.4971	11.3353	1.2	42.9277	65.3625	71.5284	34.0475	24.1936	25.8591	60.0668	105.213
PWY-5667	1426.07	405.863	283.862	133.995	158.298	171.279	272.776	1.9322	31.5169	15.8896	257.611	41.463	20.9576	106.728	9.08	21.7259	9.7068	21.4243	4.9318	16.2485	0	3.0426	29.6559	39.0993	1.9305	3.1388	8.6316	14.8857	22.6818	0.0002	8.0678	10.745	52.1308	0	9.6705	0	0	7.6374	75.8736	0	0	0.6815	14.5463	5.3805	12.8506	0.1801	5.0405	8.9927	17.586
PWY-5676	121.16	17.1021	32.2152	24.5094	8.4726	3.7326	35.1277	0	4.466	2.5332	3.2374	0	1.1221	29.9445	0	3.0125	1.6628	3.2674	0	1.9865	0	0	0.932	0	0.0053	0	4.2686	0	5.7075	0	0	0	0	0	0	0	0	1.1486	0	0	0	0.4767	2.7461	2.4781	3.1421	0.1925	0	0.7433	0.301
PWY-5677	4760.37	274.708	419.783	680.495	626.916	1717.68	1040.79	0	0	0	2.7634	0	0.1734	1.2613	0	0	0.1265	0	46.2845	36.4365	42.7894	133.406	187.654	208.862	141.406	611	50.3855	49.0468	51.8405	45.5602	46.6925	20.466	72.6497	31.9178	150.712	0	22.541	32.7059	64.5916	9.9161	1.2376	38.8741	54.823	64.1837	33.2342	21.3101	21.097	62.3963	89.2128
PWY-5686	5627.98	601.972	465.133	1124.85	585.922	1908.62	941.481	1.3003	24.207	13.3099	216.854	37.715	17.1078	61.9444	9.9055	23.316	8.1204	15.8414	49.1401	40.2397	49.0895	137.671	193.959	247.672	137.677	763.774	90.3817	84.2195	62.5356	84.7568	61.7205	13.5355	78.5817	32.2582	139.54	0	15.5966	18.8827	64.6189	11.4022	1.2	64.3962	89.5786	107.562	43.7156	36.8479	17.7316	35.5418	68.1746
PWY-5695	1267.58	353.835	141.626	195.017	140.992	297.851	138.258	0	30.2967	15.1242	248.749	40.2796	18.1803	81.8417	17.2652	40.8463	8.757	18.9313	9.4287	16.7745	17.4804	45.3834	30.0638	52.0098	9.8931	106.744	15.9143	18.2307	14.1389	13.4367	0	2.2419	20.388	8.8253	5.5361	0	0	1.5401	2.9429	0	0	2.1634	16.7774	10.1992	12.2722	4.6693	2.3952	0	0.2149
PWY-5705	78.5848	35.7883	24.0982	7.912	10.7863	0	0	0	9.2067	1.6275	20.5566	4.3975	2.5732	21.525	0	7.912	2.8231	7.9632	0	0	0	0	0	0	0	0	0	0	0	0	0	0	0	0	0	0	0	0	0	0	0	0	0	0	0	0	0	0	0
PWY-5737	787.548	99.0246	216.393	15.7551	84.5044	113.821	258.05	0	0	0	0	0	0	0	0	0	0	0	0	5.6381	0	0.9263	22.8718	26.9035	0.0024	3.3562	0.0009	0.5415	6.1608	0	5.1343	7.7484	27.3475	0	107.072	0	19.9015	18.1986	33.1352	0	0	0	3.8001	0	3.1786	0	9.0318	16.3103	44.9057
PWY-5741	104.287	7.1254	22.3219	0.2943	0.4517	74.0936	0	0	0	4.2996	2.8238	0	0.0277	22.2942	0	0	0.4517	0	0	0	0	0	54.3292	10.3882	0.0041	9.3721	0.002	0	0	0	0	0	0	0	0	0	0	0	0	0	0	0	0	0	0	0	0	0	0
PWY-5743	66.0984	6.9418	8.3559	0.1496	0	50.6511	0	0	0	0	6.8026	0	0	8.3559	0	0	0	0	0	0	0	0	32.4697	9.1787	0.0041	8.9986	0.1456	0	0	0	0	0	0	0	0	0	0	0	0	0	0	0	0	0	0	0	0	0	0
PWY-5744	906.925	34.0818	32.1316	205.146	99.4033	310.627	225.534	0	0	0	5.8024	0	0	7.5525	0	0	0	0	0	5.2343	0	15.7999	34.823	21.2213	24.5375	63.325	16.2699	16.3819	9.7965	7.0236	2.0985	2.1071	5.5404	10.067	0	0	0	5.5544	0	0	1.132	5.6027	20.5247	21.9015	5.2979	6.5873	3.2033	10.887	12.3251
PWY-5747	48.413	34.7894	11.689	1.0926	0.4489	0.3931	0	1.06	0	2.7353	15.2443	15.7498	3.689	8	0	1.0926	0.4489	0	0	0	0	0	0.3931	0	0	0	0	0	0	0	0	0	0	0	0	0	0	0	0	0	0	0	0	0	0	0	0	0	0
PWY-5789	0.2582	0.2398	0	0	0	0.0006	0.0178	0	0	0	0.2398	0	0	0	0	0	0	0	0	0	0	0	0.0002	0	0.0004	0	0	0	0	0	0	0	0	0	0	0	0	0	0	0	0	0	0	0	0	0	0	0	0.0008
PWY-5823	684.537	25.2141	11.0052	193.725	37.4586	291.693	125.44	0	0	0	0	0	0	0	0	0	0	0	0	0	0	4.5277	9.7059	32.3351	13.4769	95.7386	19.5323	35.0157	1.2472	16.223	9.7657	2.894	0	0	7.9859	0	0	0	0	0	0	10.8577	39.9056	24.8415	0.6693	5.5611	4.0895	9.2117	2.167
PWY-5837	1316.24	76.1926	39.8777	301.463	71.3021	597.781	229.626	1.06	1.7175	0.5922	22.1419	0	2.1758	11.4545	0	0	0	0	0	0	0	8.5566	28.8139	73.2517	37.0473	231.117	33.0598	42.3407	3.5983	27.9873	18.5349	6.3899	0	0	19.6851	0	0	0	0	0	0	17.4987	49.1085	41.3536	2.0805	10.8365	9.7156	16.4921	4.2269
PWY-5838	1018.18	81.0688	53.5088	310.294	64.9041	314.062	194.338	1.06	4.7811	1.6434	59.8616	0	4.6762	24.1381	0	0	0	0	0	0	0	8.5575	25.3256	69.4448	2.6496	2.0626	30.9019	37.8818	3.5462	28.6024	0	6.231	0	0	18.3022	0	0	0	0	0	0	21.9721	45.0111	43.7888	2.0721	11.549	6.8738	14.8253	0.012
PWY-5840	662.505	49.0349	9.8494	193.731	23.845	236.908	149.136	0	0	1.2292	34.3004	0	4.4051	0	0	0	0	0	0	0	0	2.4422	23.2624	22.0594	1.6091	0	26.3235	35.2708	0	18.0973	0	5.283	0	0	0	0	0	0	0	0	0	17.4987	39.9427	28.777	0	6.5734	6.8738	14.8253	0.012
PWY-5845	657.336	45.7855	7.9305	193.731	23.845	236.908	149.136	0	0	1.2292	31.051	0	2.4862	0	0	0	0	0	0	0	0	2.4422	23.2624	22.0594	1.6091	0	26.3235	35.2708	0	18.0973	0	5.283	0	0	0	0	0	0	0	0	0	17.4987	39.9427	28.777	0	6.5734	6.8738	14.8253	0.012
PWY-5850	3465.66	249.926	336.762	256.334	478.665	1361.89	782.08	0	0	1.2292	31.051	0	2.4862	0	0	0	0	0	44.8911	37.8205	48.2652	68.1677	178.721	180.888	100.294	518.806	17.232	21.4641	63.186	6.598	33.0996	11.123	71.2269	19.7735	113.186	0	19.3111	29.9107	55.7462	9.6992	1.2882	1.8213	21.8726	7.8976	34.8838	2.0416	14.4877	49.2217	82.8976
PWY-5855	3760.26	466.269	387.675	264.041	498.302	1361.89	782.08	1.5143	23.4933	11.2014	176.561	35.8538	11.5444	41.8548	0	7.7063	5.1223	14.5142	44.8911	37.8205	48.2652	68.1677	178.721	180.888	100.294	518.806	17.232	21.4641	63.186	6.598	33.0996	11.123	71.2269	19.7735	113.186	0	19.3111	29.9107	55.7462	9.6992	1.2882	1.8213	21.8726	7.8976	34.8838	2.0416	14.4877	49.2217	82.8976
PWY-5856	3760.26	466.269	387.675	264.041	498.302	1361.89	782.08	1.5143	23.4933	11.2014	176.561	35.8538	11.5444	41.8548	0	7.7063	5.1223	14.5142	44.8911	37.8205	48.2652	68.1677	178.721	180.888	100.294	518.806	17.232	21.4641	63.186	6.598	33.0996	11.123	71.2269	19.7735	113.186	0	19.3111	29.9107	55.7462	9.6992	1.2882	1.8213	21.8726	7.8976	34.8838	2.0416	14.4877	49.2217	82.8976
PWY-5857	825.217	258.332	57.5051	170.14	36.5909	189.773	112.876	1.5143	23.4933	11.2014	176.561	35.8538	11.5444	41.8548	0	7.7063	5.1223	14.5142	0	0	0	1.6499	16.1474	15.3282	1.0775	0	20.9583	32.3673	0	14.276	0	3.9962	0	0	0	0	0	0	0	0	0	13.7575	36.1996	22.5347	0	4.911	4.9674	10.9165	0.008
PWY-5860	1055.03	63.6495	20.8125	262.451	53.1309	474.62	180.371	0	0	0.8545	21.8892	0	1.7593	0	0	0	0	0	0	0	0	5.9801	20.1996	56.4384	27.5013	181.736	27.6988	42.0271	2.4518	24.535	15.2199	4.9738	0	0	13.962	0	0	0	0	0	0	13.7575	48.5074	35.0587	1.4158	8.7832	7.2736	12.2883	2.8747
PWY-5861	569.174	59.9578	27.1793	162.434	16.9544	189.773	112.876	1.06	3.457	1.159	44.5737	0	3.4985	19.5749	0	0	0	0	0	0	0	1.6499	16.1474	15.3282	1.0775	0	20.9583	32.3673	0	14.276	0	3.9962	0	0	0	0	0	0	0	0	0	13.7575	36.1996	22.5347	0	4.911	4.9674	10.9165	0.008
PWY-5862	768.502	50.5299	13.8158	208.549	41.1301	320.312	134.165	0	0	0.8545	21.8892	0	1.7593	0	0	0	0	0	0	0	0	4.5802	10.9586	35.6451	15.1519	107.249	21.5157	35.9704	1.4137	18.0095	10.7633	3.049	0	0	8.886	0	0	0	0	0	0	12.1536	40.5337	27.3739	0.7616	6.2168	4.3508	9.8167	2.4209
PWY-5863	666.027	41.8263	20.5806	193.731	23.845	236.908	149.136	0.8071	1.9412	0.653	24.9197	0	2.4177	12.7186	0	0	0	0	0	0	0	2.4422	23.2624	22.0594	1.6091	0	26.3235	35.2708	0	18.0973	0	5.283	0	0	0	0	0	0	0	0	0	17.4987	39.9427	28.777	0	6.5734	6.8738	14.8253	0.012
PWY-5896	1262.6	79.7267	26.543	311.322	66.9529	561.33	216.724	0	0	1.2292	31.051	0	2.4862	0	0	0	0	0	0	0	0	7.9522	25.8221	68.0161	33.6265	213.381	31.9757	42.805	3.225	27.8099	17.4552	5.9309	0	0	17.9624	0	0	0	0	0	0	20.7804	49.6592	42.3324	1.8501	10.913	9.0298	15.5231	3.9172
PWY-5897	1316.1	108.755	51.0151	311.322	66.9529	561.33	216.724	1.06	4.3218	1.4802	54.4469	0	4.3677	22.5906	0	0	0	0	0	0	0	7.9522	25.8221	68.0161	33.6265	213.381	31.9757	42.805	3.225	27.8099	17.4552	5.9309	0	0	17.9624	0	0	0	0	0	0	20.7804	49.6592	42.3324	1.8501	10.913	9.0298	15.5231	3.9172
PWY-5898	1316.1	108.755	51.0151	311.322	66.9529	561.33	216.724	1.06	4.3218	1.4802	54.4469	0	4.3677	22.5906	0	0	0	0	0	0	0	7.9522	25.8221	68.0161	33.6265	213.381	31.9757	42.805	3.225	27.8099	17.4552	5.9309	0	0	17.9624	0	0	0	0	0	0	20.7804	49.6592	42.3324	1.8501	10.913	9.0298	15.5231	3.9172
PWY-5899	941.454	138.075	57.2437	93.5381	37.3408	434.065	181.192	1.06	4.3218	1.4802	54.4469	0	4.3677	22.5906	0	0	0	0	0	0	0	0	9.5836	63.6547	20.4241	283.273	23.5458	0	0	23.9415	31.6472	0	0	0	28.8533	0	0	0	0	1.4321	0	2.1818	0	9.0776	0	7.199	3.1887	8.2089	16.0196
PWY-5910	3890.35	265.255	233.709	701.066	412.188	1389	889.136	0	8.6087	2.1721	44.0153	15.9731	2.0159	31.4903	0	0	0.696	0	41.0012	18.7389	27.7395	81.1444	158.494	129.487	124.425	597.531	56.1328	74.8217	23.3125	49.6152	45.77	12.8023	14.909	20.401	84.6421	0	12.0699	23.6558	14.0642	11.4146	1.1597	29.0692	79.0589	67.8684	21.9426	25.3512	17.5841	47.8973	74.8155
PWY-5913	3721.82	429.882	294.895	554.369	453.856	1375.74	613.074	1.4133	19.3431	11.301	194.654	37.83	13.4261	37.6454	4.4701	23.5806	5.6913	9.1853	38.6038	20.0962	31.3542	23.2374	148.82	150.435	119.301	546.212	35.5793	41.4798	23.68	38.2803	33.6792	9.6608	38.8416	14.9842	122.881	0	19.2891	19.7287	0	6.1736	1.1627	33.5983	49.2867	56.3175	20.6143	16.8652	15.0135	36.7609	62.5578
PWY-5918	3254.98	418.938	357.229	358.974	340.903	1158.02	620.918	1.1628	19.4388	9.2333	197.188	28.5154	13.3399	45.212	4.6583	9.7606	2.6143	8.3375	35.0405	29.9304	35.3068	39.4698	132.081	138.51	95.1499	501.034	26.5421	32.9617	39.848	19.0024	18.7302	11.0851	59.1456	13.8697	106.853	0	17.38	26.7775	56.14	0	0	13.4326	38.5269	33.4001	22.8465	6.6991	11.8809	33.7704	61.1982
PWY-5920	1849.83	313.682	232.807	142.797	233.876	634.824	291.844	0	17.7583	8.7392	179.564	18.1999	7.4952	36.3439	0	9.7191	2.8046	10.9992	18.3597	17.52	29.022	79.9654	40.8225	136.296	18.6504	178.265	20.187	3.8703	18.772	13.3193	16.4304	7.513	41.7748	22.4477	86.7711	0	10.6089	7.3259	9.8096	0	1	1.6436	9.8103	10.8	10.7231	4.3603	4.1387	0	34.0728
PWY-5941	3693.86	306.666	268.915	249.73	258.939	1852.72	756.887	0	14.9448	0	37.8404	16.8011	4.4676	24.9639	0	2.8488	4.8137	10.4155	0	0	0	1.0187	202.543	328.012	143.756	890.634	81.362	0	0	48.39	71.1931	0	0	0	239.46	0	0	0.0238	0	0	0	13.9557	0	44.5892	0	15.9494	15.1041	0.0176	85.8689
PWY-5971	7392.04	713.807	846.288	669.212	1042.45	2594.31	1525.97	0	42.5016	0	271.051	0	17.7027	102.749	0	0	0	0	70.89	82.2447	92.0304	237.525	283.94	363.051	174.867	820.631	90.5368	65.5064	67.92	44.5494	68.5705	31.8017	165.433	53.4034	236.721	0	28.7894	46.4614	133.741	12.8653	1.5769	21.0171	73.411	66.782	37.9017	14.761	29.3821	101.822	121.967
PWY-5973	6448.8	780.27	770.076	493.358	811.617	2382.59	1210.89	1.2641	44.4681	18.3651	292.983	51.2317	22.1648	97.7764	0.8509	23.9198	14.8767	37.0018	65.1031	58.2966	76.6958	177.346	244.221	342.413	162.288	913.893	84.1796	27.1109	50.8393	48.1255	73.3268	21.3611	124.273	51.4038	259.681	0	32.5647	47.9636	94.9778	11.0705	1.791	13.6799	31.3347	42.7432	26.8997	15.3336	17.0084	60.6064	120.569
PWY-5989	966.752	437.82	130.794	146.16	57.4581	84.3783	110.141	0	44.9063	14.2628	304.217	54.1597	17.8826	104.335	0	16.3839	11.3898	27.0784	4.955	3.0069	7.0841	0	22.6795	38.4797	11.105	4.3451	14.6471	24.5951	5.053	13.9109	9.4353	0	0	0	8.411	0	0	0	0	0	0	3.4542	29.339	16.4129	2.8019	5.08	1.2115	0	1.5255
PWY-6071	313.36	39.8166	75.2835	98.6375	32.2895	41.6872	25.6459	0	3.9377	0.6481	14.6472	5.7496	0.7735	10.8589	0	0	0.6496	0	3.4384	9.3695	9.0074	1.3206	9.6979	18.7764	1.0045	0.3601	0.6103	3.2623	14.1314	4.4246	0	3.4997	25.4537	0	0	0	0	0.5671	34.1306	0	0	3.0356	5.2176	8.9561	8.8475	4.0186	0	0	0.1861
PWY-6107	389.101	2.949	5.0288	5.0241	145.891	206.561	23.6463	0	2.949	0	0	0	0	5.0288	0	5.0241	0.1152	3.6029	0	0	0	0.1721	93.7733	1.7019	0.0145	0	0	0	0	0	0	0	0	0	0	0	0	0	0	0	0	0	0	0	0	0	0	0	0
PWY-6113	4780.04	322.25	433.424	722.874	620.873	1707.37	973.251	0	0	0	68.3459	0	13.2389	0	0	0	0	0	47.7432	33.5416	43.6748	134.566	193.326	208.255	132.012	644.686	59.3559	49.4153	51.4096	49.6231	44.8467	17.9558	74.0335	33.4113	148.445	0	21.4881	34.6589	71.4204	7.419	1	44.0764	54.915	72.1193	33.1871	23.3321	19.1678	44.2296	92.184
PWY-6121	5232.96	556.429	519.209	757.323	649.116	1718.44	1032.44	1.1294	25.1934	11.6615	220.525	32.595	14.8178	60.5174	10.9323	23.2889	9.5774	16.4091	44.8087	36.1978	42.8083	160.624	185.576	236.183	125.573	602.454	59.0817	48.1379	54.21	50.3494	51.1218	21.1646	81.5543	37.9751	147.632	0	20.856	34.9736	80.6639	7.8105	1	43.1776	53.6935	70.9585	34.6247	23.8697	19.8694	47.3535	94.933
PWY-6122	4439.71	489.845	432.576	637.16	594.78	1489.49	795.85	1.06	24.5487	13.0253	204.907	31.8121	14.5527	62.1727	10.896	24.6922	10.9461	19.4674	41.4015	31.6508	38.9795	121.178	164.582	179.903	115.073	535.374	48.5921	44.2065	43.6665	38.164	35.0461	15.282	64.5034	31.6074	123.139	0	18.2603	28.0691	57.0817	6.363	1.1841	34.8669	49.4781	59.5133	27.5619	18.6995	16.582	38.7789	69.37
PWY-6123	4877.79	512.012	439.698	772.532	598.801	1650.34	904.404	1.06	21.4028	9.894	195.782	30.1304	13.2374	51.2194	9.08	20.327	8.1017	14.6519	44.5193	33.4106	40.6778	82.6366	185.62	192.011	134.833	615.084	59.573	50.7274	50.3997	50.8084	45.072	13.9103	66.2061	20.7244	142.077	0	21.5876	31.7026	58.0749	8.8085	1.0769	48.0778	58.2272	73.6971	33.1793	24.7223	19.4622	51.8056	86.7587
PWY-6125	5336.33	562.579	482.655	800.553	664.862	1824.63	1001.05	1.1982	23.5202	12.2062	215.358	33.4884	15.7237	58.7182	11.1618	25.6068	5.356	13.2544	46.5791	38.1215	45.2328	108.358	200.55	223.132	141.266	631.254	63.911	54.0238	51.1265	51.0518	47.3116	16.2553	74.171	27.5777	149.604	0	22.071	34.5473	61.033	9.1824	1.3249	46.2211	62.2037	75.5192	33.0156	24.6937	22.8544	59.2404	91.0225
PWY-6126	443.722	301.672	81.1879	36.196	24.6664	0	0	1.3063	25.3645	13.6407	224.723	36.6372	16.3791	64.8088	10.8935	25.3025	7.3549	16.1068	0	0	0	0	0	0	0	0	0	0	0	0	0	0	0	0	0	0	0	0	0	0	0	0	0	0	0	0	0	0	0
PWY-6141	7.2046	0	0	0	3.022	3.6713	0.5113	0	0	0	0	0	0	0	0	0	0	0	0	0	0	0	1.4343	0	0.0309	0	0	0	0	0	0	0	0	0	0	0	0	0	0	0	0	0	0	0	0	0	0	0	0
PWY-6142	13.6756	0.8595	0.3706	0	11.7775	0.0023	0.6657	0	0	0	0.8595	0	0.3706	0	0	0	0	0	0	0	0	0	0.0001	0	0	0	0	0	0	0	0	0	0	0	0	0	0	0	0	0	0	0	0	0	0	0	0	0	0
PWY-6143	0.0112	0	0	0	0	0.0112	0	0	0	0	0	0	0	0	0	0	0	0	0	0	0	0	0.0037	0	0.0075	0	0	0	0	0	0	0	0	0	0	0	0	0	0	0	0	0	0	0	0	0	0	0	0
PWY-6145	1.108	0	0	0	1.108	0	0	0	0	0	0	0	0	0	0	0	0	0	0	0	0	0	0	0	0	0	0	0	0	0	0	0	0	0	0	0	0	0	0	0	0	0	0	0	0	0	0	0	0
PWY-6146	4132.21	208.085	339.582	615.911	538.667	1722.01	707.956	0	0	0	0	0	0	0	0	0	0	0	52.3969	31.0285	47.9573	52.824	209.477	183.269	134.544	684.1	42.0675	42.4864	47.0915	40.7956	37.0188	12.8314	65.6918	19.4534	113.915	0	17.38	27.6256	64.949	6.6141	1.4118	38.8653	48.158	58.5194	29.8383	19.5634	20.3556	27.0371	68.6268
PWY-6147	427.564	308.469	66.8764	29.9044	19.6674	2.4059	0.2405	1.3281	26.3755	10.0713	237.687	33.0073	11.2203	55.6561	9.08	20.8244	4.2299	12.0798	0	0	0	0	0.919	0.0607	0	0	0	0	0	0	0	0	0	0	0	0	0	0	0	0	0	0	0	0	0	0	0	0	0
PWY-6148	1675.49	64.3338	225.066	303.442	275.791	435.937	370.922	0	0	0	0.5599	0	0.2459	0	0	0	0	0	5.7384	21.0792	4.7031	37.8036	46.3019	70.2357	13.418	53.6849	23.0193	22.1419	24.3033	16.9665	7.1222	11.3189	45.4248	16.2611	72.4959	0	10.6259	9.0241	57.7243	0	0.2247	22.0557	19.7728	30.0048	14.3507	5.4276	1.9776	8.7312	18.8413
PWY-6151	4817.55	286.624	391.029	763.66	626.336	1853.29	896.606	0	4.2177	0.3912	26.7419	13.893	5.1189	10.1766	3.4407	7.4749	4.3231	3.8693	52.7298	36.4469	50.0418	117.588	204.953	204.088	141.407	670.106	57.7153	52.9517	54.2319	49.6469	39.7068	16.4296	70.4656	27.8408	133.975	0	19.6538	28.624	59.9115	7.1254	1	47.6051	60.4025	73.5804	34.8115	24.7118	19.3311	48.2428	74.5685
PWY-6163	463.697	313.991	73.9757	46.5949	23.3174	0	5.8179	1.06	27.7106	11.6521	239.512	33.3444	15.7216	58.2541	11.2208	25.6593	7.5317	15.7857	0	0	0	0	0	0	0	0	6.2697	0	0	0	0	0	0	0	0	0	0	0	0	0	0	0.5356	0	2.2849	0	0.6246	1.0174	0	0
PWY-6165	11.6541	2.6956	0	0	7.2276	1.5802	0.1507	0	0	0	2.6956	0	0	0	0	0	0	0	0	0	0	0	0.6217	0	0	0	0	0	0	0	0	0	0	0	0	0	0	0	0	0	0	0	0	0	0	0	0	0	0
PWY-6167	6.7494	0.3771	0.1686	0	3.5985	2.3652	0.24	0	0	0	0.3771	0	0.1686	0	0	0	0	0	0	0	0	0	0.9563	0.0113	0	0	0	0	0	0	0	0	0	0	0	0	0	0	0	0	0	0	0	0	0	0	0	0	0
PWY-6174	406.269	24.8884	37.9127	89.3796	67.5576	91.6109	94.9198	0	0	0	0.614	0	0.2517	0	0	0	0	0	7.768	18.0492	17.6777	2.3995	24.1955	41.4758	4.4325	7.6048	1.8596	3.723	17.1263	4.9931	2.5491	0	21.8476	0	13.1285	0	0	2.4081	0	0	0	3.7124	6.1814	8.0731	10.6546	2.6878	0	0	1.5711
PWY-6182	294.311	29.7562	28.1189	59.5985	33.3893	76.678	66.7703	0	7.5387	0	4.567	0	0.4273	19.3772	0	4.8694	0.2216	6.56	7.2074	1.8827	15.7825	0	17.2741	31.5276	5.4643	20.8558	2.3138	7.5331	2.7267	7.3041	5.8501	0	0	0	8.3144	0	0	0	0	0	0	1.6166	12.9497	8.2919	1.4427	2.7181	0	0	0.7758
PWY-6185	1066.55	23.8912	85.4121	348.604	220.652	286.05	101.943	0	7.281	0	4.0374	0	0.3177	11.9729	0	0	0.0468	0	12.3146	27.0809	27.5801	6.5719	36.5184	77.5746	5.5781	28.5263	30.1368	47.0456	0.0407	10.7356	1.2831	0	38.9484	10.9489	1.5603	0	0	3.7518	0	0	1.3042	5.8622	67.0701	49.7718	0.0209	9.3878	1.3849	8.5323	0.2481
PWY-621	359.134	127.704	9.7494	15.3522	23.378	132.815	50.1357	0.7321	10.1846	7.0824	98.2892	8.2047	3.9101	5.8393	0	8.2185	0.0036	11.5386	9.9831	0	0	2.6793	8.4755	12.2105	50.1885	1.1856	1.032	2.1718	0.2277	0	0.3422	0	0	0	0	0	0	0	0	0	0	0	1.7885	0	0.1171	0	0	0	9.9991
PWY-6210	126.283	26.2706	0.8229	5.8021	1.7489	91.6387	0	0	0	0	18.197	8.0736	0.8229	0	0	0	0.5325	1.2164	0	0	0	0	0	0	0	0	0	0	0	0	0	0	0	0	0	0	0	0	0	0	0	5.8021	0	0	0	0	0	0	0
PWY-622	396.406	2.2384	20.3306	79.6584	94.8844	111.626	87.6685	0	0	0	0	0	0	0	0	0	0	0	0	0	0	0	19.3864	47.7701	1.3174	1.0331	27.1057	0	0	13.0496	0	3.1408	0	0	17.1898	0	0	0	0	0	0	1.2832	0	12.3632	0	4.094	1.6027	0	0
PWY-6263	1411.96	104.758	162.026	155.819	196.542	458.578	334.24	0	0	0	17.3588	0	6.1505	0	0	0	1.4381	0	0	9.316	0	40.867	38.2926	90.8915	6.8511	115.166	18.5249	12.9395	10.3363	13.8689	13.2364	8.5158	13.5091	16.1339	82.9381	0	12.1471	13.7706	5.6144	0	1.3042	4.6354	12.4859	14.2759	5.3838	4.0148	8.0459	9.5572	26.0796
PWY-6269	4891.77	312.461	476.51	723.101	628.812	1718.44	1032.44	0	5.9677	1.0427	28.7355	11.3902	4.8162	27.8198	0	0	2.8614	2.8214	44.8087	36.1978	42.8083	160.624	185.576	236.183	125.573	602.454	59.0817	48.1379	54.21	50.3494	51.1218	21.1646	81.5543	37.9751	147.632	0	20.856	34.9736	80.6639	7.8105	1	43.1776	53.6935	70.9585	34.6247	23.8697	19.8694	47.3535	94.933
PWY-6277	457.412	275.353	76.7254	37.3862	30.4135	37.5329	0	1.06	24.5487	13.0253	204.907	31.8121	14.5527	62.1727	10.896	24.6922	10.9461	19.4674	0	0	0	0	0	0	0	0	0	0	0	0	0	0	0	0	0	0	0	0	0	0	0	1.798	0	0	0	0	0	0	0
PWY-6281	5684.73	365.559	628.087	443.133	759.273	2297.83	1190.85	0	0	0	0	0	0	0	0	0	0	0	62.405	63.0167	78.772	171.866	237.48	329.307	153.042	863.752	79.1855	26.5122	48.8286	45.0475	70.4149	20.3931	125.931	48.7819	243.737	0	31.0545	47.0433	93.2788	11.3081	1.7419	12.692	30.5675	40.0536	25.6317	14.435	16.6128	60.5104	117.451
PWY-6282	743.456	394.452	118.344	15.5732	118.519	87.501	9.0667	0	43.6339	14.3885	284.704	51.7258	17.2434	101.1	0	15.5732	11.0485	28.901	0	0	0	0.0512	36.9264	0.4619	0.0039	0	0	0	0	0	0	0	0	0	0	0	0	0	0	0	0	0	0	0	0	0	0	0	0
PWY-6284	307.7	23.8053	6.9753	0	113.4	147.399	16.1212	0	0	0	23.8053	0	6.9753	0	0	0	0	0	0	0	0	0.1023	64.7708	0.9682	0.0082	0	0	0	0	0	0	0	0	0	0	0	0	0	0	0	0	0	0	0	0	0	0	0	0
PWY-6285	1503.73	77.8338	60.2162	492.773	208.385	423.673	240.85	0	0	0	44.2337	0	10.3092	0	0	0	0	0	5.0489	0.0003	0	58.9914	19.9101	51.3557	39.6834	50.373	26.6634	49.7557	14.2145	29.4119	6.992	6.0236	4.6288	12.3529	7.9428	0	0	4.8263	4.5741	0	0	27.2047	59.5145	54.6808	14.4403	18.8328	8.4395	18.2938	8.6214
PWY-6317	175.433	65.5002	15.0845	40.2992	7.2067	12.2361	35.1066	0	1.6001	3.526	53.9763	1.5985	7.1485	7.936	7.9971	20.1488	4.1466	2.6068	0	0	0	0.3401	4.5323	6.3707	0	0	0.8856	0	0	0	0	0	0	0	0	0	0	0	0	0	0	0	0	0	0	0	0.4644	0	0
PWY-6338	164.169	3.6283	0	79.4552	0.206	20.0441	60.8355	0	0	0	0	0	0	0	0	0	0.206	0	0	0	0	0	19.7485	0	0	0	1.3215	0	0	3.4941	0	0	0	0	0	0	0	0	0	0	0	2.1236	4.1461	8.1878	0	3.4231	0	0	0
PWY-6339	6.2589	0	0	0	2.9075	2.7832	0.5682	0	0	0	0	0	0	0	0	0	0	0	0	0	0	0	0.7848	0	0	0	0	0	0	0	0	0	0	0	0	0	0	0	0	0	0	0	0	0	0	0	0	0	0
PWY-6349	6.8949	0.4941	0.212	0	3.0425	2.6839	0.4624	0	0	0	0.4941	0	0.212	0	0	0	0	0	0	0	0	0	0.8317	0	0	0	0	0	0	0	0	0	0	0	0	0	0	0	0	0	0	0	0	0	0	0	0	0	0
PWY-6350	3378.71	179.389	226.165	737.283	392.73	1267.72	575.422	0	0	0	0.5205	0	0.225	0	0	0	0	0	30.9335	30.2987	40.3349	84.3373	111.858	206.815	98.4866	381.613	52.5947	53.8823	33.5352	58.5181	38.4575	11.8653	61.5765	29.7574	58.19	0	0	6.9721	47.6617	5.7787	0	46.8181	62.38	76.9188	25.896	27.3526	12.8063	31.6301	26.7874
PWY-6353	843.155	206.99	93.6369	448.787	54.5892	20.0121	19.1393	0	22.6241	10.411	143.86	26.3479	17.6213	72.0815	12.5351	29.0614	6.286	17.2689	1.4141	3.9265	3.5852	0.5287	5.3308	7.4915	0.4102	0.1376	19.9994	20.1939	14.6167	32.5709	0	0	3.7336	0	0	0	0	0.2005	0	0	0	37.6045	20.8505	48.0332	14.169	17.6496	0	0	0.2198
PWY-6383	3894.46	203.093	326.861	643.209	521.09	1478.39	721.816	0	1.202	0	1.8754	0	0.7759	0.341	10.3771	19.4622	0	1.3576	36.919	29.0954	32.5866	100.391	145.36	173.351	100.616	530.975	48.0525	45.3708	28.8512	44.1732	36.703	13.7494	59.7886	21.9946	120.579	0	17.38	25.0317	48.6386	7.4474	1	41.2059	51.8024	62.7726	22.1749	21.1431	16.4333	32.1804	66.5735
PWY-6385	4059.02	438.642	391.329	656.816	537.462	1325.67	709.103	1.1531	18.4367	10.1131	180.71	29.9382	13.2003	53.4599	9.5648	21.4922	6.2544	13.1612	29.3992	30.3321	33.4754	102.245	129.949	174.158	100.072	376.506	47.6051	46.595	28.912	44.1148	36.5145	13.7062	60.7469	24.2511	119.249	0	17.38	25.1877	48.1097	4.7034	1	42.3223	53.396	64.1147	22.4383	21.4495	16.3808	30.6361	67.3449
PWY-6386	4549.25	411.827	415.215	686.99	576.461	1642.26	816.491	0.8762	18.464	10.4921	139.386	23.2239	13.132	52.7029	9.7952	22.4488	6.3728	13.9917	41.2499	31.1625	38.3553	115.36	168.677	184.128	125.654	571.213	53.7926	46.7328	43.662	45.413	41.0788	14.6761	63.3771	27.5492	122.806	0	17.38	27.3027	57.5293	7.5109	1	41.7787	52.8038	64.636	28.3607	21.6672	16.8717	42.4715	74.6623
PWY-6387	1093.47	297.4	97.318	348.896	151.919	117.57	80.3706	1.1024	22.1025	11.1044	200.018	31.274	13.6911	56.9538	9.6061	22.1462	7.3395	14.3686	5.8934	17.9476	14.9665	2.5465	25.5731	33.8101	3.1621	1.8422	10.4223	14.4631	16.8148	20.4021	0	0	24.9236	0	0	0	0	1.7495	0	0	0	21.2112	17.8617	32.2706	12.6068	15.0369	0	0	0.2357
PWY-6396	169.41	14.0307	20.7888	120.618	13.8781	0.0862	0.0085	0	5.3352	0	8.6955	0	2.597	18.1918	7.1846	19.4532	0.2706	5.9671	0	0	0	0	0.0339	0	0	0	4.7275	2.2917	0	8.2237	0	0	0	0	0	0	0	0	0	0	0	14.5902	0	16.074	1.1583	2.3836	0	0	0
PWY-6397	25.7914	0.0205	0.0092	2.2246	23.217	0.2916	0.0285	0	0	0	0.0205	0	0.0092	0	2.2246	0	0	0	0	0	0	0	0.1147	0	0	0	0	0	0	0	0	0	0	0	0	0	0	0	0	0	0	0	0	0	0	0	0	0	0
PWY-6404	2252.57	136.53	163.375	176.08	405.144	797.65	573.789	0	0	0	0.0695	0	0.0311	0	0	0	0	0	11.0695	25.0565	21.9	60.1846	89.3764	110.993	40.3995	39.1868	17.9631	28.0386	22.649	0	18.4127	7.1006	49.2129	16.3656	3.151	0	0	20.6401	51.9429	6.8305	1	5.89	30.2	12.7	11.6517	0.1	15.5863	40.1774	45.9447
PWY-6467	177.768	79.0024	56.3095	4.78	29.1256	7.7989	0.7511	1.06	7.17	10.0037	42.3342	18.4345	12.3893	43.9202	0	4.78	3.806	10.8928	0	0	0	0	3.112	0	0	0	0	0	0	0	0	0	0	0	0	0	0	0	0	0	0	0	0	0	0	0	0	0	0
PWY-6470	68.0798	1.9038	0.791	0	39.6929	23.3871	2.305	0	0	0	1.9038	0	0.791	0	0	0	0	0	0	0	0	0	9.6356	0	0	0	0	0	0	0	0	0	0	0	0	0	0	0	0	0	0	0	0	0	0	0	0	0	0
PWY-6471	791.275	91.5772	95.0928	117.592	78.2019	204.365	204.446	0	0	0	6.0209	0	2.1339	0	0	0	0	0	0.6135	3.1371	0	0.5231	7.7286	40.4371	12.095	116.613	14.3812	0.4811	37.3093	6.9756	14.3388	4.8745	6.1753	0	65.2317	0	9.9848	5.1645	0	0	0	1.5843	2.0702	5.5204	19.1937	2.2821	5.1567	12.7301	19.7621
PWY-6478	51.5888	23.3184	16.2446	10.8948	1.1306	0.0004	0	0	2.1827	0	21.1357	0	3.108	13.1366	0	0	0.5751	0.5555	0	0	0	0	0.0001	0	0.0003	0	0	0	0	0	0	0	0	0	0	0	0	0	0	0	0	0	0	0	0	0	0	0	0
PWY-6486	224.689	3.7043	0	19.1765	15.757	120.46	65.5906	0	0	0	0	0	0	0	0	0	0	0	10.84	0.8421	0	4.1918	16.7745	22.292	16.9136	3.4732	2.6122	4.4399	1.7956	0	0.8398	0	0	0	0	0	0	0	0	0	0	0	3.9462	0	1.19	0	0	0	12.1602
PWY-6505	1440.86	74.317	135.74	75.1727	294.284	602.52	258.823	0	0	0	27.1466	5.7734	1.342	0	0	0	0.825	1.3902	14.3709	25.9523	21.9419	141.916	50.1622	113.92	47.217	11.4882	6.6171	15.8386	4.1366	1.0817	2.0038	9.3947	47.9974	32.0353	21.0802	0	0	4.7619	17.3256	0	0	1.1957	19.7914	7.2768	2.1281	0.5025	9.5952	1.8521	4.2497
PWY-6507	3044.47	182.652	89.3097	210.714	412.883	1498.52	650.401	0	9.5514	5.6871	23.8933	6.1865	5.7159	13.5802	0	4.7891	9.2412	15.1677	50.4345	2.4049	41.654	14.6235	187.069	141.553	122.966	702.368	36.7546	23.7536	3.4983	10.8293	47.313	0	2.0504	23.4086	15.6142	0	0	16.3485	0	10.4518	1.6417	5.8709	26.1535	17.2188	1.8057	3.5304	13.6011	35.1546	70.6415
PWY-6519	2623.98	464.083	289.05	582.318	319.736	432.442	536.352	0	24.3051	11.5596	233.765	41.36	13.8073	28.4612	0	0	3.264	0	0	22.9166	0	78.8997	36.6786	92.628	13.2304	81.4981	41.6031	33.8269	47.3994	39.2694	9.0541	10.6839	32.8034	18.1907	131.084	0	20.856	16.735	13.2101	0	0	43.0206	32.7583	57.9455	30.4183	19.5782	11.1982	22.2875	53.0381
PWY-6545	451.896	63.0416	36.935	128.3	43.3517	137.111	43.1566	0	2.1595	7.5743	34.7681	5.0455	9.8301	10.5277	9.8156	20.896	5.4642	6.0018	2.0801	4.195	4.7497	0.7921	18.698	30.0808	5.4285	32.3912	9.0669	16.8615	4.5461	5.848	4.7315	0	5.8538	1.4386	4.2398	0	0	5.045	0	0	0	1.8644	18.1839	10.5031	2.5192	1.6845	1.0019	1.9306	4.5865
PWY-6562	64.2699	49.7265	9.6432	2.3954	2.4501	0	0.0547	0	2.5116	2.936	40.5573	3.7216	3.1437	6.4995	0	2.3954	0.5368	1.9133	0	0	0	0	0	0	0	0	0	0	0	0	0	0	0	0	0	0	0	0	0	0	0	0	0	0	0	0	0	0	0
PWY-6565	2.6037	0.0156	0	0	0.0052	0.0916	2.4913	0	0	0	0	0	0	0	0	0	0	0	0	0	0	0	0.0166	0	0.0334	0	0	0	0	0	0	0	0	0	0	0	0	0	0	0	0	0	0	0	0	0	0	0	0.023
PWY-6572	120.929	8.2896	40.9068	10.5908	0.6151	50.6695	9.8573	0	0	0	0	0	0	0	0	0	0	0	0	0	0	0	4.2695	9.4346	1.8316	33.3697	2.9977	0	0	2.9911	3.1855	2.444	10.7534	0	3.7587	0	0	0	23.9507	0	0	0.2307	0	0.9964	0	0.8433	0	0	0.3605
PWY-6581	554.655	55.8063	101.977	31.8135	102.98	155.355	106.723	0	0.9988	0	4.3968	0	0	4.7266	0	0	0	0	0	4.5913	0	0.9075	32.698	10.7086	4.1398	4.5688	6.7167	1.8533	9.6646	0	0.3346	11.1739	24.3323	0	19.2881	0	0	0	42.2665	0	0	0	2.0722	2.257	4.9879	0	0	0	9.5414
PWY-6588	180.842	9.8413	34.9918	0	62.86	49.8669	23.2816	0	0	0	1.03	0	2.9387	32.0531	0	0	1.1522	0	0	0	0	0	11.6571	14.055	6.1834	5.2894	0	0	0	0	0	0	0	0	0	0	0	0	0	0	0	0	0	0	0	0	0	0	0.2398
PWY-6590	3770.65	203.26	242.612	718.722	430.548	1567.45	608.056	0	0	0	3.7402	0	5.4329	0	0	0	0	0	44.2979	33.2128	49.2597	75.1195	153.589	203.631	88.0863	661.7	48.9707	55.8614	43.9047	54.9379	35.595	11.7492	67.587	29.1535	47.7518	0	0	5.4825	63.3411	5.485	0	43.7689	61.9478	72.2318	29.0964	26.4656	13.4625	28.4626	21.7784
PWY-6608	3045.84	411.024	261.519	585.425	394.259	960.917	432.692	0	28.0606	10.7827	211.028	23.7934	17.3519	75.3253	11.8598	27.9141	5.8775	18.9313	18.3643	20.0939	26.8103	125.978	72.6678	154.758	74.03	215.437	37.4126	38.3501	21.1622	43.5439	26.3198	10.81	42.7262	31.9787	35.7842	0	0	5.1326	31.2874	3.538	1.132	36.4719	43.7312	59.1788	17.2185	21.0988	10.9555	27.4052	18.6236
PWY-6609	3310.24	232.121	213.703	529.388	436.411	1299.46	599.159	0	14.3535	7.6192	80.8395	18.0492	15.6491	51.7705	9.5531	21.4787	7.8012	14.0982	36.5893	24.7311	35.2889	33.1927	157.203	150.771	110.478	463.745	40.7043	45.8145	0	33.4582	32.8079	4.7962	48.4338	17.378	37.8025	0	0	23.9832	0	6.8366	1.2414	31.8279	51.9333	58.6492	3.158	15.2528	14.5965	37.0178	59.3336
PWY-6612	2621.38	376.453	163.21	344.55	243.162	862.674	631.334	1.0969	19.0172	8.9638	170.396	29.3549	11.5739	40.2907	4.8404	11.2717	1.9835	11.4253	19.2877	23.6469	30.6472	10.8594	118.846	133.887	36.0962	310.215	48.2546	37.9591	0.0167	28.5742	35.5685	0	37.9211	0	45.5507	0	0	20.5068	0	6.8025	0	7.2634	42.3772	36.1867	0.0086	10.6153	16.939	39.7604	56.9147
PWY-6628	435.446	138.546	63.4257	139.54	19.0067	0.527	74.4009	0	17.2771	10.898	85.9987	22.9364	9.0296	53.5053	0	10.46	1.8751	10.7956	0	0	0	0	0.2072	0	0	0	18.5732	38.8769	0	0	0	0	0	0	0	0	0	0	0	0	0	4.3678	43.1775	22.9377	0	1.1465	4.7117	0	0
PWY-6629	2246.62	154.319	110.441	324.087	218.373	812.212	627.186	0	0	2.0082	4.7117	0	0.0564	0	0	0	0	0	16.6317	23.2778	27.8052	9.5117	111.85	131.392	34.058	280.198	47.2018	38.0201	0.0167	28.2776	35.7899	0	37.3117	0	45.4255	0	0	19.9934	0	7.0895	0	7.2546	42.0662	35.8391	0.0086	10.5103	17.0378	39.0838	57.148
PWY-6630	571.383	165.794	90.3616	59.4806	17.1615	55.8093	182.776	0	15.7956	11.0846	78.682	22.8117	9.0185	51.8039	0	10.4056	1.7585	10.1367	0	0.0017	0	0.1343	5.1096	7.696	2.2657	35.9681	0.0001	1.9517	15.6213	0	9.8633	3.4399	15.9325	0	5.2669	0	0	0	0	4.8999	0	0.6623	5.6608	0.0001	12.1612	0	7.0732	10.7402	16.1252
PWY-6641	45.6987	30.9858	7.997	0.8833	4.2082	1.4829	0.1415	0	1.2955	7.7525	11.3586	10.5792	0.0328	7.9642	0	0.8833	0.3338	0	0	0	0	0	0.5826	0	0	0	0	0	0	0	0	0	0	0	0	0	0	0	0	0	0	0	0	0	0	0	0	0	0
PWY-6654	0.5119	0.3535	0.1584	0	0	0	0	0	0	0	0.3535	0	0.1584	0	0	0	0	0	0	0	0	0	0	0	0	0	0	0	0	0	0	0	0	0	0	0	0	0	0	0	0	0	0	0	0	0	0	0	0
PWY-6660	0	0	0	0	0	0	0	0	0	0	0	0	0	0	0	0	0	0	0	0	0	0	0	0	0	0	0	0	0	0	0	0	0	0	0	0	0	0	0	0	0	0	0	0	0	0	0	0	0
PWY-6662	134.842	8.2438	0.1438	66.9181	9.8782	3.6405	46.0181	0	0	0	0	0	0	0	0	0	0	0	0	0	0	0	2.1375	0	0	0	5.6677	11.7837	8.0525	2.4115	0	0	0	0	0	0	0	0	0	0	0	2.9504	12.2182	6.6731	4.3092	0.8933	1.8306	8.2372	0.3389
PWY-6690	3653.87	217.279	332.891	306.296	506.583	1531.65	759.172	0	0	0.2953	1.1282	0	0.0449	0	0.3294	0	0	0	42.0973	30.6158	38.0729	72.6695	158.856	177.73	125.992	562.907	41.0442	32.5653	35.2358	20.4175	37.3099	13.2583	60.8765	24.7282	119.238	0	17.38	25.6125	54.2494	6.2352	1.132	7.2882	37.133	23.5337	18.9599	6.1522	17.1002	36.5313	65.5644
PWY-6700	3184.68	371.906	183.687	270.139	404.275	1386.44	568.231	1.06	21.8112	9.8714	193.986	28.7159	13.5073	53.3874	0	6.2843	5.2828	13.2397	45.1766	23.5923	41.4309	8.8837	182.476	132.077	99.8169	608.517	41.0157	32.1704	22.9896	15.5519	26.3334	3.2977	27.3026	8.6207	45.5014	0	0	20.6711	0	3.2505	1.2	11.2187	36.115	22.1347	13.624	4.8492	13.0357	37.7878	43.4167
PWY-6703	3777.21	501.787	380.004	262.915	488.535	1361.89	782.08	1.3158	23.121	6.7999	227.518	25.3869	14.8508	30.8769	0	6.5811	0.7478	9.1219	44.8911	37.8205	48.2652	68.1677	178.721	180.888	100.294	518.806	17.232	21.4641	63.186	6.598	33.0996	11.123	71.2269	19.7735	113.186	0	19.3111	29.9107	55.7462	9.6992	1.2882	1.8213	21.8726	7.8976	34.8838	2.0416	14.4877	49.2217	82.8976
PWY-6708	339.409	248.624	53.5222	12.3719	20.2991	0	4.5925	1.5143	23.4933	11.2014	176.561	35.8538	11.5444	41.8548	0	7.7063	5.1223	14.5142	0	0	0	0	0	0	0	0	1.428	0.013	0	0	0	0	0	0	0	0	0	0	0	0	0	0	3.2246	0	0	0	0	0	0
PWY-6713	594.305	47.3455	137.154	0.7976	56.3498	131.684	220.973	0	0	0	0	0	0	0	0	0	0	0	0	0	0	4.0093	21.5201	55.6419	0.0056	12.1839	0.0027	0	0	0	12.4661	9.6825	21.8112	0	83.8015	0	0	0	21.8592	0	0	0.7949	0	0	0	0	0	0	11.0194
PWY-6728	69.5953	7.6999	36.9248	11.1567	4.3802	8.5818	0.8519	0	0	0	7.6999	0	0.1163	36.3147	0	0	1.4643	0	0	0	0	0	3.3281	0	0	0	0	0	0	0	0	0	0.4938	0	0	0	0	0	0	0	0	0.9208	2.0528	3.6841	0	0.2319	0	0	0
PWY-6731	2734.87	128.549	232.228	374.359	369.09	1131.71	498.939	0	0	0	1.9788	0	0.8744	0	0	0	0	0	38.8805	19.2545	37.3471	128.364	151.683	188.936	111.734	146.986	25.3112	27.5474	21.9709	27.6232	19.5414	10.0951	45.4427	32.2861	75.9607	0	9.0933	9.2714	44.071	0	1	22.9116	32.5586	42.6322	12.96	13.4714	15.9963	23.571	39.8789
PWY-6737	1037.26	264.483	153.303	103.4	105.487	164.347	246.241	0.9365	20.6919	5.9914	164.436	18.8855	11.0769	42.6815	3.1189	3.874	8.2894	11.3693	5.0742	5.7668	4.5878	2.3207	8.3677	23.3804	29.9688	4.7406	21.3316	4.8114	21.6246	0	4.9687	6.3772	11.0653	0	59.3993	0	10.9621	8.0693	0	2.0143	0	0.9605	6.0385	7.8466	11.4927	0	2.5703	18.8234	21.2262
PWY-6749	26.5977	17.9567	4.0258	1.033	3.0213	0.5121	0.0488	0	1.5357	1.388	11.5306	3.5024	3.5873	0.4385	0	1.033	0.7284	1.8091	0	0	0	0	0.2013	0	0	0	0	0	0	0	0	0	0	0	0	0	0	0	0	0	0	0	0	0	0	0	0	0	0
PWY-6797	0.766	0.122	0.0548	0	0.3377	0.2289	0.0226	0	0	0	0.122	0	0.0548	0	0	0	0	0	0	0	0	0	0.0933	0	0	0	0	0	0	0	0	0	0	0	0	0	0	0	0	0	0	0	0	0	0	0	0	0	0
PWY-6830	272.096	26.0763	51.778	23.2319	40.5118	30.2251	100.273	0	0	0	0.0512	0	0.023	0	0	0	0	0	0	4.5913	0	0	4.0024	10.7086	4.1398	4.5688	0.3921	1.8533	9.6646	0	0.3346	5.3436	12.8241	0	19.2881	0	0	0	14.1091	0	0	0	2.0722	0	4.9879	0	0	0	9.5414
PWY-6876	308.463	10.0031	5.8595	53.6668	34.6829	75.7316	128.519	0	0	0	0.0927	0	2.9387	0	0	0	0.301	0	0	0	0	0	5.376	0	1.3055	0	4.9991	18	0	0	6.0865	0	0.4773	2.2142	0	0	0	0	0	0	0	3.7969	19.2709	6.1118	0	0.2383	1.1499	4.9814	11.2149
PWY-6891	881.317	32.5897	19.1371	99.2265	172.284	336.985	221.095	0	0	2.3031	3.2338	4.8544	2.5897	0	0	0	0	0	6.4735	0	0	2.7412	39.4567	41.0356	36.1071	60.1421	12.4006	22.9566	0	6.6487	7.2444	2.7894	0.5956	2.7047	8.9131	0	0	0	0	0	0	7.5642	25.0683	11.6895	0	2.2322	9.8297	6.0867	13.6064
PWY-6892	874.648	66.1948	24.9805	130.013	97.5746	194.18	361.705	0	1.9427	2.6686	27.4818	5.6326	6.1417	9.1659	0	0	0.5398	1.2744	0	0	0	0	22.9137	0	6.1283	0	17.8946	33.0603	0	0	17.1903	0	2.2931	6.4748	0	0	0	0	0	0	0	14.1662	35.7466	22.4283	0	1.1424	4.5027	16.6767	34.9794
PWY-6895	3410.99	232.56	354.703	676.48	442.587	949.102	755.557	0	0	2.2587	14.163	10.8406	7.4592	0	0	0	0	0	17.1188	25.59	20.2328	52.9717	112.091	115.532	69.9176	307.796	47.548	41.4704	47.7933	44.0595	30.8896	16.0171	58.5621	12.6035	135.422	0	22.3457	32.1472	62.2004	0	1.3498	45.1213	44.0153	67.4874	31.5307	21.9311	16.4054	36.8943	69.6726
PWY-6897	2277.24	200.157	220.095	396.113	259.543	705.28	496.052	1.06	13.623	5.6729	82.2789	15.7339	14.0507	31.3937	11.3958	22.5194	3.1778	8.2589	0	26.1814	0	31.7652	81.3987	159.279	25.2762	88.1162	35.4659	23.3523	13.6084	23.0014	16.0506	10.3537	48.5063	25.8403	49.4703	0	0	11.1533	29.3268	0	0	18.9175	24.6226	47.5192	7.3266	14.3333	7.6247	27.5818	20.1994
PWY-6901	164.857	80.7905	57.7259	10.7802	3.6447	8.6801	3.2357	0	11.8683	0	56.2085	10.2718	10.7334	45.5799	0	9.1358	3.6447	0	0	0	0	0	0.3291	5.162	0.8421	1.5982	1.5106	0	0	0	0.9945	0	0	0	1.4126	0	0	0	0	0	0	0.1338	0	0	0	0	0	0	0.1454
PWY-6906	3.2077	2.5653	0.6424	0	0	0	0	0	0.4978	0	2.0675	0	0	0.6424	0	0	0	0	0	0	0	0	0	0	0	0	0	0	0	0	0	0	0	0	0	0	0	0	0	0	0	0	0	0	0	0	0	0	0
PWY-6915	0.0972	0	0	0	0	0.0601	0.0371	0	0	0	0	0	0	0	0	0	0	0	0	0	0	0	0.0601	0	0	0	0	0	0	0	0	0	0	0	0	0	0	0	0	0	0	0	0	0	0	0	0	0	0
PWY-6919	20.4959	0.6183	0.1169	14.0094	0	0.7736	4.9777	0	0	0	0.2212	0	0.1169	0	0	0	0	0	0	0	0	0	0.4717	0	0	0	1.1795	0	0	0	0	0	0	0	0	0	0	0	0	0	0	0	0	0	0	0	0	0	0.0139
PWY-6944	95.9397	5.9345	5.3313	0	11.8286	0.0607	72.7846	0	0	0	0.2859	0	0	0	0	0	0	0	0	0	0	0	0.0239	0	0	0	0	0	0	0	0	5.3313	0	0	0	0	0	0	0	0	0	0	0	0	0	0	1.9046	9.5447	0
PWY-6948	0.8272	0.2008	0.0065	0.6199	0	0	0	0	0	0	0.0145	0	0.0065	0	0	0	0	0	0	0	0	0	0	0	0	0	0.1931	0	0	0	0	0	0	0	0	0	0	0	0	0	0	0	0	0	0	0	0	0	0
PWY-6956	63.5305	2.3251	0	8.0978	1.7644	9.0816	42.2616	0	0	0	0	0	0	0	0	0	0	0	0	1.7644	0	0	0	8.4105	0	0	0.0005	1.3558	2.6199	0	0	0	0	0	0	0	0	0	0	0	0	0	0	0	1.8399	0	0	0	0.0528
PWY-6957	5361.5	334.007	449.652	924.286	623.59	1880.3	1149.67	0	0	0	0	0	0.1531	0	0	0	0	0	55.0503	42.9065	53.2058	58.6535	215.769	248.004	160.437	753.292	75.5436	61.6612	66.4736	64.172	59.295	20.4317	79.7123	15.7566	181.727	0	27.8647	35.6404	62.7389	11.8595	0.9735	58.451	67.5203	89.483	43.3952	30.4179	25.5389	66.8793	108.377
PWY-6969	790.822	342.055	106.274	88.5081	95.8019	115.967	42.2154	1.2057	30.1588	14.4002	247.496	43.8075	18.4777	70.5942	15.4983	34.8589	6.3857	16.9969	4.7103	10.7001	11.1735	4.2419	28.6271	43.3279	2.9977	1.0916	10.91	0.5136	5.4218	0.8754	0	0	16.5042	0	0	0	0	0.6983	0	0	0	1.0652	0.9252	5.0384	2.8026	0.8373	0	0	0.0895
PWY-6992	36.3071	20.7688	6.5774	2.6757	6.2852	0	0	0	5.7261	0	15.0427	0	3.9652	2.6122	0	2.6757	0.0093	6.2759	0	0	0	0	0	0	0	0	0	0	0	0	0	0	0	0	0	0	0	0	0	0	0	0	0	0	0	0	0	0	0
PWY-6993	0.2546	0.0512	0	0.2034	0	0	0	0	0	0	0	0	0	0	0	0	0	0	0	0	0	0	0	0	0	0	0.068	0	0	0	0	0	0	0	0	0	0	0	0	0	0	0	0	0	0	0	0	0	0
PWY-7002	339.147	13.0673	38.6758	42.0353	51.8464	79.5804	113.942	0	0	0	0	0	0	0	0	0	0	0	0	7.1333	0	2.6699	27.6698	20.77	0.133	0	11.6217	3.2954	10.4288	0	0	6.071	23.0246	0	0	0	0	0	9.5802	0	0	0	0	6.0597	5.5078	0	0	0	0.2299
PWY-7003	910.542	23.2304	11.4113	542.346	111.776	178.315	43.4637	0	0	0	2.7558	0	1.0357	2.3801	0	0	2.4653	0	5.273	0	0	1.7887	5.5741	17.5977	36.4987	47.0349	27.612	24.2359	14.4268	44.0721	5.1774	0	0	0	6.1855	0	0	1.81	0	0	0	46.712	26.4076	64.1641	16.4494	23.1937	4.8154	1.3505	2.7792
PWY-7007	715.554	76.3068	394.137	38.8746	88.6017	25.9952	91.6389	0	1.3976	0	8.9422	0	2.0825	7.1727	12.1743	22.1115	0.9232	0.8844	0.5384	5.7849	1.4087	0.2052	11.8372	10.5999	0.1542	3.1595	0	0	0	0	0.7661	16.1133	73.0317	0	141.016	0	26.5684	10.2578	113.889	0	0	0	4.5888	0	0	0	0	0	35.036
PWY-7013	21.2613	0.4789	0.1353	0.3138	0.5636	19.7697	0	0	0.4616	0	0.0154	0	0.0069	0.1284	0	0.308	0	0.5636	0	0	0	0	11.4568	8.3099	0.003	0	0.0019	0	0	0	0	0	0	0	0	0	0	0	0	0	0	0	0	0	0	0	0	0	0
PWY-7024	8.7443	0.0951	0	0	8.6372	0.012	0	0	0	0	0.0951	0	0	0	0	0	0	0	0	0	0	0	0.012	0	0	0	0	0	0	0	0	0	0	0	0	0	0	0	0	0	0	0	0	0	0	0	0	0	0
PWY-7031	256.378	28.3472	12.1457	36.1497	2.5659	138.911	38.2585	0	0	0	0	0	0	0	0	0	0	0	0	0.0711	0	0.2845	5.6834	30.8085	5.0653	90.116	9.643	0.0284	0.1082	9.6614	10.1216	0	0	0	12.1457	0	0	0	0	0	0	0.7511	0	3.2396	0.0556	2.7326	0.8852	0	1.436
PWY-7046	106.153	14.4367	14.0237	0	0.0891	70.1817	7.422	0	2.7288	0	11.7079	0	0	14.0237	0	0	0.0891	0	0	0	0	0	22.7207	27.0744	0	0	0	0	0	0	0	0	0	0	0	0	0	0	0	0	0	0	0	0	0	0	7.422	0	0
PWY-7084	222.302	9.3915	4.7249	16.5604	7.2861	99.8973	84.4421	0	0	0	0	0	0	0	0	0	0	0	0	0	0	4.6702	8.1564	18.5522	16.1761	21.019	1.4953	0	0	0	4.9022	0	0	0.7606	0	0	0	3.9643	0	0	0	0.8491	0	0	0	0	2.0416	6.5708	9.7575
PWY-7090	6378.9	377.817	464.322	1222.54	564.748	2591.5	1157.97	0	0	0.0002	2.2664	3.4739	0.4671	2.7509	0	0	0.0567	0	74.167	39.5789	65.2154	87.8673	265.935	335.034	222.307	1320.77	110.439	78.7717	59.6452	112.912	87.7254	22.1571	91.2311	26.6845	177.283	0	14.4975	38.0032	82.7331	4.3646	1.6599	77.6244	80.1571	124.122	43.2255	44.4332	24.5749	58.3359	79.6037
PWY-7094	792.724	521.111	129.667	67.5736	27.0292	12.2361	35.1066	0	47.6654	8.3676	403.53	56.7496	15.6762	113.991	18.4159	37.0044	7.6533	18.9226	0	0	0	0.3401	4.5323	6.3707	0	0	0.8856	0	0	0	0	0	0	0	0	0	0	0	0	0	0	0	0	0	0	0	0.4644	0	0
PWY-7097	70.6271	5.2606	0	13.4186	0.6981	13.3627	37.8871	0	0	0	0	0	0	0	0	0	0.206	0	0	0	0	0.3492	4.9857	6.9486	0	0	0.9821	0	0	0	0	0	0	0	0	0	0	0	0	0	0	0	0	0	0	0	0.4641	0	0
PWY-7098	8911.64	556.588	1242.7	1284.74	1256.11	2634.5	1937.02	0	0	0	0	0	0	0	0	0	0.2231	0	86.208	135.766	124.532	314.961	338.959	437.102	158.474	721.424	60.9919	76.8441	201.156	61.3754	56.8222	55.1075	266.53	78.7015	431.756	0	73.864	61.7766	239.26	14.9219	2.2571	65.4691	87.2725	95.5888	117.469	32.308	27.7623	74.1895	174.978
PWY-7111	1672.05	416.41	177.084	90.7705	148.038	766.144	73.6057	1.272	52.9007	19.8786	277.464	60.2296	24.6943	88.9452	16.1971	52.5223	20.5447	51.6622	36.6837	0.9927	23.1456	0	115.507	34.7832	83.5412	523.64	0.2637	3.1959	8.7541	0	1.8235	4.3396	18.8098	0	0	0	0	3.2771	37.0177	0	0	0	0	0	5.0897	0	0.0001	4.0966	5.1276
PWY-7159	3824.31	393.692	288.099	519.33	483.821	1329.21	810.155	0	14.2111	0.0001	181.666	14.6848	0.8406	14.5377	0	0	0	0	20.6751	28.6143	32.4378	92.2507	131.934	187.025	77.2068	423.291	52.5738	39.4552	0.2432	40.0966	43.6003	14.1575	63.808	22.7163	77.8384	0	0	29.6351	55.5869	8.57	0	34.057	46.7677	60.5928	4.1611	17.8425	16.6154	52.5362	80.8842
PWY-7184	300.693	193.897	69.3292	18.0365	19.43	0	0	1.1925	18.8402	11.6072	132.769	29.4887	13.3245	56.0047	5.42	12.6165	6.2334	13.1966	0	0	0	0	0	0	0	0	0	0	0	0	0	0	0	0	0	0	0	0	0	0	0	0	0	0	0	0	0	0	0
PWY-7185	1703.39	11.7436	112.199	141.138	235.426	806.442	396.441	0	0	0	0	0	0	0	0	0	0	0	0	2.0505	0	89.6647	88.0647	115.461	33.4435	189.002	17.2197	26.8229	1.0729	0	5.1985	9.0416	22.9521	19.6362	25.7486	0	0	11.5229	22.6561	0	0.3348	20.9287	30.8563	18.4123	1.2281	0.9456	10.5974	28.8157	24.8743
PWY-7187	3247.89	168.515	180.045	610.326	379.689	1369.28	540.037	1.06	0	1.7046	51.6906	12.4008	9.1287	14.998	0	0	5.3274	7.9294	36.2791	0	27.5513	94.6312	130.237	142.797	122.213	463.996	45.7211	47.3987	28.3613	42.6387	31.2671	8.5267	17.2756	25.5627	56.9281	0	0	21.9557	16.5268	0	1.2068	40.707	52.7544	60.3221	23.5729	21.1911	12.324	35.6704	48.7337
PWY-7196	4375.33	450.389	382.631	638.965	532.276	1576.5	794.571	0	17.9807	5.6672	178.429	27.1831	13.4719	41.356	10.5953	23.3263	6.3206	8.6043	39.7943	28.3549	35.4051	84.5192	166.731	174.402	122.948	543.233	48.7433	42.7558	41.4213	40.7123	36.9715	13.6356	58.0778	21.8326	116.941	0	17.38	27.4874	54.539	7.0568	1.1429	39.9459	48.15	59.1946	26.851	19.7039	17.8117	50.1563	70.7358
PWY-7197	430.707	251.611	64.3988	29.1864	42.463	18.4087	24.6391	1.06	20.3622	9.9418	190.288	29.9591	14.3455	50.0533	9.08	20.1064	5.6717	11.831	0	0	0	0	3.0612	0	0	0	0	0	0	0	0	0	0	0	0	0	0	0	0	0	0	0	0	0	0	0	3.3594	0	0
PWY-7198	2235.81	107.258	139.612	532.169	275.009	799.153	382.613	0	0	0	1.8654	0	0.8107	0	0	0	0	0	15.4954	19.2202	22.0455	116.761	48.8447	123.922	65.2088	128.588	36.9657	43.8306	0.322	40.2821	23.9218	8.8805	42.2864	28.7036	22.9821	0	0	7.6451	16.4511	4.4131	1	35.8255	49.7925	60.047	5.0632	20.4248	9.3532	26.8715	20.8711
PWY-7199	2870.37	220.292	215.461	549.412	361.358	996.951	526.893	0	11.0406	8.1794	58.6562	16.6815	8.2047	40.09	7.2561	17.3141	7.0395	13.4468	23.6171	23.426	28.3855	95.5234	80.1735	146.736	84.328	212.915	41.8909	38.7981	0.742	39.8494	29.8781	10.4803	47.9428	24.3722	40.7836	0	0	14.6576	21.8571	5.7738	1.0769	37.1863	44.9742	58.2727	9.225	19.8644	12.6706	35.6113	38.2185
PWY-7200	5176.81	389.918	445.972	807.287	707.494	1876.81	949.328	0	14.8402	9.2043	93.8813	22.6483	10.0091	43.9693	7.8258	17.9987	6.1825	12.5457	45.4956	32.4285	40.5036	147.71	187.962	196.306	139.703	607.242	58.7127	56.8741	47.9084	52.0953	41.9683	18.8493	68.7581	33.9063	132.939	0	19.8629	30.6543	64.8136	8.088	1.1429	52.3309	64.3805	79.9601	32.2479	25.2815	22.8293	53.6833	81.1758
PWY-7208	546.385	298.979	76.5796	65.746	26.9785	54.9388	23.1624	1.2114	23.1086	13.3795	218.407	33.2507	16.5253	55.4781	12.0972	25.7004	9.5701	16.0597	0	0	0	0	1.3995	11.0172	1.8628	31.8007	15.1064	0	0	3.5402	3.6689	0	0	0	4.5762	0	0	0	0	0	0	0.2903	0	4.971	0	1.0193	0	0	0.3881
PWY-7209	115.916	5.5092	7.6377	0	34.5921	31.2594	36.9179	0	1.0175	0	4.4917	0	0	7.6377	0	0	0	0	0	0	0	0	4.3447	0	0	0	0	0	0	0	0	0	0	0	0	0	0	0	0	0	0	0	0	0	0	0	4.5973	0	0
PWY-7210	3690.96	192.702	296.246	564.451	506.96	1323.96	806.644	0	0	0	2.6547	0	1.139	0	0	0	0	0	26.8223	31.7593	35.7451	71.5206	142.697	183.491	96.5005	417.99	52.483	44.0372	0.4841	42.8081	39.8436	14.8429	67.4672	20.5666	101.258	0	0	30.9001	59.3428	0	0	37.4697	50.7602	63.4611	7.3881	19.6547	16.8183	50.4281	81.1337
PWY-7211	5667.14	501.388	511.658	808.565	716.744	2000.42	1128.37	1.0661	19.9415	11.1183	146.814	22.7045	14.4058	56.3549	7.0927	16.4393	5.2563	14.0238	49.1671	41.893	50.0294	150.983	207.514	259.713	144.393	664.975	72.2601	53.1722	50.2643	53.9238	55.4272	18.7271	81.6767	38.0564	152.95	0	21.3108	34.4378	66.9522	12.9599	1.437	46.2794	64.2123	76.3036	32.2705	26.3604	24.4161	65.2466	98.0384
PWY-7219	670.122	347.233	95.6941	68.91	47.5549	22.9249	87.8051	1.3333	27.9756	16.243	239.608	43.3976	17.2083	71.8143	10.3771	25.0856	9.8728	19.448	1.6565	8.4703	4.2093	0.4982	10.7277	8.2647	0.5272	0.1882	0.0003	2.153	15.7945	0	0	0	6.4795	0	0	0	0	0.192	0	0	0	0	0	0	8.1254	0	0	0	0.3825
PWY-722	4791.76	269.52	389.45	764.909	615.182	1812.66	940.044	0	1.4433	0	0	0	0	4.1185	0	0.7459	0.3335	1.367	43.7621	34.8078	40.6628	80.4276	194.642	201.448	139.218	594.078	60.1936	55.3625	52.4529	50.007	42.8966	13.9898	67.0247	20.6	148.895	0	23.1733	35.418	54.8209	7.6746	1.2	51.4203	62.4501	74.6229	34.1315	24.3954	23.5827	55.9804	88.254
PWY-7220	4894.76	537.879	447.729	769.623	575.428	1649.16	914.944	1.272	23.1564	11.8708	212.654	31.3204	15.6699	59.8388	11.6677	25.7795	5.6377	13.3829	45.1046	32.4342	40.6891	84.4287	182.944	194.153	136.713	634.209	59.1355	47.7303	48.9623	51.7312	50.6245	13.8513	65.6052	20.8187	137.703	0	20.5338	29.7792	60.7808	11.955	1	46.5401	55.4168	73.1108	32.4993	25.0601	18.2755	50.6469	90.1685
PWY-7221	5208.29	562.899	459.99	800.452	632.244	1812.66	940.044	1.1482	23.8745	13.5443	218.038	38.2169	15.9091	58.7496	10.8103	25.4788	5.6024	13.1595	43.7621	34.8078	40.6628	80.4276	194.642	201.448	139.218	594.078	60.1936	55.3625	52.4529	50.007	42.8966	13.9898	67.0247	20.6	148.895	0	23.1733	35.418	54.8209	7.6746	1.2	51.4203	62.4501	74.6229	34.1315	24.3954	23.5827	55.9804	88.254
PWY-7222	5102.92	546.294	465.464	812.491	612.143	1723.45	943.077	1.272	23.1564	11.8708	212.654	31.3204	15.6699	59.8388	11.6677	25.7795	5.6377	13.3829	45.4585	34.5378	41.8241	87.8692	190.91	203.855	140.923	631.683	62.0224	52.3557	52.2944	53.2837	47.6134	14.4743	68.4953	21.8519	148.575	0	22.4953	32.9059	59.2405	9.4807	1.0909	49.9281	60.3317	76.8345	34.5389	25.9512	20.286	54.5611	90.9334
PWY-7228	5591.56	586.351	509.889	837.782	702.717	1892.89	1061.93	1.2248	24.2586	12.7936	220.278	35.0719	16.152	61.1418	11.6053	26.8616	5.9369	13.8162	47.9864	40.5865	47.5704	124.465	206.505	237.064	145.205	651.684	67.5782	56.5075	53.2101	53.5965	50.5633	17.5473	78.6954	31.4732	158.292	0	23.1107	36.159	62.8666	9.9915	1.4007	47.1221	65.3843	79.1576	34.3321	25.9145	23.4401	62.7861	96.4586
PWY-7229	4121.46	513.78	426.177	564.62	505.581	1383.07	728.234	1.359	26.5845	14.6816	231.805	39.187	16.9656	69.0219	11.2686	26.472	8.3769	17.6086	41.4015	31.6508	38.9795	86.7204	158.439	160.528	112.912	516.556	45.3558	39.6747	43.6665	33.558	31.9213	12.6922	63.9083	24.8853	119.086	0	18.2603	28.0691	55.8312	5.9125	1.1841	26.8095	45.5458	51.5671	27.5619	14.6058	14.9162	36.1556	67.8945
PWY-7234	2023.77	317.511	224.331	245.783	368.956	521.235	345.95	1.06	21.0388	9.6066	190.951	28.7484	10.1291	48.062	4.1651	14.4852	6.5577	14.0519	22.1101	57.7687	57.92	152.377	55.7588	164.152	7.0855	7.0093	8.672	5.0029	25.6447	10.3242	7.1412	9.8216	72.9228	30.5839	10.8983	0	0	3.1473	35.2277	3.538	0	6.9868	12.3772	26.5704	13.1928	10.3242	1.4307	9.2034	9.8117
PWY-7237	1900.76	118.836	228.284	271.043	351.847	607.238	323.51	0	18.9629	2.7038	10.2268	9.5294	4.3413	22.6952	0	12.6419	8.8524	28.732	15.57	30.5082	24.1526	125.231	57.2094	124.534	49.5423	34.6905	11.4226	19.824	2.7115	17.3716	4.5701	8.1459	62.0697	27.4584	66.669	0	10.0539	10.6476	12.8704	0	0	8.4553	32.787	32.8021	1.3949	12.4607	11.3842	4.95	23.3548
PWY-7242	1929.19	135.032	97.551	693.02	361.041	389.891	252.651	0	11.4319	5.9088	26.3079	4.5951	6.9167	20.2133	0	5.2717	8.1185	16.1126	4.1975	11.4532	10.2023	78.5151	23.9701	83.5259	11.5812	69.0617	34.8662	42.5832	41.8221	45.3407	7.4807	5.276	18.5676	17.4018	17.5992	0	0	3.1405	8.1478	0	0	51.1759	46.7962	74.7854	30.0256	24.4587	3.4083	13.2427	2.6515
PWY-7254	320.149	38.5852	43.4718	123.495	41.8746	60.3929	12.3287	0.9219	5.2281	0.5842	11.9207	3.0216	4.8777	34.1054	13.2354	25.4843	5.2237	7.3085	0	0	0	0	1.5734	14.0815	6.0037	35.2376	9.4426	3.4085	0	13.9455	3.633	0	0	0	4.4887	0	0	0	0	0	0	3.9832	2.4167	13.4632	1.6727	5.0078	0.5371	0	0.3717
PWY-7255	17.2859	5.7835	8.3209	0	2.0101	1.0695	0.1019	0	1.003	0	4.7805	0	3.2661	5.0548	0	0	0	0	0	0	0	0	0.4203	0	0	0	0	0	0	0	0	0	0	0	0	0	0	0	0	0	0	0	0	0	0	0	0	0	0
PWY-7286	7.8101	0.2547	0.1145	6.444	0	0	0.9969	0	0	0	0.2547	0	0.1145	0	0	0	0	0	0	0	0	0	0	0	0	0	0	0	0	0	0	0	0	0	0	0	0	0	0	0	0	0	0	0	0	0	0	0	0
PWY-7295	592.215	35.9158	79.8448	126.312	75.7162	148.382	126.044	0	0	0	0	0	0	0	0	0	0	0	5.1265	2.2723	0	1.79	4.731	20.8653	34.6863	30.0531	17.2503	32.283	0.355	2.7287	3.1102	1.3497	6.688	1.0564	48.0835	0	8.0829	4.4941	0	0	0	1.0013	39.1564	17.4881	0.1827	0.9608	0.9722	0	14.9538
PWY-7315	3621.09	252.225	323.894	340.789	482.332	1419.72	802.125	0	0.8157	3.0932	43.5665	0	3.2866	4.09	0	0	0.3132	0.8772	43.7307	35.9737	40.3348	128.609	171.584	185.073	105.475	542.129	44.3029	31.1849	50.4142	6.6595	27.8434	15.8182	66.4525	19.8092	116.549	0	18.6558	21.025	41.5566	6.0473	0	6.7002	38.782	31.1669	28.9624	5.1305	15.6097	50.7716	66.8421
PWY-7323	2265.74	385.186	145.594	259.668	313.524	780.52	381.243	1.2981	20.4286	10.2913	204.834	26.5942	13.1657	44.5743	0	11.6456	7.5117	16.8591	4.5353	19.92	10.4234	5.9393	54.5481	103.614	42.2033	355.122	29.6418	24.6824	27.4129	9.2696	28.3664	0	11.7653	11.6529	51.8944	0	0	7.6712	0	0	0.4429	11.516	26.8816	18.6693	16.7679	2.772	7.0858	16.7431	9.1601
PWY-7328	839.054	195.158	74.9518	41.9179	51.9481	223.992	251.087	0.899	13.3501	6.4948	141.223	17.2075	10.7918	40.9613	0	2.4169	1.3052	3.7821	0	0	0	40.3431	12.4213	0.3778	40.2592	0	4.8816	0	0	0	9.1279	0	0	6.7829	0	0	0	16.4158	0	0	0	4.7088	0	0	0	0	2.2928	31.9423	33.694
PWY-7332	156.611	15.4003	14.1974	0.6168	19.6274	68.7106	38.058	0	0	0	7.2164	4.4463	5.3181	0	0	0	0.1704	0	0	0	0	3.0952	4.0642	11.0482	0.0028	26.2051	0.2009	0.0078	0	0	0	0	0.4503	8.429	0	0	0	0	0	0	0	0	0	0	0	0	1.4903	6.4847	0.0491
PWY-7347	235.951	12.4944	3.575	26.6115	54.5544	27.1438	111.571	0.7103	0	0	1.5121	1.3026	0.6742	1.6551	0	0	0	0	0	0	0	0	9.6067	0	0.8197	0	15.665	0	0	0	0	1.2457	0	0	0	0	0	0	0	0	0	0.3654	0	3.7537	0	0	1.7206	11.8339	1.0656
PWY-7371	90.125	8.7762	3.8164	0.0007	39.3987	8.8316	29.3014	0	0	0	8.7762	0	3.8164	0	0	0	0.6	0	0	0	0	0	3.5269	0	0	0	0.0007	0	0	0	0	0	0	0	0	0	0	0	0	0	0	0	0	0	0	0	0	0	0.7129
PWY-7373	301.923	24.0303	8.8697	35.47	44.6152	110.215	78.7235	0	0	0	2.3554	0	1.0527	0	0	0	0	0	0	0	0	0	8.6146	19.4573	4.776	59.44	13.7502	0	0	6.2206	6.5391	0	0	0	7.817	0	0	0	0	0	0	0.5144	0	3.4596	0	1.7537	0.9847	7.7105	1.0471
PWY-7374	679.226	31.3	64.9108	111.145	89.7212	241.54	140.609	0	1.7537	0	10.8694	0	3.2211	9.0948	0	0	0.6	0	0	18.4442	0	32.3791	37.0067	83.4116	3.834	9.3146	7.1362	5.698	18.3247	9.1547	0	6.3409	30.5563	0	0	0	0	4.5614	11.1363	0	0	9.0795	0	14.7141	10.0558	2.6192	0	0	1.1203
PWY-7376	394.62	18.617	76.0127	0	92.8481	143.542	63.6005	0	7.0623	0	11.5547	0	3.9072	22.2387	0	0	0.1556	6.4352	0	0	0	48.0123	11.9273	36.522	0.0084	0	0	0	0	0	0	5.3595	10.8285	10.8293	14.0865	0	0	0	8.763	0	0	0	0	0	0	0	0	0	0
PWY-7377	308.548	13.3434	2.4397	12.6168	12.127	230.81	37.2113	0	0	0	6.7201	1.5005	2.4397	0	0	0	3.1605	2.9432	0	0	0	0	4.9269	18.3239	12.4379	188.357	1.1399	0	0	0	4.4795	0	0	0	0	0	0	0	0	0	0	0.9451	0	4.4929	0	0	0	2.0657	7.6108
PWY-7391	2538.13	105	114.517	517.062	333.126	988.929	479.495	0	5.6622	0.9322	26.8044	2.7935	1.2829	12.9328	0	0	0.5061	0	40.4636	21.9708	34.7531	15.3194	144.541	121.927	107.156	461.413	39.5318	40.8093	27.3099	26.827	12.5145	0	33.5459	0	55.8845	0	0	9.5239	0	1.3475	0	39.704	42.3015	57.3392	22.1828	15.3148	12.1964	22.766	33.9843
PWY-7392	323.753	231.328	39.0765	33.1818	19.3436	0.0057	0.8176	0.9157	17.9731	5.5077	187.967	18.7029	7.6018	31.4747	8.5259	18.4714	1.802	8.989	0	0	0	0	0	0	0	0	0.0002	0	0	1.9155	0	0	0	0	0	0	0	0	0	0	0	0.3813	0	1.6002	0	0.9653	0	0	0.0031
PWY-7398	3617.73	213.096	346.579	638.662	521.16	1115.03	783.204	0	0	0	0	0	0	0	0	0	0	0	26.984	36.1244	38.5047	69.4932	145.062	172.202	69.2885	342.462	50.3712	43.1871	49.9238	43.1649	28.7971	15.0033	67.8496	20.8276	133.473	0	20.4454	26.8223	54.9898	0	1.1245	37.4884	48.2584	61.3914	31.772	20.7496	16.9357	40.8718	71.8796
PWY-7400	2795.68	389.92	454.905	389.394	322.897	571.188	667.374	1.1037	19.7257	7.6818	110.971	25.9843	13.7603	51.7381	9.5524	22.7347	5.0574	13.9758	9.591	31.4464	24.4725	56.9889	35.7977	137.873	21.5821	242.954	33.5631	11.1748	39.2036	37.1634	50.2354	11.7814	70.196	10.9238	166.591	0	25.5628	21.3072	65.7127	11.9283	0	23.6865	10.3785	34.0153	21.8229	11.0155	6.7931	31.5295	82.4626
PWY-7431	230.632	93.2218	41.8842	66.3888	17.3304	0.1122	11.6943	0	15.1765	12.5388	42.0015	21.936	2.234	39.5502	3.4439	5.5604	4.2175	11.8049	0	0	0	0	0.0514	0	0	0	2.2009	11.0868	0	1.8593	0	0	0	0	0	0	0	0	0	0	0	1.5145	13.429	7.1633	0	1.9593	0.56	0	0
PWY-7446	50.6176	1.4909	0.0103	3.1891	17.0026	24.2217	4.703	0	0	0.2	0.4179	0	0.0103	0	0	0	0.0607	0	0	0	0	0	10.1801	0	0.1912	0	0	0	0	0	0	0	0	0	0	0	0	0	0	0	0	2.0475	0	0	0	0	0	0	0.1197
PWY-7456	30.3245	5.1743	1.655	0	12.2835	1.3474	9.8643	0	0	0	5.1743	0	1.655	0	0	0	0	0	0	0	0	0	0.5293	0	0	0	0	0	0	0	0	0	0	0	0	0	0	0	0	0	0	0	0	0	0	0	0	0	0
PWY-7527	0.5287	0.3426	0.1523	0	0	0.0338	0	0	0	0	0.3426	0	0.1523	0	0	0	0	0	0	0	0	0	0.0338	0	0	0	0	0	0	0	0	0	0	0	0	0	0	0	0	0	0	0	0	0	0	0	0	0	0
PWY-7528	4298.06	230.441	358.122	687.119	536.455	1738.8	747.123	0	0	0	0	0	0	0	0	0	0	0	55.8638	34.8269	52.0305	17.7874	219.344	200.061	142.154	734.197	46.209	46.6108	51.352	46.7905	40.4695	12.6315	69.2922	16.0091	129.533	0	19.8629	27.8351	64.6047	6.9318	1.3333	43.8869	53.1013	66.0477	32.958	22.7478	21.1389	26.8955	72.2914
PWY-7539	3881.64	475.205	384.584	579.316	473.581	1313.78	655.177	1.2114	28.7606	10.8584	251.985	33.5533	11.7152	62.6425	10.5814	24.4772	3.5157	12.7729	40.09	28.8384	35.2585	93.2618	157.4	124.301	113.223	393.231	35.1371	44.3933	42.274	24.8979	9.7756	14.5148	59.8354	23.6726	96.4876	0	17.38	27.2334	57.5031	1.6867	1.1538	37.3945	50.4329	54.03	26.7087	15.001	13.5629	40.4524	53.5387
PWY-7560	779.543	222.754	37.837	484.302	29.5386	4.667	0.4449	1.06	15.6657	6.9302	177.58	21.0806	11.4652	26.3718	9.08	19.7543	5.5231	12.4838	0	0	0	0	1.862	0	0	0	18.3039	16.1712	9.3818	34.5301	0	0	0	0	0	0	0	0	0	0	0	38.6802	22.3589	55.9987	11.2789	21.048	0	0	0
PWY-7616	37.4492	1.094	0.4543	32.246	0.0004	0.0205	3.634	0	0	0	1.0927	0	0.4543	0	10.0546	21.1344	0	0	0	0	0	0	0.0057	0	0.0114	0	0	0	0	0	0	0	0	0	0	0	0	0	0	0	0	0.6377	0	0	0	0	0	0	0.0005
PWY-7644	7594.21	475.186	812.694	679.976	1089.32	2911.62	1625.41	0	0	0	0	0	0	0	0	0	0	0	74.1745	83.5489	92.8385	247.109	288.262	356.901	183.361	1101.99	83.3791	64.4562	69.9032	63.753	77.1602	32.2	167.745	53.6229	288.131	0	45.7829	57.995	133.313	14.3748	2.5263	18.1964	71.285	61.2476	37.2741	22.6886	29.3298	103.194	152.116
PWY-7663	6496.61	805.842	779.177	473.636	837.926	2371.58	1228.45	1.3281	47.9344	20.7974	309.708	54.2557	20.9725	114.478	0.6888	21.2821	15.7549	36.8372	64.6771	64.6446	80.7979	178.672	247.39	333.063	158.488	890.723	81.4014	28.7818	50.0019	43.8983	70.3583	21.3107	130.17	49.4501	246.31	0	32.2047	48.0181	97.8865	11.574	1.8065	12.9127	33.1662	41.5041	26.2576	13.9776	18.3179	64.2511	120.352
PWY-7664	5130.87	659.036	513.367	705.728	648.011	1673.61	931.12	0	44.2399	15.0021	293.656	52.4437	17.7839	101.641	0	15.8183	11.4626	29.6446	45.4741	34.8883	42.5807	104.094	188.725	204.301	132.895	614.41	58.5761	48.9089	50.2221	46.3405	44.0171	15.8089	70.9872	27.1141	143.95	0	21.3577	32.5679	61.7682	8.0725	1.1389	39.8552	56.0293	68.5496	32.3702	21.3831	19.806	48.6971	85.9752
PWY-841	1082.73	353.143	99.4895	100.166	50.5539	334.858	144.516	1.1919	24.2771	12.1418	217.1	33.8638	15.2012	60.084	7.7541	21.3378	7.202	15.1737	0	0	0	0	6.8175	49.7503	14.8865	219.173	18.1369	0	0	18.4446	27.0947	0	0	0	22.7237	0	0	0	0	1.4806	0	1.5408	0	6.5372	0	5.3643	2.4156	6.2149	13.2635
PWY-922	2568.22	102.674	64.6617	763.558	289.399	1023.67	324.257	0	6.5692	1.7412	32.3469	14.6228	1.4786	25.4119	0	0	0.5687	0	47.5353	0	32.0102	0	145.97	20.3515	114.481	592.499	42.2793	61.7193	19.4167	52.8402	22.1231	0	1.1329	15.2299	2.3347	0	0	7.9819	0	5.9581	1.3656	54.4521	72.3144	89.0149	21.9654	26.4838	3.337	16.3755	33.5859
PWY0-1061	1737.21	379.261	120.372	223.391	192.997	410.652	410.536	0	18.9222	8.2371	228.905	32.4168	9.0472	15.5303	11.9149	22.5619	0	0	0	8.6761	0	17.2237	28.8723	52.6362	18.9178	72.7157	22.0025	21.7997	34.115	2.6495	14.4037	1.3314	4.8799	8.0789	51.4368	0	9.2251	12.0683	0	4.4212	1	5.9552	22.9666	11.0735	17.5504	0.8963	8.715	23.5523	37.9853
PWY0-1241	2925.72	168.572	126.354	621.589	298.465	1065.71	645.028	1.1416	0.766	4.172	20.8561	14.4948	4.23	6.578	0	0	1.5812	0	27.9096	2.7924	0	81.873	98.363	136.943	97.6164	216.731	48.1464	51.2157	36.5347	39.2684	34.8248	0	5.0327	31.3997	46.1913	0	0	24.1746	0	6.5812	1.3656	37.1383	55.591	57.9865	27.6618	20.2762	13.3934	48.1748	55.2552
PWY0-1261	470.23	166.345	47.1087	135.233	36.5698	11.3382	73.6357	0	9.5309	9.1201	114.573	30.2864	15.1752	31.6355	10.5345	25.283	4.7371	9.2177	0	0	0	0	8.0695	0	0	0	8.2958	14.707	1.7227	5.3486	0	0	0	0	0	0	0	0	0	0	0	7.4623	14.5961	13.3536	2.4251	1.891	3.8882	4.8883	1.2482
PWY0-1277	1452.2	97.3461	128.363	159.359	235.487	581.508	250.134	0	0	0.2518	4.4012	0	0.1727	0	0.8955	0	0	0	13.2907	19.2344	24.4599	83.9324	48.8699	117.141	20.785	92.9535	15.0363	21.3509	16.7938	11.5963	18.0461	7.3919	41.0948	23.8353	18.0003	0	0	3.6254	29.5168	3.538	1.0714	2.3915	23.6621	12.1072	11.5512	3.8278	7.2859	11.406	13.3985
PWY0-1296	1908.68	158.935	177.393	320.023	257.111	727.857	267.361	0	11.5713	6.7564	39.3071	15.7639	10.6901	39.3817	0	10.7101	4.9711	12.8763	16.3348	20.0769	24.9459	83.0425	63.5862	114.592	58.1329	194.932	18.3817	30.9172	16.9841	15.8143	17.2884	7.3586	41.3883	23.9145	17.1088	0	0	3.8385	28.9576	3.538	1.0843	24.3939	33.2202	35.1833	11.2641	5.4516	6.8146	10.4153	13.2525
PWY0-1297	1493.7	185.247	142.288	177.296	190.03	590.402	208.44	0	11.9144	6.7108	83.5684	16.192	9.9814	37.3665	4.2292	9.9232	4.8718	12.8555	11.9531	1.4557	19.1632	71.5674	46.2403	89.7212	49.948	154.423	14.7514	28.2435	2.0972	11.8859	14.1068	6.0721	21.488	19.8811	14.3248	0	0	3.7342	29.3162	0	0	3.4998	29.368	21.543	3.0958	3.8501	6.106	8.6397	8.8318
PWY0-1298	6094.46	474.531	568.578	768.566	773.167	2312.11	1197.51	0	9.7876	3.7488	70.3881	12.245	8.2219	25.31	0	0	4.1963	7.396	51.3985	49.7432	55.2936	164.933	216.232	287.109	162.103	867.355	76.5049	56.7879	56.6338	56.772	77.9655	21.0819	102.666	38.1319	191.931	0	24.5573	37.1645	94.4971	11.3353	1.2	42.9277	65.3625	71.5284	34.0475	24.1936	25.8591	60.0668	105.213
PWY0-1319	600.159	348.674	127.808	60.8643	33.5762	7.1898	22.046	1.9322	31.5169	15.8896	257.611	41.463	20.9576	106.728	9.08	21.7259	9.7068	21.4243	0	0	0	0	0.281	1.5919	1.2045	0	2.7914	10.7101	0	0	0	0	0	0	0	0	0	0	0	0	0	1.3258	11.4703	2.9972	0	0.1186	0.8566	0	0
PWY0-1338	1897.37	60.5605	39.0453	382.664	140.247	1024.53	250.324	0	0	0.2405	0.6705	0	0.2896	0	0	0	0	0	37.1149	0	26.2389	0	134.82	78.3461	95.7795	530.348	24.1876	43.0125	17.1458	16.4616	16.7005	3.0297	0	0	25.7508	0	0	0	0	0	0	11.3215	53.3367	40.98	16.2714	10.8134	11.2907	27.8041	3.7896
PWY0-1415	1877.7	235.098	126.707	182.386	292.122	770.16	271.23	0	17.0092	5.9214	193.484	17.5042	6.7441	30.3449	0	8.9994	0	0	0	0	0	94.9024	104.522	114.573	0.0001	223.222	16.6132	25.2653	0	0	0	7.8402	19.6509	19.4672	23.9008	0	0	0	17.8587	0	0	21.9608	26.1905	20.0448	0	1.1248	10.9172	0	10.1619
PWY0-1479	1904.28	187.044	341.566	138.292	323.687	456.157	457.537	0.7477	0	1.7818	37.974	6.9723	6.7756	16.0842	0	0	5.5105	7.8931	17.5925	42.9593	32.0122	104.402	60.6722	118.635	7.5933	3.4581	3.7267	23.9256	45.2681	0	2.1594	12.7078	76.2897	18.0623	123.39	0	22.5295	17.3131	44.9064	0	0	0.7151	21.4132	4.471	23.2881	0.1317	3.5234	2.9881	41.8567
PWY0-1533	2946.39	147.888	111.647	659.555	341.863	1134.88	550.557	0	10.4807	0.3498	2.7372	2.1496	0.0462	26.8003	0	6.9871	6.96	17.3036	37.3034	2.9375	26.2201	19.0688	142.466	86.8488	81.0329	553.967	39.6439	46.6961	18.0432	41.5558	38.3819	8.9986	0.3996	12.056	36.7483	0	0	10.5989	0	8.3196	1.3042	49.971	54.8184	71.2729	18.4176	23.4418	14.9228	46.2579	31.8696
PWY0-1586	5040.98	497.023	456.075	731.09	626.022	1734.12	996.646	2.3788	15.2556	8.283	170.14	33.8706	11.5923	38.675	12.0924	23.3258	0.6996	0	46.8002	35.6818	42.7854	114.435	191.118	208.39	143.112	618.614	52.8361	49.824	51.1022	46.5958	46.2302	17.859	71.6896	28.153	146.494	0	21.9499	32.5479	64.7011	9.5708	1.2248	41.8081	55.7745	66.6675	32.9128	22.0035	21.0224	59.6665	88.383
PWY0-162	3887.93	475.094	345.056	521.749	486.204	1287.4	772.426	1.2907	24.2459	13.1273	220.779	36.974	16.7449	60.454	10.2587	23.601	7.3912	15.3061	21.1924	26.8497	31.5625	100.388	128.92	178.088	76.5967	422.766	49.3886	35.6585	0.27	38.3361	43.043	13.9513	60.2589	23.8846	77.107	0	0	27.1375	55.8977	9.1787	0	32.4925	42.4068	56.6502	4.488	17.1782	15.213	50.9164	75.753
PWY0-166	1043.43	227.193	78.667	146.374	47.2521	430.073	113.867	1.1158	18.3229	11.1472	132.287	29.8956	12.6692	52.4327	5.319	12.2831	6.5499	12.7332	10.4747	2.6483	8.7098	0	68.0152	48.7499	56.0807	247.174	17.2677	26.799	4.4689	13.2531	12.7646	0	0	0	13.3711	0	0	0	0	0	0	2.9862	29.1843	14.5595	2.4761	4.4183	1.5587	0	1.9432
PWY0-321	205.549	113.982	21.8356	43.2843	5.0937	3.0069	18.3462	0	8.8455	0.8297	90.5417	11.9749	0.7423	20.9746	0	0	0.7167	0	0	0.062	0	0	1.199	0	0	0	4.9818	15.6505	0.0893	0	0	0	0	0	0	0	0	0	0	0	0	0.8394	16.1455	5.3117	0.046	0.1907	0.847	0	0.0013
PWY0-41	824.046	28.6694	17.4786	217.331	87.9343	261.535	211.098	0	0	0.3342	1.7405	0	0.3066	0	0	0	0.098	0	0	4.8228	0	15.1242	26.5027	15.8927	19.51	53.0506	16.5142	17.4888	11.219	8.0006	2.4268	1.8248	0.4803	8.9597	0	0	0	4.6502	0	0	1.1029	6.5547	21.6179	23.4926	6.1757	7.3485	1.666	11.6192	11.6973
PWY0-42	3365.56	218.647	318.147	560.733	382.659	1100.84	784.527	1.06	0	2.6981	10.473	14.0679	3.3908	7.6567	0	1.3424	0.2858	0	19.8576	31.9284	32.4298	69.081	121.926	170.972	76.373	326.016	49.5112	40.0383	46.9728	43.7984	42.7801	12.7968	62.9077	23.6965	116.743	0	0	26.272	53.6761	8.3387	0.9182	29.4983	44.9069	55.3397	29.0194	18.8946	13.2046	40.4432	79.0551
PWY0-781	1128.88	179.88	129.105	213.024	132.252	211.585	263.038	0	18.7183	10.1904	95.0244	33.2596	13.1967	48.0683	0	17.3488	4.8442	12.592	12.6264	0	23.2406	0.2455	52.9263	64.2346	5.664	6.5147	17.573	33.101	0	13.4629	7.2154	0	6.9862	10.3566	30.1559	0	0	19.1249	0	0	0	9.1754	36.7623	23.7563	0	5.813	1.939	0	11.0343
PWY0-845	5550.06	374.371	618.762	409.615	737.797	2254.13	1155.39	0	9.2834	0.7383	15.4018	2.8356	5.2006	7.2272	0	0	0	0	61.9666	60.2272	77.1902	167.383	237.651	320.585	151.655	842.395	79.5105	25.879	44.7359	38.0711	66.3018	19.5429	122.803	47.6555	231.257	0	29.6379	45.5788	92.6535	10.9257	1.6744	11.3132	29.9853	37.5171	23.3653	11.7448	18.8803	59.4818	112.994
PWY0-862	931.692	394.012	112.989	369.713	51.024	3.5008	0.4537	1.3553	42.4798	14.0466	284.873	50.8873	16.9836	96.0049	0	14.0739	10.721	28.0089	0	0	0	0	1.6566	0	0	0	15.2265	14.0564	9.035	26.8916	0	0	0	0	0	0	0	0	0	0	0	32.9172	15.34	42.4014	10.5333	15.6279	0	0	0
PWY1G-0	341.154	13.6606	0.5114	80.2086	64.918	103.028	78.8275	0	0	0	1.2471	0	0.5114	0	9.08	15.8579	0	0	4.0242	0.8645	0	1.3514	12.8836	4.0534	25.4115	0	12.2537	3.8231	11.3795	0	0	0	0	0	0	0	0	0	0	0	0	1.1335	4.8405	4.4479	5.8844	0	3.257	13.5907	0.1713
PWY490-3	4721.16	284.437	396.091	552.213	568.701	1964.13	955.586	0	0	0.5153	9.2878	0	3.424	0	0	0	0.2669	0.6747	39.7207	18.2562	33.3601	137.143	179.872	244.843	127.383	727.56	69.724	46.3454	36.7395	53.4325	52.9828	17.5248	64.0071	32.517	138.046	0	21.5859	27.7937	71.9032	7.8638	1.125	28.4355	54.2849	55.9516	20.2425	20.1201	21.7454	54.0712	71.2627
PWY4FS-7	5146.18	581.807	488.599	565.906	590.154	1964.13	955.586	1.3972	26.8039	12.5871	231.105	35.2801	18.8692	77.0636	0	13.6927	8.245	14.1497	39.7207	18.2562	33.3601	137.143	179.872	244.843	127.383	727.56	69.724	46.3454	36.7395	53.4325	52.9828	17.5248	64.0071	32.517	138.046	0	21.5859	27.7937	71.9032	7.8638	1.125	28.4355	54.2849	55.9516	20.2425	20.1201	21.7454	54.0712	71.2627
PWY4FS-8	439.671	307.173	95.9328	14.1596	22.3947	0.0105	0.0001	1.3972	26.8039	12.5871	231.105	35.2801	18.8692	77.0636	0	13.6927	8.245	14.1497	0	0	0	0	0	0	0	0	0.0004	0	0	0	0	0	0	0	0	0	0	0	0	0	0	0	0	0	0	0	0	0	0
PWY5F9-12	6189.63	396.487	673.571	483.877	789.395	2566.03	1280.27	0	0	0	0	0	0	0	0	0	0	0	68.7377	67.7562	85.2228	186.097	261.146	351.215	167.774	1014.91	86.6666	30.1538	52.1268	50.0725	76.9927	22.3287	136.394	51.674	260.221	0	33.8935	50.3019	101.496	12.0034	0	13.5067	34.8484	43.8635	27.4199	15.8768	18.5136	66.9141	126.177
PWYG-321	3832.68	627.418	372.879	530.431	370.129	1253.75	678.071	0	47.8129	15.6504	319.263	55.6482	18.7024	111.523	0	16.5774	11.9774	31.1375	36.8197	26.5702	29.7054	73.6771	139.871	132.943	97.6918	504.405	38.2085	35.3765	40.8147	33.4722	36.2544	10.9182	52.2346	19.4217	74.5648	0	10.4928	15.5159	42.8041	8.2456	0	32.1055	37.7874	50.0088	26.4206	17.5746	11.8151	39.5617	58.5484
PYRIDNUCSAL-PWY	3573.16	383.523	266.986	557.612	412.577	1322.92	629.546	0	18.352	9.9984	176.795	29.7815	10.8319	41.1369	8.4093	20.1196	5.2743	10.6338	36.5842	25.1312	32.3207	93.572	144.705	154.048	95.3036	532.612	43.512	35.4181	30.3744	36.288	32.9585	10.8102	52.0104	24.8356	44.9786	0	0	23.3535	45.8041	5.7796	1.2294	32.2479	39.4694	52.485	21.1148	18.3178	13.3902	35.8628	49.9496
PYRIDNUCSYN-PWY	2117.68	266.762	105.136	193.51	239.035	1036.57	276.667	1.06	19.3653	6.5059	184.592	28.4248	13.7235	41.8038	8.5944	20.4864	6.0921	11.5259	37.4789	0	30.2296	0.1056	132.067	58.6795	104.405	476.386	19.6161	28.4861	0	9.3395	10.013	0	3.2426	11.7466	15.7135	0	0	17.1848	0	0	1.0266	5.0552	31.6793	16.0761	0	3.263	7.0651	0	5.4744
PYRIDOXSYN-PWY	4007.52	457.775	181.558	842.841	461.208	1272.97	791.165	0	16.9292	1.5736	176.84	28.5741	9.5776	27.4612	0	0	0	0	0	18.2884	0	9.3412	196.879	209.106	101.438	481.824	70.3946	60.3377	63.3725	52.4207	56.7186	0	15.1947	0	95.4608	0	0	28.4507	0	0	0	54.2459	69.5753	88.5043	40.567	26.4479	21.6023	47.6914	88.7317
REDCITCYC	788.954	287.043	93.4104	152.449	53.1341	112.42	90.497	1.0029	11.1153	13.1955	219.211	39.3434	21.0074	53.1586	14.0226	26.1841	2.7605	0	0	0.7394	0	33.5856	6.5479	26.4929	0.0204	0	16.4219	12.6699	1.0053	3.4699	0	1.4272	6.6113	6.9655	2.1409	0	0	0	1.9995	0	0	3.6919	17.4298	14.8704	0.5172	3.5699	2.0661	0.9103	0.0385
RHAMCAT-PWY	4103.44	232.883	355.413	649.441	539.83	1490.41	835.465	0	0	0.3312	4.5149	0.7953	1.6131	0	0	0	2.1852	3.6104	42.9987	31.8107	39.0858	44.3288	173.185	177.558	123.981	581.26	51.5201	45.1009	47.2724	43.688	35.9398	16.373	64.6096	21.6624	127.679	0	18.7793	28.8718	58.9332	5.7692	1.2	39.3009	50.4108	62.9452	30.5933	21.0256	18.6943	43.5533	69.9477
RIBOSYN2-PWY	1022.52	299.811	128.456	264.702	60.616	49.1247	219.809	1.0936	22.3938	9.8933	206.414	29.3232	14.8137	54.5584	9.8234	22.1215	4.9587	13.355	0	13.9897	0	0.2758	8.0816	2.4757	1.5644	0	0	6.7379	38.3997	11.2449	0	4.7739	24.1973	0	0	0	0	0	30.1127	0	0	7.0706	13.6869	24.4244	20.7138	9.1312	0.6512	11.1376	1.0614
RUMP-PWY	5409.84	292.315	387.405	943.228	568.96	2441.3	776.636	0	0	0	1.3371	0	0.5904	0	0	0	0.0054	0	70.7081	40.5052	82.4079	168.319	254.035	289.187	161.193	1112.05	68.3637	61.5474	73.7953	72.9187	51.7384	15.4029	74.8561	41.0527	153.115	0	15.7167	16.902	54.9362	6.0718	0	53.1046	66.837	85.1315	48.2297	34.0777	13.7122	28.344	57.8221
SALVADEHYPOX-PWY	6489.26	812.213	744.105	940.85	798.303	2055.89	1137.9	0	48.293	11.5093	355.81	46.7712	19.4698	97.0266	14.8989	36.6178	10.6709	22.0203	56.3782	46.3524	51.159	154.44	211.002	253.265	170.406	764.79	79.3673	55.6237	72.851	64.8826	47.8618	22.7505	98.7034	37.3898	281.51	0	43.5281	41.0791	78.6144	6.2393	1.132	47.3932	67.8236	90.6348	45.283	32.758	20.1623	53.2383	107.469
SER-GLYSYN-PWY	4855.87	613.858	523.189	573.139	614.142	1665.08	866.458	1.8363	29.3749	12.2231	266.942	33.0394	15.857	73.8005	11.1343	28.79	10.6231	19.4038	46.1255	34.2014	43.5213	67.9985	194.407	215.358	156.349	594.184	59.2585	39.5084	40.6439	46.6807	56.0723	16.0239	82.7202	22.0984	148.584	0	22.6734	30.8119	88.4917	7.9074	2.1812	25.3432	44.8894	52.6411	24.382	16.5219	20.3915	48.4387	86.1823
SO4ASSIM-PWY	716.774	305.265	98.2494	17.2386	64.4392	152.579	79.0023	0	25.2292	13.0957	225.043	36.0666	18.1128	66.5647	3.4329	11.8099	4.7792	15.0734	0	0	0	6.0305	8.5146	22.2654	0.0092	56.5346	0.6627	0.0259	0	0	0	0	0.9516	12.6203	0	0	0	0	0	0	0	0	0	0	0	0	2.9569	13.3185	0.1032
SUCSYN-PWY	4819.41	298.63	456.261	688.998	620.509	1817.03	937.984	0.912	0	0	4.5705	3.7209	1.9212	3.6919	0	0	0	0	49.7638	41.0117	49.3168	75.3369	207.784	238.95	156.321	706.018	72.5377	49.9904	51.3441	56.4271	51.33	15.3864	85.36	22.5556	170.662	0	25.4107	34.5242	75.4898	5.7702	1.4135	34.7361	56.5688	68.7353	31.6187	22.0965	21.7582	49.0339	83.5394
SULFATE-CYS-PWY	6187.75	679.105	582.427	984.657	726.765	2006.35	1208.44	0	28.9013	10.9618	251.633	33.7105	18.0826	73.2356	5.7111	17.6132	5.43	16.9231	56.2458	44.4899	53.5232	107.782	222.994	248.025	168.098	771.328	79.6137	64.8059	66.1501	65.5218	61.5693	21.5635	85.9683	28.1748	191	0	29.4006	39.8031	70.0443	12.7154	1.6235	60.239	71.4466	94.3526	43.6051	30.6559	26.1346	71.8411	114.917
TCA	4385.93	559.052	314.596	855.052	453.19	1465.42	738.616	1.236	30.4169	15.6449	261.88	48.1762	18.6441	76.7578	15.6001	33.4161	7.6204	17.4879	49.1314	33.0637	44.8556	16.1798	188.66	184.592	143.545	654.65	56.0849	56.1604	49.308	56.3442	47.7499	9.2409	57.8994	6.016	56.1494	0	0	26.436	47.4751	10.0946	0.4367	51.8779	62.2441	81.3278	33.8155	27.3795	16.5532	39.5534	72.3147
TCA-GLYOX-BYPASS	741.444	301.972	70.2909	318.242	35.8492	12.801	2.2895	0.8013	25.516	11.2687	225.031	37.3126	13.9549	56.336	13.6655	29.0956	2.4261	12.9682	0	0	0	0	4.6235	0	0.5919	0	15.0107	19.63	11.343	17.3835	0	0	0	0	0	0	0	0	0	0	0	21.7872	19.4985	27.0538	10.735	11.2638	0	0	0.0239
TEICHOICACID-PWY	1828.59	65.6061	57.834	255.493	293.007	670.279	486.372	0	0	0	2.1672	0	0.8326	0	8.0647	16.7744	0.0737	0	14.8372	0	0	7.0402	86.8923	87.0655	64.4313	174.475	31.2466	35.9082	0	20.8089	18.8963	8.1926	2.8339	7.2431	35.3245	0	0	0	0	0	0	22.5449	39.1014	34.5158	0	7.95	14.5954	18.985	39.287
THISYN-PWY	125.16	82.833	32.4054	0	7.7818	0.0063	2.1337	0	6.3051	2.6175	62.3569	11.5535	11.1861	21.2193	0	0	1.4135	1.9316	0	0	0	0	0.0025	0	0	0	0	0	0	0	0	0	0	0	0	0	0	0	0	0	0	0	0	0	0	0	0	0	0
THREOCAT-PWY	4811.9	281.575	399.818	701.541	648.088	1764.95	1015.93	0	0	0	1.7703	0	0.0007	0	0	0	0	0	46.0893	36.2351	41.0626	102.965	197.649	207.061	148.129	644.851	56.7472	50.2968	50.4641	49.5599	54.3889	15.4073	70.5017	29.0093	147.416	0	20.8196	35.2222	57.8783	10.1071	1.5226	38.7762	59.0751	66.3855	31.2297	23.0978	19.9813	59.6654	91.3072
THRESYN-PWY	4317.79	487.327	295.132	553.878	538.005	1683.09	760.356	1.06	24.6619	13.0811	230.517	43.8479	19.2126	62.1815	9.4455	21.3987	7.0578	15.5999	41.8647	5.3993	33.9085	109.792	168.023	178.945	130.625	609.486	54.8708	44.179	39.7257	40.0705	41.6923	13.4696	25.9067	27.1598	92.7353	0	0	14.5805	24.2497	7.665	1.0619	28.7497	49.6383	52.3559	24.0764	16.2349	17.9198	45.4909	58.7642
TRNA-CHARGING-PWY	4448.07	502.169	410.438	658.564	545.417	1486.05	845.434	1.1415	21.7322	10.3994	209.396	31.6353	15.1858	54.7925	0	0	7.0731	10.6626	45.5498	32.8806	38.6854	33.2598	185.77	172.697	131.65	593.335	51.017	44.9324	48.6514	44.1764	38.3352	11.4688	60.5383	11.2435	135.015	0	21.3846	31.0468	54.0561	7.1339	1.1538	38.6853	49.5019	65.1701	30.975	21.426	18.8223	40.7918	80.1468
TRPSYN-PWY	1482.68	377.518	196.26	155.415	150.032	361.758	241.695	1.2641	22.367	10.5191	211.507	29.4761	13.5944	54.3725	9.3181	20.4339	3.0673	11.2116	5.7388	14.8754	12.6867	21.696	38.276	58.2587	25.8772	83.9618	20.6735	13.0772	1.9802	9.426	18.3983	3.5195	29.2748	2.3001	68.796	0	9.2251	13.7922	0	0	0	1.2241	15.2488	9.7178	1.0201	2.8334	4.926	16.6905	28.3158
TYRFUMCAT-PWY	3416.45	250.357	363.071	229.991	473.807	1332.52	766.7	0	6.7355	2.6611	23.2154	8.1537	4.5566	29.6521	0	2.8544	1.5503	5.5835	43.8161	35.3261	45.0633	70.2053	173.906	168.321	99.3509	515.325	17.5456	21.099	49.6905	6.52	32.8125	11.2466	68.4947	19.6831	112.284	0	18.96	29.2597	55.4854	9.2628	1.2291	1.7476	21.4254	7.9548	26.1986	2.0122	14.301	48.3432	81.3507
UBISYN-PWY	4536.94	496.816	471.054	629.133	539.143	1542.54	858.248	1.4133	22.3899	11.0059	173.591	34.6709	11.0992	41.9662	0	6.7926	5.0791	14.0043	37.7134	34.1132	39.8822	117.147	164.916	190.632	97.0778	567.503	50.0047	34.2314	51.1661	44.0492	41.0966	15.8221	70.6315	31.0538	172.719	0	26.8984	31.7421	56.6254	7.125	1.2294	39.8578	38.4549	58.4301	32.3081	20.924	15.7143	47.676	82.2613
UDPNAGSYN-PWY	839.38	301.273	176.479	65.8876	65.2341	50.1466	180.36	1.06	22.6045	9.8246	184.304	33.3384	15.766	55.5492	9.08	21.3407	6.7597	14.1199	0	10.4054	0	0.0512	28.6491	8.0281	8.5427	3.0892	1.5329	2.7951	12.6488	0	0.7594	2.8717	8.7321	0	85.8188	0	0	7.2129	0	0	0	0	4.3945	0	6.5953	0	0	0	32.5389
VALDEG-PWY	8137.62	519.749	1040.6	1135.65	1104.33	2539.66	1797.64	0	0	0	0	0	0	0	0	0	0	0	84.4493	93.0248	101.022	221.424	334.505	393.066	174.07	750.027	59.3942	74.1616	186.804	56.2895	55.1734	42.2779	188.767	59.8341	413.161	0	70.362	59.9716	174.586	8.3939	2.445	50.7427	85.3795	84.9817	105.153	28.0038	27.2353	66.9064	165.691
VALSYN-PWY	628.518	422.688	109.856	46.57	49.4038	0	0	1.272	48.6523	19.5991	295.702	57.4634	24.6777	85.1782	12.0822	34.4878	16.1716	33.2322
[truncated: 92 more columns]

## Sheet: MetaCyc Pathways Habitat
Supplementary Data 5	Significantly differentially abundant predicted metagenomic traits between habitats (per sample data provided) determined using linear discriminant analysis (LDA) effect size method with a cut off > 2.5 for each pathway.
Sample ID	Mean LDA	Significant habitat presentation	Group mean	p-value	TOTAL COUNT	BR Count	MD Count	UP Count	BRT1_R014	BRT1_R015	BRT1_R016	BRT1_R017	BRT1_R018	BRT1_R025	BRT1_R026	BRT1_R042	BRT1_R058	BRT2_L024	BRT2_L029	BRT2_L035	BRT2_R022	BRT2_R036	BRT3_R023	BRT3_R029	BRT3_R033	BRT3_R034	BRT3_R036	MDT1_L231	MDT1_L232	MDT1_L235	MDT1_L240	MDT1_R017	MDT1_R197	MDT1_R198	MDT1_R199	MDT1_R200	MDT1_R201	MDT1_R042	MDT1_R043	MDT1_R044	MDT1_R045	MDT1_R046	MDT1_R051	MDT1_R052	MDT1_R055	MDT1_R056	MDT1_R057	MDT3_L173	MDT3_L174
Habitat									BR	BR	BR	BR	BR	BR	BR	BR	BR	BR	BR	BR	BR	BR	BR	BR	BR	BR	BR	MD	MD	MD	MD	MD	MD	MD	MD	MD	MD	MD	MD	MD	MD	MD	MD	MD	MD	MD	MD	MD	MD
1CMET2-PWY	3.7352			-	39918	20512.2	7581.4	11824.4	1823.73	1177.19	168.325	2050.74	500.365	605.759	892.779	84.5547	2570.42	405.841	619.798	1705.25	528.743	686.562	339.282	2537.28	640.74	927.619	2247.26	616.907	320.918	1.7548	597.276	310.941	472.06	120.088	136.104	80.8104	203.371	293.138	541.504	14.8403	503.81	153.979	406.389	423.612	458.232	214.95	19.6001	149.88	135.114
3-HYDROXYPHENYLACETATE-DEGRADATION-PWY	2.5439			1.46531e-05	2424.5	1783.41	298.738	342.352	299.43	49.7163	28.3587	74.8645	20.6983	26.5763	71.3473	6.493	123.783	98.5449	66.9768	78.523	25.9353	10.3292	13.0933	223.765	8.7747	77.1895	479.015	37.5457	26.8822	0	3.6791	5.4586	14.2384	6.9614	11.8958	0	6.1392	2.7075	8.6822	0	20.93	8.8086	8.7059	13.7298	68.1268	1.7813	0	2.2681	11.6277
AEROBACTINSYN-PWY	2.42459			-	2142.73	1153.46	393.5	595.771	26.4195	14.3464	3.1131	118.066	13.1838	14.8562	78.4297	1.3614	134.895	4.7161	35.8517	111.782	57.9694	49.4042	35.9107	307.529	33.2477	41.6813	70.6946	61.4125	5.5263	0.7095	10.5324	15.577	34.368	3.5593	5.863	3.8624	6.3275	46.0084	18.6162	0	44.3741	5.8109	19.1716	0.4437	4.347	8.0135	0	0.0045	0.6885
ALL-CHORISMATE-PWY	3.14012			-	10080.5	5636.61	2442.67	2001.26	269.531	366.568	35.3591	720.09	123.059	121.863	365.2	14.0532	426.102	190.722	173.4	483.711	149.67	93.0111	174.794	485.351	204.115	200.538	1039.48	223.468	131.403	0	47.9031	121.847	257.819	59.8325	39.6407	31.7454	57.3883	125.459	124.916	0	214.01	41.8581	112.945	21.8424	40.4694	102.401	0	71.3255	58.9559
ANAEROFRUCAT-PWY (Homolactic fermentation; Fermentation)	3.62936	MD	2.76782	0.000102739	31321.1	17293.2	6847.12	7180.79	1428.74	943.556	144.075	1677.68	483.406	423.704	861.994	58.6909	2017.25	742.573	524.261	1342.06	496.22	473.888	294.781	2122.25	637.884	728.062	1892.12	605.155	241.797	1.7475	343.531	279.407	466.922	100.421	132.546	68.871	194.607	270.488	470.312	26.2029	557.099	152.042	398.799	370.301	342.329	195.351	18.8092	103.388	136.368
ANAGLYCOLYSIS-PWY	3.73992			-	44520.2	24425.3	8056.64	12038.3	1859.8	1233.16	191.231	2264.51	548.72	597.451	1085.29	73.9743	2881.76	1039.35	672.908	1989.99	559.167	682.731	393.596	3398.65	707.353	1052.08	3193.56	715.928	335.424	2.3397	439.24	311.176	536.397	126.469	149.661	91.3722	217.636	325.6	538.84	27.1579	625.823	194.079	465.993	384.169	437.449	240.805	22.1076	165.532	151.961
ARG+POLYAMINE-SYN	3.41152			-	20878	12271.5	4202.59	4403.86	1095.28	635.211	118.911	1123.23	308.66	333.728	661.243	26.0334	1785.04	354.431	327.262	930.473	294.504	266.877	188.293	1424.09	360.928	524.272	1513.06	443.084	101.681	0	213.689	185.713	298.011	48.9778	82.169	15.52	99.3386	205.953	325.28	0.9168	386.268	43.2922	251.268	169.181	234.148	88.8631	6.9852	52.032	56.9063
ARGDEG-PWY	1.51374			3.56236e-09	184.255	109.744	55.566	18.9452	14.8884	7.7379	0.6847	3.9546	0.6097	2.3049	2.7271	0.5266	7.6788	0	16.7227	23.9906	2.804	2.5877	4.6003	9.0539	0.351	4.5444	3.9765	9.035	27.722	0	0.5516	0.755	0.2316	5.2339	0.9135	0	0.2604	0.4178	1.0913	0	0.916	0	1.0944	1.0902	1.6741	0.3174	0	0	0.014
ARGORNPROST-PWY	3.07669			-	9827.37	5816.65	1930.67	2080.06	173.189	189.807	80.5283	509.601	96.4507	64.8863	306.359	6.5433	1098.26	60.9199	89.9955	490.517	124.715	122.811	65.0852	1738.81	205.693	185.44	207.036	150.829	105.466	0.3472	64.2343	37.4241	102.137	42.424	49.733	6.1769	78.4461	53.8132	122.437	8.7214	240.898	52.1662	131.917	33.8856	94.6849	48.6129	7.1535	26.0981	5.3997
ARGSYN-PWY	3.65876			-	38921.7	21586.3	7773.88	9561.56	2012.71	1057.43	198.9	1900.28	469.943	529.783	939.617	57.9654	2518.66	840.735	620.116	1629.34	508.808	613.29	300.308	3213.2	600.688	853.46	2721.03	691.294	281.443	1.8859	519.046	260.31	489.751	120.481	136.068	59.9127	221.133	287.495	530.207	13.6737	601.621	187.651	446.599	382.947	530.937	213.9	17.3785	132.532	153.726
ARGSYNBSUB-PWY	3.66141			-	38868.7	21685	7748.98	9434.75	1909.58	1007.48	202.324	1857.68	443.672	506.929	952.264	63.8787	2629.6	943.209	623.153	1640.19	507.548	596.783	285.057	3210.36	583.167	808.514	2913.57	670.193	267.814	1.6462	525.792	253.308	490.282	120.061	135.652	62.0201	218.9	283.769	537.181	16.777	587.798	192.113	455.267	391.984	527.151	220.914	18.3152	143.924	159.185
ARO-PWY	3.74238			-	44558.7	23974.3	8450.76	12133.6	2425.76	1265.73	216.934	2207.77	530.13	591.875	1041.2	83.46	2680.15	869.919	651.334	1901.43	548.631	692.458	372.673	3093.46	688.862	1034.68	3077.85	762.251	340.1	2.5016	605.728	309.74	524.742	128.002	153.539	87.6124	222.448	341.987	585.382	20.187	613.978	177.087	472.01	428.525	512.801	245.68	19.9263	163.123	164.314
ASPASN-PWY	3.02692			-	7600.23	4391.71	1361.52	1847	303.677	187.215	18.2899	224.127	126.32	117.97	187.515	9.9477	376.371	490.66	143.785	508.634	144.107	133.839	86.7226	198.482	195.653	193.727	744.671	137.241	47.4043	0	62.8142	66.4957	108.958	22.7774	29.5503	13.9947	41.5118	46.6555	127.136	10.5053	111.786	7.5493	94.3412	34.2509	47.3432	67.5809	5.475	50.8444	21.8389
AST-PWY	2.61588			-	3075.43	1918.97	496.211	660.252	26.1384	55.3615	9.093	267.35	73.1134	30.3577	122.913	6.1216	394.688	9.6821	57.2021	151.343	49.0072	26.5782	45.9827	141.632	82.1891	143.874	226.345	54.2366	24.4879	0.3613	13.3278	26.022	31.018	9.4325	9.0708	1.8116	8.1899	49.5057	36.4708	0	27.3403	2.0193	26.7462	9.6293	20.8585	7.6819	0	0.9643	0.9818
BENZCOA-PWY	0			1.54571e-06	2.0823	2.0819	0.0004	0	0	0	0	0	0.8182	0.9307	0	0	0.3119	0	0	0.0088	0	0.0033	0	0.009	0	0	0	0	0	0	0	0	0	0	0	0	0	0	0	0	0	0	0	0	0	0	0	0	0.0001
BIOTIN-BIOSYNTHESIS-PWY	3.42159			-	19385	10970.9	4297.02	4117.06	976.106	653.571	86.7722	1215.78	396.117	386.434	615.368	46.6919	1341.39	90.9053	294.559	789.321	310.16	296.479	240.42	870.088	428.835	602.339	1329.59	350.215	85.6248	1.3523	308.699	245.9	416.912	103.166	79.7483	62.3072	101.903	172.372	287.762	0	308.64	45.2517	242.946	154.791	98.3405	137.473	15.241	141.91	76.7224
BRANCHED-CHAIN-AA-SYN-PWY	3.91893			-	69334.6	36919.3	13878.1	18537.2	4112.87	2068.68	363.491	3232.26	768.98	860.478	1541.89	117.206	4112.73	1101.9	1033.7	2870.02	843.269	1093.67	496.182	5125.05	1022.15	1483.82	4671	1211.18	552.323	1.7624	1016.47	461.428	824.171	216.656	239.51	124.031	393.767	440.506	989.014	31.9587	973.836	321.828	770.202	780.092	966.211	395.012	34.2456	249.144	271.242
CALVIN-PWY	3.80498			-	52192.1	28288.4	9811.64	14092.1	2713.44	1556.3	247.212	2427.95	612.472	617.826	1235.02	79.0346	3347.01	923.593	873.513	2117.71	627.967	769.9	424.265	4127.34	774.083	1166.29	3647.46	805.972	411.764	2.5328	588.446	348.366	618.517	154.655	170.457	95.3358	277.344	350.572	664.757	9.1366	741.531	262.102	567.685	464.319	768.373	264.835	22.8164	191.249	209.686
CATECHOL-ORTHO-CLEAVAGE-PWY	3.0072			-	8386.55	5715.69	1207.45	1463.4	596.939	200.266	40.1013	459.895	66.5971	61.2814	244.182	3.3903	764.227	65.5056	215.808	469.968	138.397	207.872	40.6339	1240.82	76.2153	217.027	606.569	129.692	17.7001	0.1912	60.7786	23.7473	46.5982	20.4586	29.7884	3.0241	41.7387	48.2111	86.8999	0	81.0352	33.5575	41.1277	37.6355	222.651	20.5795	0.8197	4.4622	31.5361
CENTBENZCOA-PWY	1.78932			-	399.752	170.827	124.397	104.529	15.5237	67.7444	4.5882	2.9715	12.6504	1.9402	4.5605	0.0176	6.1731	0	14.3924	7.1789	0.8465	0.106	4.0412	0.01	1.4676	0.2615	26.3528	10.222	0	0	6.2744	11.8459	6.5088	0	10.3037	0	0.3926	3.3404	23.2218	0	11.9398	0	10.1757	0.4327	0.3381	0	0	1.5011	3.1879
CENTFERM-PWY	2.6934			-	3872.68	2592.38	702.424	577.881	153.881	104.725	12.4879	190.064	71.2524	53.8367	78.2775	1.4862	239.046	66.8467	70.9872	153.88	45.4194	17.0507	45.2554	370.162	128.802	137.47	651.448	28.0751	9.5255	0	10.3223	18.7788	69.3563	13.2768	0	14.8328	8.2368	7.0112	21.9596	0	32.2626	55.1213	90.5654	91.9435	73.4118	21.907	2.1504	26.2267	16.7615
CHLOROPHYLL-SYN	2.91311			-	6350.64	4071.13	1248.64	1030.87	146.391	91.9792	28.2454	487.519	42.6636	69.2428	142.281	0.1105	394.937	43.9025	82.7649	283.72	59.5121	125.174	59.5718	768.527	53.5824	219.953	971.056	84.9305	34.1626	0	39.6342	38.4895	175.046	40.2432	12.7929	28.1038	37.9863	27.4716	78.9058	0	91.7023	22.9856	43.4633	7.8265	30.3862	63.7946	6.6303	68.6658	25.5026
COA-PWY	3.69352			-	39704.7	21743.1	7233.25	10728.3	2089.53	1163.42	178.068	1996.75	485.286	572.405	923.214	72.7738	2472.86	865.877	601.012	1760.88	508.881	626.332	340.476	2856.78	597.621	921.236	2709.69	611.119	285.492	1.9051	495.099	281.553	488.805	121.262	122.597	86.1475	182.858	288.031	495.69	14.8104	485.127	158.968	382.255	375.066	457.769	223.98	18.8903	171.041	116.156
COBALSYN-PWY	3.4691			-	23722.3	12859.9	5099.46	5762.94	983.886	508.422	135.38	1032.09	248.265	204.263	497.411	28.3758	1670.45	574.793	410.122	934.03	291.968	319.39	176.455	2432.73	304.102	392.748	1715.03	438.063	196.362	0.7895	295.205	158.122	358.938	76.6911	97.5578	39.1969	169.892	148.39	401.195	7.5729	391.681	128.322	274.281	250.874	397.896	137.69	13.6751	107.228	61.5856
CODH-PWY	2.73379			-	4320.46	2907.1	604.139	809.212	161.018	139.904	20.4032	212.466	81.7998	23.7934	199.374	2.841	403.806	9.0613	156.979	267.938	27.433	28.5848	48.3809	420.351	37.7512	142.401	522.818	60.9586	3.2831	0.4942	8.0275	19.2294	44.3527	8.6216	8.0406	2.8221	6.8393	39.4705	22.5169	0	40.7901	21.2663	26.8794	0.9464	172.422	11.2576	0	3.5573	23.8889
COLANSYN-PWY	3.65091			-	37415	22042.6	6943	8429.41	1723.61	1119.95	162.015	2031.29	481.211	501.315	877.126	50.9941	2617.28	773.568	624.062	1624.83	475.821	601.095	305.256	3497.17	617.314	869.989	3088.7	625.73	253.286	0.2412	392.211	259.108	451.034	117.161	136.199	50.9628	186.523	224.354	500.411	0	531.086	176.446	390.887	318.705	504.664	196.972	10.5054	108.574	154.876
COMPLETE-ARO-PWY	3.76492			-	47050.2	25425.6	8850.27	12774.3	2577.94	1346.69	228.435	2340.3	563.663	627.175	1103.13	88.561	2856.31	919.949	689.408	2013.99	580.304	733.431	396.702	3283.95	726.959	1097.82	3250.92	799.408	353.794	2.6675	623.86	327.312	554.14	134.713	161.073	93.0239	231.106	360.676	611.043	20.9782	642.798	185.279	490.728	444.282	540.16	255.622	20.7678	172.812	171.359
CRNFORCAT-PWY	3.06034			-	9916.29	6319.31	1411.22	2185.76	711.512	148.651	99.4891	655.788	56.8388	99.9886	247.872	18.2764	923.423	7.9151	215.918	419.673	75.7108	190.361	31.2081	1487.69	68.4086	212.98	647.61	49.2219	71.2997	0	191.119	35.6314	48.1604	9.7183	16.7691	0	44.1786	39.3189	69.8855	0	113.576	30.7377	61.5017	115.756	280.196	16.9797	0	7.0375	19.936
DAPLYSINESYN-PWY	3.73165			-	44646.9	23778.4	8755.53	12113	2425.81	1288.07	215.891	2254.11	532.535	561.589	1083.95	76.5922	2713.44	452.009	691.112	1791.39	587.184	708.14	362.667	3371.44	716.173	1062.2	2884.06	803.426	350.382	2.708	594.575	327.005	527.471	124.34	165.859	67.7763	241.67	352.029	596.013	17.6276	708.721	193.185	503.767	422.411	560.378	234.588	18.8804	94.4981	164.402
DENITRIFICATION-PWY	2.97925			-	7160.56	3548.78	1575.23	2036.55	196.524	159.682	23.525	256.747	68.6137	85.6639	169.212	5.9708	546.307	29.2772	134.828	344.704	99.3726	105.425	57.335	662.219	134.049	180.053	289.273	101.594	80.0957	0	127.201	76.7855	92.2027	15.1402	37.1136	7.0664	43.2369	39.0899	116.182	9.0717	155.342	32.1347	85.9453	65.9267	112.029	27.4626	5.408	19.5736	33.6196
DENOVOPURINE2-PWY	3.48126			-	19840.1	10888.5	4724.18	4227.46	764.032	856.407	122.955	1424.25	298.527	285.233	625.37	24.5604	1404.82	460.277	332.233	1182.09	199.393	219.273	258.672	489.444	313.025	434.201	1193.7	325.053	135.32	0	217.584	204.673	439.698	111.712	102.156	74.7074	93.5765	116.102	336.295	18.8532	359.763	148.762	348.475	260.446	130.931	171.773	19.4621	160.271	43.3927
DHGLUCONATE-PYR-CAT-PWY	1.9316			-	469.466	440.087	2.884	26.4959	1.5494	19.6174	19.8184	0	41.1179	0.0376	0	0.2365	286.582	0	0.7476	6.4569	0	3.8269	0	20.7516	0	0	39.3446	0	0	0	0	0	0	0	0	0	0	0.0499	0	0	0	0	0	0.6419	1.603	0	0	0	0.0234
DTDPRHAMSYN-PWY	3.78564			-	42194.8	22299.1	7142.87	12752.8	2030.33	1279.26	176.459	2024.89	393.268	562.957	916.75	77.6764	2473.67	1156.79	520.3	1756.03	445.534	634.759	393.617	2952.45	590.308	961.776	2952.28	500.779	325.358	0.9495	400.676	209.456	574.206	168.657	107.379	131.631	191.238	212.788	444.796	20.3678	457.416	177.744	350.252	366.879	430.605	252.708	29.3862	290.692	144.991
ECASYN-PWY	1.42487			-	162.745	102.19	36.4133	24.1422	0.012	6.6357	0.8289	12.7135	3.5107	5.547	4.4444	0.0186	5.7607	0	8.8327	17.2316	0.7169	8.9122	3.3307	6.5367	2.1679	10.7008	4.2886	5.253	17.5663	0	0	0	2.1105	4.0008	0.6433	0	0	0.0002	0.1299	0	0	0	0	0.1407	0.0061	3.3974	0	0	0.1287
ENTBACSYN-PWY	3.24863			-	9647.17	3365.6	3387.82	2893.74	173.273	163.907	71.8868	371.561	60.3862	179.248	277.548	7.6526	170.077	37.8519	136.8	265.742	164.007	135.833	100.736	224.121	213.439	207.078	404.456	324.174	209.21	0.6687	147.138	126.684	218.167	36.4515	22.8535	18.4097	140.857	126.201	280.657	0	282.469	84.4309	219.656	183.827	156.204	112.515	0	29.9395	23.5266
FAO-PWY	3.86491			-	53926.2	25980.1	11932.6	16013.6	2269.23	1407.14	283.488	2587.19	623.058	585.09	1505.15	97.6797	2724.85	759.631	742.851	1796.25	692.535	760.639	562.138	2606.74	958.079	1389.22	3629.14	1242.91	419.416	7.2906	962.254	441.517	692.098	155.071	204.595	97.9583	314.206	654.457	764.035	18.288	961.449	250.335	715.726	580.697	705.653	313.558	11.9959	112.501	251.429
FASYN-ELONG-PWY	3.96094			-	77862.4	42397.8	15006.6	20458	4223.01	2188.71	412.555	3806.74	870.278	968.649	1841.62	126.567	5231.85	893.626	1288.55	3365.4	1033.18	1362.57	580.973	7138.41	1070.27	1619.42	4375.39	1329.67	564.632	4.0484	1159.14	502.989	831.245	209.096	246.143	109.893	426.209	615.668	1078.85	36.1352	1081.67	350.208	786.91	836.268	1147.46	407.083	33.4183	226.674	231.746
FASYN-INITIAL-PWY	3.81477			-	47809.1	23901.5	10703.2	13204.4	1945.49	1094.29	248.618	2541.66	612.884	579.127	1399.47	74.8803	2775.14	215.161	696.918	1563	580.463	623.449	544.623	3312.23	867.869	1275.67	2950.54	1099.77	383.293	5.6093	603.025	398.786	751.579	163.465	167.777	98.5808	290.902	555.066	693.508	26.9882	940.308	216.377	657.075	429.053	563.477	297.27	21.7053	148.745	122.995
FERMENTATION-PWY	3.45964			-	22492.5	13202.5	4226.55	5063.4	1471.79	636.067	121.198	1164.86	300.375	381.992	623.414	28.6723	1443.47	720.518	365.112	1133.48	315.094	339.082	212.515	1091.58	395.314	547.293	1910.7	419.169	208.808	1.9321	179.138	165.707	289.123	67.2161	86.3281	41.0945	102.041	221.564	293.661	5.661	335.607	56.1021	210.715	153.566	280.697	114.678	11.3053	81.8341	75.8138
FOLSYN-PWY	3.66838			-	34024.4	17439.6	6475.98	10108.8	1390.26	950.572	143.939	1739.41	452.04	532.549	744.229	69.3468	2158.69	325.336	496.048	1515.64	452.18	586.715	315.769	2024.57	561.057	821.619	2159.6	526.757	280.727	1.6237	497.476	253.138	444.003	112.766	109.361	80.5263	169.964	241.684	426.204	0	446.711	141.182	365.108	357.065	336.93	196.181	15.6402	154.4	111.207
FUC-RHAMCAT-PWY	2.05058			4.016e-07	760.338	536.659	131.636	92.0421	43.3315	26.8836	2.2706	57.8116	17.7764	10.7258	27.5368	0.0004	57.8605	1.3021	34.8417	52.3722	15.3466	3.2613	21.7874	67.0195	7.3373	24.0103	65.1837	10.2839	28.7446	0	2.1402	4.7574	12.1377	7.2067	2.207	0	1.3004	2.8445	5.2275	0	5.9341	5.3811	5.6408	1.3907	19.0593	1.9839	0	2.6423	3.9917
FUCCAT-PWY	2.6298			-	2248.1	964.734	267.758	1015.61	37.8723	33.4261	2.1978	75.8012	19.8533	20.3768	50.5559	4.7918	162.838	6.038	27.2729	134.19	30.1115	36.9215	27.5343	99.8871	102.792	60.5234	31.7487	6.9696	55.9401	0	1.4376	18.7269	7.5921	5.9401	4.0449	0.2569	1.0536	12.1792	9.3139	14.4901	13.6245	7.385	4.0522	10.7221	10.7649	4.6931	4.3884	10.5408	6.8127
GALACT-GLUCUROCAT-PWY	3.25167			0.00453624	13002.3	7387.93	1727.12	3887.29	644.21	437.05	55.6784	592.254	127.096	144.676	283.534	16.1745	1032.2	29.2357	197.039	491.015	123.142	232.429	92.4625	1818.16	172.763	248.588	650.216	125.069	109.884	0	34.733	41.236	94.3984	47.6943	16.9767	30.0255	48.9827	53.1036	86.9787	17.1865	153.594	61.2353	88.9375	58.107	177.394	50.3386	8.2749	56.4033	32.3121
GALACTARDEG-PWY	2.73529			3.70566e-05	4045.31	2814.1	613.607	617.604	534.178	150.518	39.4729	211.68	47.511	44.1016	115.308	1.3518	356.961	50.8662	121.614	278.774	69.8036	65.1501	12.9083	249.796	37.9626	95.8624	330.278	83.2735	32.2641	0	14.5487	0.8809	15.9469	14.2908	19.1898	0	26.8678	18.3243	41.1713	10.8297	71.3625	6.7906	34.5507	7.0424	56.5509	9.776	3.2948	5.4852	22.5067
GALACTUROCAT-PWY	3.39567			-	18632.7	10489.1	2671.28	5472.25	822.357	491.236	84.4886	932.019	224.253	232.403	440.147	21.0704	1392.41	88.4166	341.914	837.296	198.007	305.551	132.005	2108	275.137	391.37	1171.06	164.31	159.019	0.3786	81.6089	61.2034	159.945	62.5156	33.489	38.3066	74.3516	76.2107	165.975	21.0892	210.024	79.7443	137.452	60.1331	344.621	76.9384	11.2021	79.3978	56.5061
GALLATE-DEGRADATION-I-PWY	2.97109			-	6580.73	3183.28	1881.32	1516.13	322.166	206.968	27.9455	211.689	71.4869	24.9059	118.381	1.5118	380.693	11.6609	169.374	117.34	36.0519	76.6617	23.4121	515.27	34.7164	121.111	711.938	111.483	51.9503	0	306.332	46.0871	70.4131	26.7544	18.4997	2.0448	50.4351	44.5051	146.897	0	51.4607	78.9071	130.762	165.011	291.911	57.034	0	2.4828	38.2172
GALLATE-DEGRADATION-II-PWY	2.97101			-	6537.4	3144.17	1881.19	1512.04	322.166	206.968	27.9455	211.689	71.4869	24.9059	118.381	1.5118	380.442	11.6609	169.374	117.34	36.0519	76.6617	23.4121	476.404	34.7164	121.111	711.938	111.483	51.9503	0	306.332	46.0871	70.4131	26.7544	18.4997	2.0448	50.4351	44.5051	146.897	0	51.4607	78.9071	130.762	165.011	291.911	57.034	0	2.4828	38.0847
GLCMANNANAUT-PWY	2.69487			-	3982.9	2704.28	509.797	768.826	488.076	157.656	30.3817	148.475	55.464	25.7258	94.6552	0.9948	270.887	16.569	123.788	203.416	55.394	57.5347	18.5286	307.197	43.774	93.7697	511.994	29.9586	17.8893	0	18.3709	9.1481	21.148	19.1164	18.6685	0	17.4396	14.1214	40.1562	10.8763	19.2141	16.3444	18.2728	4.8991	121.471	8.0035	3.1989	5.5195	22.053
GLUCARDEG-PWY	2.75834			-	4586.93	2888.8	824.394	873.739	517.85	187.235	36.6994	170.53	77.2865	40.7404	133.229	2.5945	339.613	50.8662	136.853	249.17	63.8968	47.0772	13.954	223.926	51.9641	126.142	419.171	134.171	22.7229	0	36.0416	16.1811	18.672	13.778	30.7292	0.9023	16.2524	23.8689	50.8046	0	84.1435	6.7753	36.8068	35.1416	61.9451	16.1545	2.2711	3.6755	38.4294
GLUCARGALACTSUPER-PWY	2.73529			3.70566e-05	4045.31	2814.1	613.607	617.604	534.178	150.518	39.4729	211.68	47.511	44.1016	115.308	1.3518	356.961	50.8662	121.614	278.774	69.8036	65.1501	12.9083	249.796	37.9626	95.8624	330.278	83.2735	32.2641	0	14.5487	0.8809	15.9469	14.2908	19.1898	0	26.8678	18.3243	41.1713	10.8297	71.3625	6.7906	34.5507	7.0424	56.5509	9.776	3.2948	5.4852	22.5067
GLUCONEO-PWY	3.77944			-	49136.9	26730.4	9252.3	13154.2	2584.59	1407.16	235.279	2428.58	550.538	608.195	1136	77.2783	3069.12	977.451	760.601	2021.75	591.548	759.489	391.173	4055.22	743.622	1096.9	3235.85	803.735	365.786	2.6909	644.966	332.889	546.348	135.848	158.005	85.1603	239.155	366.098	587.828	30.7981	713.79	250.473	565.325	480.937	627.961	241.521	20.3089	157.472	184.248
GLUCOSE1PMETAB-PWY	2.76555			3.4341e-05	3960.61	2728.31	649.401	582.906	86.0763	70.3027	9.9671	252.286	73.1182	249.595	124.27	2.7393	788.843	5.935	130.84	322.919	43.3626	75.0866	37.3545	213.103	75.7497	52.9765	113.782	37.4826	20.7546	0	63.0626	32.4489	28.4788	3.5502	24.4456	0	2.709	67.0122	64.9887	0	26.614	4.0682	47.6667	34.7835	29.1783	11.0504	0	3.3061	4.5015
GLUCUROCAT-PWY	3.33062			-	16293.2	9290.27	2358.44	4644.47	696.478	488.383	74.6731	875.515	183.344	182.942	350.058	17.2422	1283.04	51.4334	302.768	587.285	175.569	280.411	92.5413	2196.01	210.543	292.4	949.63	143.636	115.147	0	100.475	49.7094	87.9312	58.2157	32.2882	30.1298	60.5789	66.7239	161.91	18.7414	180.623	85.4675	145.204	83.0354	328.631	65.6295	7.8769	53.1205	49.8818
GLUTORN-PWY	3.68073			-	41221	22820	7964.15	10436.9	2296.47	1194.44	206.795	2038.94	463.525	529.881	976.291	67.4146	2679.55	770.74	636.486	1752.68	555.444	630.916	348.132	3223.17	628.749	925.862	2894.49	756.346	286.827	2.2883	540.52	285.147	490.495	115.502	140.495	72.3316	204.22	329.783	542.884	16.1528	603.746	179.012	432.083	405.289	509.312	221.764	18.6552	148.434	135.977
GLYCOCAT-PWY	3.52066			-	25686.2	13608	5299.72	6778.48	1029.83	652.964	120.471	1289.29	317.063	267.246	614.47	29.714	1447.43	673.475	308.179	1091.91	324.47	293.233	235.66	1510.87	475.56	673.885	2252.3	511.086	213.229	1.9186	221.938	225.047	350.209	71.5859	87.6558	56.0035	155.118	242.271	417.629	19.4619	441.93	124.641	357.939	226.072	267.351	163.541	13.7147	97.0421	77.715
GLYCOGENSYNTH-PWY	3.53173			-	28795.8	16310	5536.76	6949	1647.67	925.993	138.989	1540.57	302.729	335.302	691.544	23.1882	1714.9	793.069	330.264	1148.45	350.267	381.543	259.386	1968.99	443.867	716.278	2597	561.617	222.86	2.6937	222.014	229.194	384.894	71.7626	98.2199	43.4435	178.076	296.425	459.263	15.6002	442.291	97.9601	328.791	209.783	279.002	175.33	11.3598	92.4515	74.0601
GLYCOL-GLYOXDEG-PWY	1.74206			-	269.196	138.534	83.5404	47.1224	7.9608	7.4601	1.3878	4.5767	2.074	1.4751	8.2075	0.0001	14.7344	0.2778	14.2948	5.3335	5.3473	0.7713	5.2872	20.6546	0.5123	6.3413	31.8369	7.5832	18.9357	0	1.313	2.1845	8.2368	5.3355	0.8472	1.1294	0.9424	0.8415	2.4469	0	3.3651	1.7572	3.3937	0.0762	10.2997	2.3379	0.3393	4.5431	1.9219
GLYCOLYSIS	3.71174			-	42751.4	23633.9	8215.5	10902	1946.4	1163.36	188.385	2173.79	533.531	571.467	1100.02	71.3958	2701.85	1113.79	633.63	1738.64	548.005	643.991	400.555	3139.08	711.634	997.779	3256.61	743.259	315.051	2.7591	452.693	318.671	539.809	122.577	152.41	84.9148	217.048	357.749	538.007	28.4801	659.742	215.267	502.918	410.94	425.107	226.549	20.0967	155.412	168.342
GLYCOLYSIS-E-D	3.6262			-	36000.2	19725.7	7036.1	9238.38	1667.32	938.876	175.257	1806.05	471.973	469.679	899.712	57.5962	2384.21	737.606	560.008	1470.71	497.165	568.874	314.797	2903.44	630.023	798.633	2373.77	636.725	274.089	2.2389	427.358	270.243	459.392	102.833	125.726	71.7281	185.136	292.886	442.341	12.1929	562.151	181.272	421.105	354.3	416.191	192.617	18.3779	103.633	116.633
GLYCOLYSIS-TCA-GLYOX-BYPASS	3.61825			-	33526.1	18205.3	7148.12	8172.71	1814.79	1045.88	170.054	1896.7	498.87	470.982	890.434	66.8842	2123.99	352.166	532.601	1459.13	533.697	536.111	329.588	1703.89	666.915	867.569	2245.03	674.067	272.448	2.2878	411.963	291.818	433.133	104.647	131.488	74.6357	204.019	308.051	478.057	6.9507	579.395	167.628	434.025	381.155	358.387	195.252	7.2164	96.3773	146.674
GLYOXYLATE-BYPASS	3.66946			-	35844.2	18482.6	6865.83	10495.7	1770.94	886.284	169.385	1775.02	472.166	449.696	771.548	70.3234	2526.47	157.445	526.722	1336.67	499.864	590.109	267.067	2888.26	567.374	817.089	1940.17	645.658	338.042	2.3247	498.869	267.086	359.206	88.2894	107.014	59.6564	213.243	268.625	478.732	2.7616	523.091	162.365	391.323	359.425	459.009	175.942	2.638	65.7029	132.004
GOLPDLCAT-PWY	1.64049			5.64993e-09	163.961	148.02	6.3936	9.5476	22.9049	7.7559	4.2753	22.5133	21.184	2.214	16.1114	0.0448	12.6593	0	15.967	1.8382	2.7799	0.0524	7.0582	6.113	0	4.2949	0.2533	0.056	0	0	0.0211	0.0348	0.0276	0	0	0	0.0094	0.0206	0.04	0	1.222	0.4457	0.0552	0.1423	0.2978	0.4506	0	0.3718	0.0053
HCAMHPDEG-PWY	2.42956			0.000221727	1480.27	520.868	565.587	393.816	8.953	26.3985	1.3016	37.5499	14.2406	18.8914	59.157	2.0395	45.4394	0.9583	28.7005	81.9313	38.2738	45.1221	8.0005	35.3003	45.6918	8.0288	14.8899	108.095	32.6316	0	14.1659	20.6702	37.0298	3.6243	9.028	2.9565	14.3918	25.3675	42.3288	0	42.7245	6.9265	22.3325	15.3982	15.3956	12.1392	0	0.2472	5.0591
HEME-BIOSYNTHESIS-II	3.64487			-	34467.8	18763.2	6094.19	9610.46	2011.51	1016.79	171.298	1772.28	420.665	435.252	759.157	66.2786	2134.67	482.914	503.458	1426.09	433.709	564.162	274.3	2679.35	549.517	815.954	2245.83	527.033	295.802	1.3639	453.731	206.934	340.714	95.5567	99.5856	63.2444	176.47	193.815	410.957	3.1655	450.317	133.731	321.692	326.491	433.232	160.963	12.2647	97.578	119.517
HEMESYN2-PWY	3.73864			-	42444.3	22539.2	8031.88	11873.2	2259.27	1255.07	203.163	2159.2	508.893	509.009	961.144	75.7201	2557.03	550.99	613.672	1731.37	530.21	674.347	381.16	3169.78	653.097	1003.53	2742.57	678.484	332.354	2.2661	548.956	287.12	557.963	138.267	148.884	93.7263	219.166	283.974	553.779	3.3468	589.56	162.202	412.914	380.868	504.173	229.524	21.9043	190.13	134.908
HEXITOLDEGSUPER-PWY	2.43464			-	2223.27	1315.29	464.735	443.243	46.9253	54.1777	3.7341	131.536	46.1596	28.9669	75.5015	3.9705	250.06	9.8512	34.2072	186.67	33.5346	56.7012	15.8808	125.062	33.1442	53.2595	125.951	48.1271	47.9501	0	15.54	17.8964	13.1275	9.7141	1.7621	0	4.1059	33.9298	43.8626	0	46.3032	11.8666	32.9204	1.5425	30.0326	8.2184	0	6.0592	0.0624
HISDEG-PWY (L-histidine degradation I; Amino acid degradation)	3.65003	UP	2.98452	9.77477e-10	26289.6	11866.2	5080.93	9342.42	1376.68	734.476	96.5189	1116.89	212.694	292.272	539.874	40.3441	1368.19	79.3125	297.28	1093.11	330.729	429.024	239.295	2132.14	467.689	542.48	477.256	450.814	273.453	1.9901	371.474	172.735	290.143	79.8128	70.5338	58.8944	152.397	221.137	334.79	22.7052	444.296	103.411	289.469	261.035	156.881	142.371	14.6365	89.2987	42.2048
HISTSYN-PWY	3.68673			-	40315.5	22306.9	7248.4	10760.2	2350.86	1207.92	209.622	1973.93	469.445	568.228	924.338	73.6094	2535.42	771.625	603.456	1795.47	504.396	672.566	320.38	3111.47	592.727	909.933	2711.55	653.453	303.983	1.7584	527.293	259.158	431.778	107.925	127.195	74.8875	200.813	272.781	515.416	9.1872	507.313	157.256	403.598	390.844	482.091	191.522	14.1704	127.643	120.596
HOMOSER-METSYN-PWY	3.52451			-	24844.8	12827.2	5995.97	6021.69	1257.69	688.218	147.375	1192.68	380.063	269.455	692.588	32.8743	1478.29	185.149	399.467	852.461	343.893	330.664	205.719	2008.54	365.19	619.781	1377.09	660.784	219.995	1.5461	409.144	227.363	348.617	84.1575	101.852	41.9533	177.974	239.493	406.919	7.3724	417.079	138.217	318.187	253.574	457.664	153.525	8.8128	63.6995	83.1494
HSERMETANA-PWY	3.70595			-	40107.3	20716.2	8293.28	11097.8	2836.85	1314.37	224.157	1565.02	474.693	478.039	831.79	73.8922	2293.98	732.034	635.576	1763.64	526.752	622.753	289.302	2135.23	566.899	827.477	2523.75	837.033	301.8	1.2575	538.679	322.523	515.508	114.141	193.28	84.6354	240.343	232.488	562.189	7.4038	653.428	186.598	420.593	457.999	554.388	206.133	21.4331	173.554	110.073
ILEUDEG-PWY	0			-	0.1023	0.0943	0.0071	0.0009	0	0	0	0	0	0.0003	0.0432	0	0.0179	0	0	0	0.0322	0.0001	0	0.0003	0	0.0003	0	0	0	0	0	0	0	0	0	0	0	0	0	0	0	0	0	0.0071	0	0	0	0	0
ILEUSYN-PWY	4.04284			-	90354.4	46825.5	19458.7	24070.1	6362.89	2637.85	545.832	3834.7	977.958	994.499	1899.01	137.189	5108.45	1119.41	1428.79	3757.29	1104.72	1387.93	528.181	6126.53	1275.89	1820.85	5777.5	1948.1	811.341	1.9937	1425.1	601.639	1011.98	283.572	330.336	125.748	608.626	611.008	1432.37	44.021	1426.36	462.209	1144.7	1100.92	1433.79	551.651	43.0016	260.24	297.347
KDO-NAGLIPASYN-PWY	2.51439			8.36328e-10	1594.62	1474.45	105.674	14.5006	715.068	4.2487	7.4682	0.001	70.4123	3.7841	0.6164	30.114	528.434	0	33.9338	17.6648	0	6.2388	10.8127	42.3296	0	3.0059	0.3126	16.6296	63.642	0	0	0.6148	0	12.9451	2.3314	0	0	0.0112	0	0	0	0	0	0.145	0.368	3.0549	0	0	0.8732
KETOGLUCONMET-PWY	2.57467			-	3310.71	2679.17	244.161	387.378	60.2317	35.7173	0.9217	258.256	60.9562	11.3301	80.4884	0.0415	795.713	0.2801	53.0749	141.112	38.1228	59.312	27.6449	958.375	17.0762	18.7519	61.7618	10.153	34.6172	0	2.7393	1.4494	5.9547	3.8965	1.0742	0	1.4544	2.3948	3.2788	0	30.004	21.6452	2.3021	1.191	12.0209	9.3776	0	2.0731	3.7433
LACTOSECAT-PWY	1.33927			-	148.211	73.1436	47.4696	27.5974	1.8595	0.9403	0.4489	20.8806	0.3525	1.8802	0.2183	0	9.705	0	0	24.1207	0	2.327	0	10.1095	0	0.2339	0.0672	5.0211	0	0	2.4008	2.7245	2.167	0	0	0	1.3871	4.8972	4.8891	0	2.9334	0.2596	4.5016	0.5995	4.1562	3.0594	0	1.1633	0.0069
LEU-DEG2-PWY	3.6264			-	37130	20492.9	6891.78	9745.31	1949.88	1159.8	176.984	2026.53	408.925	457.442	869.347	66.6487	2251.29	175.972	651.699	1613.33	483.043	664.883	298.342	3081.55	549.199	976.121	2631.96	652.97	252.023	2.5489	583.535	226.966	362.604	88.9097	153.534	40.7177	166.768	276.099	445.684	14.3488	530.814	143.696	369.807	358.495	549.752	146.012	13.402	55.6727	147.966
LIPASYN-PWY	2.02028			-	834.363	620.327	109.47	104.566	21.4858	19.7091	6.0539	15.4747	7.3734	13.5814	47.9081	0.3648	335.897	1.5269	20.9237	27.3994	8.5558	6.1399	7.5314	40.4787	0.9336	11.5781	27.4117	7.2417	9.8615	0	1.8608	3.4643	8.7003	2.0122	4.8978	0	1.4479	1.4325	4.9018	0	12.7988	0.8225	10.5583	2.1241	10.1717	2.6264	0	2.2111	1.0527
LPSSYN-PWY	1.6534			-	128.504	53.5342	70.7173	4.252	0.2964	2.2364	1.329	0	0.0355	2.3025	0	0	0.2587	0	16.0775	8.316	0	0.0033	7.3037	13.3657	0	1.8119	0.1976	12.7131	45.2689	0	0	0	0	8.9914	1.5654	0	0	0.0111	0	0	0	0	0	0.0001	0.2994	0	0	0	0.0002
MET-SAM-PWY	3.60106			-	31116.8	16399.9	6953.31	7763.61	1679.88	910.926	164.044	1486.26	443.803	363.96	826.767	49.0559	1904.11	322.342	507.523	1173.61	417.811	433.576	265.741	2288.82	468.479	770.494	1922.68	722.445	268.988	1.9168	450.887	266.893	429.687	103.485	123.567	60.1111	199.5	275.514	465.72	8.7888	488.972	161.904	375.709	318.87	482.182	186.414	12.3209	92.9984	112.909
METH-ACETATE-PWY	2.29748			-	1547.92	1073.66	345.891	128.365	26.2548	59.6767	3.1572	152.226	36.8946	9.7465	103.189	0	271.176	23.6895	26.2658	150.197	2.7601	14.1928	13.5643	25.4363	18.5299	48.757	87.9493	26.8	0	0	10.2457	17.5479	18.4702	0	0	2.5997	4.4117	5.8214	21.2196	0	19.6362	28.8471	54.7333	37.4612	12.4485	8.8581	0	7.8218	0.0055
METHANOGENESIS-PWY	1.68024			2.05187e-11	299.61	275.642	14.5201	9.4478	16.0633	8.0176	0.5603	22.5444	6.077	2.0052	4.3865	0.0189	25.4195	32.573	5.0168	7.9545	4.3495	2.3019	3.2998	37.4599	0.5413	5.8642	91.1882	1.8607	0	0	0.8088	0.8684	0.0874	0	0	0	0.3096	0.3596	1.2787	0	2.1414	0	1.281	0	0.072	0.3117	0	0.0831	0.2501
METHGLYUT-PWY	2.28187			-	1508.86	950.895	129.3	428.667	229.819	159.719	9.5075	41.6477	5.6269	14.0776	21.6326	0.2971	120.706	0.6748	14.2633	93.0566	12.192	77.8828	6.3198	65.9888	21.6299	43.5148	12.3395	7.8841	24.5879	0	2.7375	1.027	12.08	4.3101	1.1326	0	1.8721	19.6186	4.603	0	4.2886	0.6891	3.0784	13.5392	13.5616	1.4313	0	0.706	0.0101
METHYLGALLATE-DEGRADATION-PWY	3.00035			-	7294.78	3673.48	1984.04	1637.25	371.732	239.436	32.6087	254.799	82.699	30.723	140.055	1.8722	439.473	14.5036	181.647	142.175	42.9958	86.314	28.4799	561.327	42.3856	144.56	835.698	129.601	58.465	0	269.977	53.3397	84.1038	31.0437	21.6834	2.5333	57.2556	52.1901	165.827	0	61.2807	78.2173	142.53	166.492	274.83	65.4935	0	3.0919	44.1999
NAD-BIOSYNTHESIS-II	2.57897			-	2708.96	1696.15	589.105	423.702	25.9728	42.4875	5.8129	112.841	62.2461	121.814	61.1277	2.4078	197.53	136.152	37.9517	47.1062	50.7254	19.2078	36.9019	40.6698	34.7723	64.2562	596.171	59.2579	22.5209	0.5467	12.2102	17.3501	36.3246	6.3344	5.5977	8.0326	9.3136	38.4669	19.3831	0	38.4071	51.8486	74.3175	77.459	8.2903	8.6519	0	3.2215	0.6502
NADSYN-PWY	3.39499			-	13742.5	6272.4	2297.98	5172.1	834.699	493.905	27.5363	507.839	102.956	193.089	247.583	36.6568	583.663	344.867	160.671	597.179	157.937	247.805	140.592	424.041	170.142	337.008	664.233	233.382	113.741	0.794	98.4101	127.875	168.315	24.4433	21.2213	46.3185	51.888	119.719	142.383	3.24	116.508	36.3267	103.928	154.402	116.37	80.6914	3.7442	51.6032	28.5838
NAGLIPASYN-PWY	3.55857			-	31727.4	17553.9	6083.08	8090.52	1931.18	1084.21	157.02	1678.64	383.475	494.939	709.437	53.6305	2441.56	180.589	520.182	1435.07	364.262	518.629	264.13	2712.84	430.306	678.428	1515.33	426.525	253.761	0.4197	488.943	196.669	389.619	116.856	87.0149	61.324	171.822	172.786	422.025	2.4212	365.053	169.24	341.841	375.22	446.839	201.511	13.6267	162.942	84.9018
NONMEVIPP-PWY	3.61007			-	34142	18771.3	6274.87	9095.79	1724.77	908.937	176.939	1739.83	408.526	515.803	743.546	67.0796	2096.11	686.071	550.124	1597.6	428.913	588.21	237.825	2781.11	504.586	713.327	2302.05	462.475	310.962	0	449.586	194.357	356.882	98.5542	119.464	67.3102	188.221	149.537	453.124	15.6176	426.47	155.756	343.833	362.715	451.05	183.388	16.8132	132.661	135.547
NONOXIPENT-PWY	3.90679			-	64560.6	34529.8	12323	17707.8	3246.33	1869.01	281.213	3042.49	731.527	733.276	1601.67	97.1489	3831.64	1027.98	1080.94	2538.41	749.428	912.824	569.826	4801.19	977.734	1543.96	4893.2	1188.61	499.471	3.89	677.77	393.969	765.992	203.935	217.158	123.57	345.502	484.659	794.401	33.5408	997.022	311.819	694.388	538.02	933.145	337.114	32.5323	245.565	257.808
NPGLUCAT-PWY	0			-	0.0021	0.0012	0	0.0009	0	0	0	0	0	0.0003	0.0002	0	0	0	0	0	0	0.0001	0	0.0003	0	0.0003	0	0	0	0	0	0	0	0	0	0	0	0	0	0	0	0	0	0	0	0	0	0	0
OANTIGEN-PWY	3.64038			-	36272.7	20661.3	6850.53	8760.93	1884.82	1059.47	177.089	1908.13	435.06	497.197	884.27	61.8094	2333.07	915.017	551.67	1565.34	469.318	584.384	288.136	2861.59	579.706	838.431	2766.78	568.508	288.343	1.4673	448.679	225.64	445.618	104.552	116.065	46.0704	198.675	230.235	467.565	18.5891	506.979	170.612	374.126	371.558	452.968	205.659	14.6499	88.6033	136.497
ORNARGDEG-PWY	1.51374			3.56236e-09	184.255	109.744	55.566	18.9452	14.8884	7.7379	0.6847	3.9546	0.6097	2.3049	2.7271	0.5266	7.6788	0	16.7227	23.9906	2.804	2.5877	4.6003	9.0539	0.351	4.5444	3.9765	9.035	27.722	0	0.5516	0.755	0.2316	5.2339	0.9135	0	0.2604	0.4178	1.0913	0	0.916	0	1.0944	1.0902	1.6741	0.3174	0	0	0.014
ORNDEG-PWY	2.94489			-	8240.72	5374.66	1735.37	1130.68	459.286	212.088	91.4856	387.308	109.991	49.6044	226.893	8.9328	902.447	0	177.454	304.666	0	0	46.5287	1645.67	0	132.523	619.785	157.304	166.513	0	0	0	0	32.6465	32.3048	0	121.265	37.0633	214.333	0	238.454	0	0	97.0554	195.184	0	0	0	23.2065
P101-PWY	3.26361			-	16118.5	10189.9	2609.11	3319.46	458.991	503.087	45.9472	1099.7	231.138	199.609	381.85	17.0545	1465.8	58.322	233.961	598.023	180.186	269.914	106.771	2276.85	251.192	428.232	1383.31	290.055	78.533	1.0142	177.852	107.951	149.525	28.0191	83.0276	9.1491	49.778	101.565	181.635	0	241.845	39.8376	131.122	60.0541	191.391	35.7043	6.8748	6.9652	45.1471
P105-PWY	3.78792			-	46918	24222.1	9085.73	13610.1	2579.04	1362.76	218.993	2459.15	591.79	662.542	1109.68	86.6124	2672.99	524.456	710.379	2030.28	678.534	805.688	422.739	2369.78	828.326	1147.24	2961.17	846.036	383.936	3.1533	634.248	342.233	552.362	144.4	170.948	92.967	256.455	385.171	617.136	10.8686	702.267	186.524	489.701	436	508.057	260.115	0	139.537	187.863
P108-PWY (Pyruvate fermentation to propanoate I; Fermentation)	3.77524	UP	2.74917	7.55183e-07	44366.8	22755.5	8674.39	12936.9	2084.94	1282.53	221.594	2069.16	441.132	489.334	1026.72	78.8014	2464.54	317.422	654.565	1795.73	607.336	734.857	388.504	3641.92	690.624	1065.26	2700.56	728.921	342.56	2.0044	626.067	326.275	582.361	140.989	158.786	97.6148	236.38	303.761	580.624	17.6765	652.015	185.81	438.005	432.144	554.716	255.711	23.0334	195.43	181.086
P122-PWY (Heterolactic fermentation; Fermentation)	3.22723	BR	2.59695	0.000106879	12072.5	7820.18	2124.49	2127.84	518.892	293.842	87.2711	861.433	200.484	152.891	327.751	16.1639	1191.37	497.017	182.755	721.665	195.673	211.296	101.579	557.387	243.626	306.903	1152.18	278.16	35.676	0	104.1	82.719	120.505	20.4054	53.2366	9.9895	96.621	92.5692	184.846	2.2451	206.934	9.6637	154.727	39.8042	84.6246	73.3941	4.8591	35.794	17.2564
P124-PWY	3.36211			-	17398.3	10708.9	2808.95	3880.39	1086.38	469.208	103.037	1126.01	271.297	212.526	419.833	17.1189	1324.6	807.196	242.25	961.528	274.181	266.705	128.004	642.872	366.516	335.964	1653.7	355.989	40.4479	1.3292	110.937	108.145	130.026	53.6032	62.176	10.9608	108.943	167.595	317.36	24.5608	245.42	10.907	163.909	45.2712	97.8868	111.929	10.7864	37.9224	31.2219
P125-PWY	2.95922			-	7716	4561.2	978.104	2176.69	299.548	93.1363	41.6709	286.675	110.317	44.6126	119.742	4.3615	1067.74	16.7313	96.7817	286.384	116.556	134.198	37.3235	1511.65	79.2523	79.1061	135.417	83.6944	71.538	0	28.4009	19.5386	42.0755	17.8751	14.156	0	52.1873	16.6588	66.1929	0	133.358	37.8761	81.7945	5.2667	41.9625	20.6462	0	17.1903	1.1739
P161-PWY	3.17437			-	12309.3	7500.68	2078.64	2729.97	221.72	151.325	64.9483	736.884	157.926	243.173	204.09	24.1212	1022.45	334.975	106.036	522.565	192.753	212.006	78.4189	1502.4	133.959	301.705	1289.22	196.318	140.304	0	99.9892	100.006	124.874	7.7575	59.8228	6.1028	84.6338	43.0056	237.203	7.7416	134.199	24.3221	129.832	100.15	92.6549	60.5239	2.0815	22.7469	30.8453
P162-PWY	2.23022			-	1212.29	939.335	97.392	175.563	109.827	71.3232	8.4857	74.7597	32.0775	3.2164	61.5448	0	116.791	2.1679	53.7036	15.8429	5.8574	5.7645	11.2442	114.862	10.0805	42.6302	199.158	0	0	0	0	0	8.1252	3.2324	2.1609	0	0	0.8788	0	0	0	8.272	0	0.4408	59.4831	0	0	0.6624	12.3928
P163-PWY	2.80283			-	4013.07	1837.88	1134.15	1041.04	41.0303	97.1267	9.3214	258.742	35.3486	74.3734	231.793	3.3724	77.2203	18.7838	63.597	119.244	81.6999	20.7175	96.7388	37.4856	153.277	196.661	221.346	164.131	15.4819	0	12.5901	44.3561	114.128	17.254	15.3038	14.4977	19.4775	111.783	54.8285	0	122.603	10.9123	56.5501	0.3588	11.9741	33.8535	1.8299	19.0505	45.2616
P164-PWY	3.10836			-	9093.96	6436.45	1090.22	1567.29	184	164.201	2.2961	941.164	162.414	91.0969	261.556	0.0098	1260.32	20.4398	79.3357	1010.38	96.3589	46.1083	59.4815	894.604	315.199	458.525	388.962	19.7506	45.1586	0	13.8046	14.6896	96.6811	29.9122	0	16.2164	7.9305	59.6771	95.04	45.4165	97.7959	16.9357	19.318	1.3323	81.4364	104.584	14.9194	77.9646	45.7803
P184-PWY	2.8529			-	5932.06	3313.32	1420.67	1198.08	299.265	210.556	27.395	189.659	78.1248	21.4081	129.345	2.0206	438.045	11.3178	176.809	122.765	40.6294	66.1701	27.5933	563.997	31.8839	124.653	751.685	94.5472	4.9942	0	167.106	38.4072	60.8765	19.9466	21.9222	2.3542	14.4892	41.9516	86.9772	0	51.629	66.4247	119.198	125.112	260.938	40.159	0	2.7226	41.3541
P221-PWY	3.57502			-	32233.3	21188.5	2690.44	8354.33	1535.53	973.205	144.422	1910.77	384.497	264.5	735.607	51.5168	3895.68	45.3045	572.609	1173.84	293.751	536.292	251.821	5455.3	218.373	788.743	1956.75	74.5242	170.798	0.5416	92.8822	98.9192	175.65	47.3537	60.2756	58.3919	15.3466	75.6649	62.3162	0.7602	124.736	134.152	44.6084	87.3196	656.948	30.0341	2.6984	58.3596	118.734
P23-PWY	3.65009			-	34127	21325.5	6737.56	6063.92	1992.98	1224.65	176.702	2039.73	485.213	502.383	978.335	32.5547	2454.36	1065.99	532.51	1708.66	442.332	548.823	315.116	1902.57	608.01	1004.22	3310.39	575.412	118.165	1.0893	377.619	308.808	550.571	133.277	153.321	85.124	112.63	271.132	451.109	0	493.017	111.293	376.325	317.189	411.885	204.829	22.1659	202.605	181.774
P241-PWY	2.33287			5.09067e-07	1030.52	904.341	52.4846	73.6965	3.3172	12.5707	0.5981	24.3575	8.5651	5.1223	24.0463	0	6.6806	330.615	6.0842	4.4383	16.74	5.7158	10.5014	0.5119	22.9363	29.0662	392.474	6.5286	1.7293	0	4.0256	3.7158	3.2525	0.9627	0	0	5.6488	1.4429	4.2384	0	4.6848	0	5.682	0	0.2632	1.8775	0	0.9272	0.003
P261-PWY	2.54216			-	2250.66	1163.9	182.232	904.534	54.5943	89.0453	1.6186	128.998	26.8735	30.9601	73.7563	0.9392	63.6013	21.2692	37.3482	125.948	40.0542	61.1301	56.3888	65.9393	52.8429	147.077	85.5116	10.2184	15.2963	0	3.1074	9.4022	29.0956	10.4015	6.1827	2.4918	4.2159	3.745	6.8403	0	10.2605	6.0393	7.5657	3.1576	2.1534	4.622	0	2.6249	10.2087
P281-PWY	3.1372			-	9839.56	4881.13	2628.65	2329.77	211.697	134.675	38.8873	441.444	81.9912	62.3747	220.786	4.6626	765.674	46.1178	121.977	321.962	136.84	154.253	61.2161	1562.79	106.557	162.931	244.291	298.115	116.254	0.6549	127.38	89.9067	117.131	19.5615	48.042	7.5214	111.579	93.3286	262.743	0	203.43	37.8137	111.217	170.261	132.803	78.0813	3.8789	3.0823	8.1746
P341-PWY	2.37575			0.000545027	1622.29	1072.91	219.417	329.962	329.922	70.001	32.7129	19.3878	18.3725	4.5247	17.6537	0.3374	27.3641	151.987	22.6284	104.408	15.8442	11.9615	0.765	13.2642	9.4802	21.5572	200.74	20.9249	0.0002	0	13.5608	1.0168	4.5349	15.2319	20.9756	0	19.789	2.5678	29.6189	0	8.2365	0.0001	16.2303	2.5766	0.0636	0.3394	0	4.1394	0.0895
P381-PWY	2.84012			1.2498e-06	4897.91	3191.37	959.708	746.828	145.693	203.805	27.4652	271.021	103.583	80.8661	198.686	0.5884	230.547	71.6727	161.919	376.066	97.8898	97.6563	54.0092	316.688	78.0296	126.909	548.275	113.193	19.5576	0	19.2752	26.3483	97.2767	21.7926	0	0	44.9135	31.5268	83.9695	0	82.1264	46.9298	42.6738	22.3404	48.1742	11.961	0	11.9879	6.161
P4-PWY	3.65875			-	36655.8	19229.5	7911.14	9515.19	1981.8	1077.99	190.138	1833.35	484.222	461.805	937.084	60.8427	2189.25	343.443	578.275	1475.38	509.038	568.084	313.901	2530.96	602.603	892.75	2198.58	762.603	320.537	2.3312	542.548	304.122	487.187	113.712	143.763	55.9067	226.649	316.08	546.496	12.9787	610.939	173.583	449.546	375.265	487.603	216.55	15.1054	85.9516	122.831
P42-PWY	3.67207			-	38639.4	22263.6	7555.01	8820.82	2308.91	1417	173.318	1955.19	429.283	475.182	898.951	60.0614	2747.21	1076.77	606.394	1572.33	456.411	541.751	357.39	2235.48	595.847	883.731	3472.39	562.994	253.502	1.3235	415.761	281.585	522.749	134.585	128.071	95.2667	187.889	258.43	513.989	19.1883	524.496	224.466	462.128	432.245	559.319	252.474	23.0081	195.681	154.003
P441-PWY	2.97585			0.000593144	7363.13	4857.42	1166.47	1339.24	413.846	273.465	57.9949	338.62	124.069	68.1122	205.743	3.0628	579.519	38.794	204.855	431.353	117.266	117.917	48.4475	628.614	108.627	205.701	891.415	83.5631	50.2639	0	49.2507	27.3331	59.3474	27.0427	38.1657	0	45.0059	36.472	107.198	11.372	55.0309	34.7114	51.2781	15.6213	200.481	23.539	4.5535	15.0543	41.9279
P461-PWY	2.31453			-	1205.04	628.595	268.726	307.723	22.3083	18.1065	1.1627	43.4316	19.7839	16.247	22.0085	1.2644	128.878	4.8438	15.5936	119.526	44.4126	46.0718	7.0374	29.7187	24.906	17.129	46.1653	60.7158	22.585	0	5.0561	5.001	3.3368	3.5569	0.599	0	1.0026	16.0769	25.8558	6.0236	21.7997	6.5351	8.6771	0.4089	19.1846	2.2949	2.9623	1.6522	0.0212
P562-PWY	3.19541			-	13177.1	7193.91	2773.29	3209.9	1036.79	343.105	112.599	506.199	153.406	92.7043	262.105	12.3325	939.024	59.5774	311.02	426.478	147.932	189.289	43.0426	1090.94	180.406	228.553	1058.41	216.39	106.609	0	315.642	64.3984	105.389	46.7864	29.5839	0	85.0989	62.5571	159.74	14.3753	226.346	114.194	211.848	150.877	369.8	62.4079	3.8136	19.4354	49.5993
P621-PWY	2.51747			-	2210.77	1386.91	328.345	495.524	117.874	60.8171	1.6467	101.08	25.3416	37.7877	61.0248	14.9864	160.392	10.8842	68.1022	90.3805	61.7225	46.4544	17.3532	172.623	47.1406	59.5606	231.734	77.715	0	0	1.8799	1.9154	9.8572	4.2703	9.49	0	5.6564	2.2297	12.9623	0	6.3379	12.6224	0	18.2964	81.4275	0	0	0	16.1975
PANTO-PWY	3.71074			-	39007.2	20868.4	7070.61	11068.2	2098.15	1047.74	166.02	1960.95	462.376	544.144	915.763	72.5342	2389.11	800.171	533.687	1651.09	511.601	619.495	338.203	2825.64	687.812	859.995	2383.9	700.109	312.115	2.3595	307.182	267.548	465.35	108.562	136.236	83.1487	198.484	311.463	475.274	16.142	591.042	134.018	341.365	287.493	323.085	201.838	18.4818	167.282	141.671
PANTOSYN-PWY	3.6745			-	35832.5	19229.5	6509.55	10093.5	1996.94	1047.08	164.428	1720.64	461.282	454.067	893.872	65.0628	2272.77	765.632	547.946	1578.24	495.25	512.503	332.558	2053.08	622.828	859.881	2385.47	636.43	227.122	2.0654	297.724	263.706	465.38	109.798	121.727	80.5414	188.358	281.68	453.37	14.7177	515.135	105.004	336.175	247.29	356.551	189.018	18.0353	167.14	124.255
PENTOSE-P-PWY	3.6991			-	40959.7	21628	8258.22	11073.5	1906.02	1029.55	212.915	1895.32	481.238	502.687	990.412	62.2041	2615.63	788.511	628.05	1772.04	511.675	562.55	377.558	3031.44	695.09	890.264	2674.82	835.677	307.55	2.8918	485.804	263.883	548.407	154.03	136.679	86.0816	229.039	359.026	536.134	14.8644	665.477	207.808	484.271	367.109	491.188	258.49	21.5392	188.117	93.5661
PEPTIDOGLYCANSYN-PWY	3.71867			-	41152.3	22124.6	7711.34	11316.3	2218.87	1208.42	192.579	2102.59	503.089	554.343	966.296	75.0263	2426.87	821.194	620.531	1783.01	514.214	641.952	363.041	2845.82	646.184	961.33	2679.27	652.216	310.64	2.2656	506.853	286.954	530.709	132.499	137.218	90.0242	201.656	291.753	495.101	18.5792	570.495	177.588	427.622	374.78	472.628	225.162	20.7829	180.489	136.747
PHOSLIPSYN-PWY	3.81649			-	52618.1	28177.6	10121.8	14318.6	2551.4	1368.64	227.67	2717.61	621.959	653.705	1328.29	86.3397	3200.08	965.922	809.231	2128.93	675.21	777.368	496.987	3876.6	821.942	1216.51	3653.24	933.416	366.158	4.1357	632.473	369.136	694.912	159.923	163.405	107.815	253.975	466.346	634.213	27.3775	773.114	230.962	558.734	474.892	676.605	287.055	25.3186	202.049	184.602
POLYAMINSYN3-PWY	3.25			-	13841.3	8271.89	2778.93	2790.5	736.359	443.028	81.7948	785.868	238.209	256.02	494.774	16.9261	1220.94	217.179	216.745	634.499	202.275	168.137	138.138	788.021	253.471	373.543	1005.96	293.928	59.5205	0	122.022	136.413	214.619	30.7899	57.2053	9.4867	60.0859	154.934	174.588	0	275.497	24.0075	164.47	102.426	144.985	54.4574	4.4688	33.7503	35.0386
POLYAMSYN-PWY	3.26708			-	14811.4	8768.82	2965.09	3077.51	766.77	456.38	84.8474	813.799	240.551	260.503	510.653	17.1836	1382.47	224.814	222.885	656.292	208.052	172.473	140.034	914.89	258.491	389.087	1048.65	326.855	62.1473	0	134.54	145.591	216.913	30.9136	59.0334	9.066	64.0837	161.537	234.656	0.4809	285.292	24.4704	174.829	108.884	150.224	56.2794	4.4187	32.378	34.9316
POLYISOPRENSYN-PWY	3.74318			-	44097.9	23428	8590.89	12079.1	2300.17	1288.85	216.823	2284.27	524.471	574.238	1079.63	73.9253	2569.87	701.721	648.114	1863.21	550.591	690.741	393.438	3109.58	709.641	1055.33	2793.37	769.41	341.729	3.15	549.992	330.771	565.402	128.541	151.036	91.2014	230.055	370.179	606.043	12.5892	628.808	177.077	460.526	425.171	524.536	249.229	17.9011	165.576	152.738
PPGPPMET-PWY	3.44711			-	22841.6	12109.6	5025.79	5706.16	773.191	448.765	128.88	1166.13	239.438	267.174	399.106	40.6042	1708.51	85.3988	328.699	709.24	297.62	355.918	105.322	2673.02	325.182	435.386	1622.06	377.642	309.32	0.1916	361.695	169.746	250.934	62.9894	10.1233	10.3197	191.406	125.549	354.55	16.2723	433.828	146.015	338.494	299.854	355.901	147.55	8.7783	43.6388	74.1143
PROTOCATECHUATE-ORTHO-CLEAVAGE-PWY	3.43756			-	22952.4	11793.3	5450.54	5708.54	1327.2	513.748	162.046	952.203	183.295	173.63	508.638	16.5077	1590.36	81.4221	388.121	939.169	286.832	380.65	113.896	2342.05	264.979	431.116	1137.45	542.603	225.382	0	460.639	135.175	218.399	61.6653	85.402	17.292	211.021	148.364	450.428	0	400.19	130.038	310.11	369.263	498.702	164.134	5.4975	24.6708	62.4435
PRPP-PWY (Superpathway of histidine, purine, and pyrimidine biosynthesis; Nucleoside and nucleotide biosynthesis)	3.47743	MD	2.72344	0.0014357	21327.2	11780.3	5001.09	4545.84	914.02	836.946	137.064	1430.93	297.671	303.151	650.579	24.8603	1559.77	440.312	379.993	1185.17	238.283	268.644	241.924	669.019	339.801	484.981	1377.2	382.74	163.477	0	271.094	211.039	409.487	103.483	99.7953	45.0476	112.246	136.698	370.914	17.5196	396.264	155.285	366.368	288.837	171.93	173.601	15.7804	106.837	53.388
PWY-1269	3.59194			-	32796.7	19103.3	6327.66	7365.69	2071.31	1137.58	175.871	1877.12	426.707	484.853	776.818	47.4423	2428.18	294.991	552.633	1603.06	428.179	557.067	251.159	2768.64	506.46	741.999	1973.24	449.074	241.318	0.6283	484.324	225.154	397.848	110.925	105.868	53.7113	173.72	177.936	442.215	2.2355	439.515	159.83	352.272	362.367	448.018	194.239	15.9129	157.327	104.938
PWY-1361	2.51399			-	1849.92	702.518	561.833	585.568	40.9966	36.7166	5.5195	123.103	18.3064	6.7746	59.4468	2.2689	16.0078	2.098	22.5955	19.639	18.5944	33.1774	32.1986	50.3835	38.1596	63.705	112.827	112.032	24.7256	0.6924	10.1548	21.8445	43.2848	4.1989	7.5556	4.7049	13.1854	56.7805	37.749	0	52.3287	3.5996	26.3785	3.9578	17.8585	11.0963	0	0.1096	0.0384
PWY-1422	2.22867			-	830.862	782.969	31.1023	16.7903	0.216	7.4286	0.4385	0.3248	6.759	6.4555	0.8505	0	0.013	311.67	0	0.0202	7.9623	1.7885	0.0009	0.0334	1.9759	0.6389	436.393	4.8889	0	0	1.8053	2.823	2.3745	0	0	0	0.8198	1.0582	3.3512	0	3.2558	0	4.3996	0	0.1992	1.029	0	3.347	0
PWY-1501	1.94835			2.73166e-08	573.399	420.857	102.823	49.7184	109.639	23.4584	1.687	15.5386	22.8768	10.553	17.9244	0.5588	81.0686	9.7685	8.1165	44.3498	15.8466	8.5693	1.1189	12.8401	18.9714	8.6982	9.2729	29.3955	1.7182	0	5.7334	0	0	1.1558	0.439	0	13.4486	6.8811	8.6493	0	7.9	0	0	2.3325	5.5048	1.2653	0	0	0.2332
PWY-1541 (Superpathway of taurine degradation; Inorganic nutrient metabolism; Nitrogen / sulfur compounds)	3.07247	BR	2.53303	4.53596e-05	9701.67	6547.92	1514.53	1639.22	581.059	265.227	61.4067	618.182	96.1438	62.7765	311.345	12.1527	866.86	28.5502	260.445	356.057	113.393	175.646	59.5773	1378.47	107.974	225.918	966.737	75.4864	53.0278	0	95.61	58.2335	82.0732	18.9922	15.9167	0	49.1252	29.7847	76.6217	0	94.995	50.3125	58.175	94.0775	279.41	25.1485	0	1.2856	64.0869
PWY-1622	3.19736			-	11223.9	7903	1526.14	1794.8	819.067	145.697	122.365	935.39	213.822	176.841	375.075	32.2825	1346.73	134.474	225.333	444.985	65.7321	83.5261	88.2111	1439.03	189.378	244.215	820.854	172.471	12.24	0	87.04	70.7447	69.1504	0.6925	7.1308	0	23.6424	62.8846	108.705	0	169.03	15.7308	102.018	22.3751	287.844	34.8951	0	14.2935	34.4731
PWY-181	3.44859			-	23475.3	13355.5	4686.59	5433.14	1440.42	677.85	150.827	1251.72	307.489	314.764	592.39	40.8453	1920.52	282.452	399.494	1091.28	311.659	345.623	173.301	1501.72	382.225	548.372	1622.6	446.347	170.097	0	269.479	178.713	239.77	49.7879	97.7756	24.1606	127.59	189.741	352.762	0.9959	359.736	143.59	295.594	309.627	337.268	125.82	10.1204	35.4552	65.9224
PWY-1861	3.32188			-	17841.1	9430.07	4015.28	4395.73	1554.92	521.541	153.837	598.201	146.115	91.9767	419.976	6.9753	1159.33	322.568	330.897	940.602	170.118	200.861	52.0201	928.06	184.261	345.894	1301.91	443.439	244.819	0	121.912	85.2233	232.423	60.6483	68.6545	18.453	175.365	83.2961	315.801	0	339.719	110.085	244.144	162.765	316.113	105.347	3.9338	64.9215	37.2939
PWY-1882	2.45475			4.26179e-11	1526.11	1142.28	236.742	147.087	68.3669	76.0912	11.8255	104.001	46.2803	33.7137	74.8333	1.6384	130.716	20.4003	55.8224	167.261	70.2997	49.0902	9.8641	55.6766	44.6912	74.8243	46.8811	12.2777	0	0	23.7876	2.0151	1.1092	0.5094	7.4122	0	11.6959	11.7763	29.767	0	40.4238	0.1312	5.4375	9.8748	12.6941	3.163	0	0.2613	7.5872
PWY-2201	0.339501			-	16.4863	13.2246	0.3608	2.9009	0	0	0	4.5675	0	0.0412	0.3355	0	0.2407	0	0	2.4658	0.0606	0.0206	0	1.6065	0	3.8862	0	0	0	0	0	0	0	0	0	0	0	0	0	0	0	0	0	0	0	0	0	0	0
PWY-2221	2.43604			-	1302.03	561.541	526.916	213.578	0.2627	63.0891	14.7902	12.1247	20.7275	15.2752	38.2825	0.0328	104.982	21.8195	12.1123	116.726	31.342	33.395	5.3503	3.1753	14.0267	12.5186	41.5078	97.087	0	0	21.8997	0.0807	6.7314	24.2369	30.2377	1.421	31.726	18.3198	69.9578	0	30.6689	6.4117	22.7778	0.0132	22.7568	0.0269	0	6.4882	0.0291
PWY-2941	1.47424			-	232.529	155.873	47.9016	28.7538	25.3179	14.7095	1.2544	21.9842	3.6287	6.4022	3.4337	0	21.2124	0	9.2597	32.0697	0	0.1804	0	3.6284	4.269	5.4095	3.1137	7.7005	0	0	2.9082	5.2551	3.8075	0	0	0	1.3031	1.6058	5.5012	0	4.8115	0	7.5707	0	0.3014	1.6037	0	2.3694	0.0757
PWY-2942 (L-lysine biosynthesis III; Amino acid biosynthesis)	3.81121	UP	2.52764	1.08593e-05	50996.9	26993.5	9932.44	14071	2642.9	1500.15	234.939	2571.79	600.392	656.534	1273.16	90.1183	3034.33	754.25	769.504	2114.45	671.094	794.855	456.305	3562.98	886.695	1227.06	3152.01	874.459	406.142	2.945	608.484	361.334	653.123	160.431	183.989	99.857	273.34	388.328	645.94	25.8254	815.295	223.07	559.168	446.095	594.957	273.739	25.3495	201.157	197.511
PWY-3001 (Superpathway of L-isoleucine biosynthesis I; Amino acid biosynthesis)	3.83757	UP	2.61946	1.85577e-05	54310.5	28505.2	10778	15027.3	2982.41	1599.61	248.036	2607.78	631.447	703.004	1236.5	98.0764	3162.2	922.948	780.031	2251.99	666.334	846.612	431.473	3751.24	845.153	1204.96	3535.36	978.364	457.354	2.4679	702.863	396.661	679.893	169.339	185.974	109.278	299.281	411.719	725.3	22.9112	816.976	236.42	615.153	527.048	643.934	304.848	25.2396	217.618	203.516
PWY-3081	1.2658			3.09738e-11	88.1809	60.484	4.9998	22.6971	1.7183	9.1835	0	12.604	0	3.2966	0.3025	0	0.014	6.0621	1.426	0.8616	7.4324	1.3594	4.2238	0.081	5.822	2.4373	3.6595	0.7074	0	0	0	0	0	0	0	0	0	0.5789	1.1539	0	1.7462	0	0	0	0	0.6279	0	0	0.0001
PWY-3661	3.53284			-	30819.3	16197.8	6265.67	8355.85	2082.94	1053.86	112.323	1615.17	265.374	297.812	805.645	55.6434	1432.67	230.84	420.63	1339.43	355.528	511.657	213.024	1313.85	432.169	852.696	2806.53	661.563	269.144	0	316.889	236.648	398.197	85.785	89.7101	9.2268	210.454	228.091	498.112	12.5821	456.106	129.172	355.446	431.067	339.245	212.258	12.7893	31.4332	115.072
PWY-3781	4.20884			-	127806	67496.6	24972.8	35336.5	6222.65	3477.79	560.475	6524.52	1468.44	1669.35	3010.33	230.317	7473.86	2565.9	1871.77	5421.76	1708.79	2006.51	1215.48	8793.6	2101.12	2910.16	8263.79	2220.82	1013.62	8.2415	1598.43	909.033	1787.34	435.192	485.66	291.657	694.878	1000.62	1575.26	33.9201	1974.3	467.658	1249.55	1088.42	1379.82	779.332	59.6352	559.667	530.894
PWY-3801	2.91635			3.03779e-07	5214.12	4488.48	439.574	286.062	10.7398	203.548	10.6583	642.505	122.397	61.9552	30.5248	0	350.423	717.206	0	78.0272	106.134	15.8831	20.7891	15.8208	75.0065	10.7933	2016.07	68.6175	0	0	26.8079	41.13	34.8364	0	0	0	12.0777	15.0112	49.2499	0	44.0135	0	64.988	0	2.9204	14.6971	0	17.4303	3.8214
PWY-3941	2.44969			-	2103.4	1066.92	630.688	405.792	56.1848	106.308	32.24	218.561	26.5297	35.2164	78.3601	0.0171	11.8219	15.1038	7.822	102.754	22.9964	59.0166	5.1704	67.8405	75.7158	97.4776	47.7841	60.0487	51.8194	0	42.7287	15.3153	33.0014	0	11.6676	0	21.36	12.9747	61.2458	0	55.9051	2.6284	29.8685	22.6524	28.9767	14.8947	0	0.0131	2.5362
PWY-4361	1.33271			2.92745e-06	125.309	108.66	10.55	6.0991	8.2223	3.4109	0.386	10.6899	13.1293	2.3041	0.7206	0	4.1669	0	0	2.8752	0	0.3955	5.8214	2.2045	0	1.4198	52.9137	0.8016	0	0	0.295	0.4946	0.3956	0	0	0	0.1347	0.1675	0.5681	0	0.5002	0	0.7805	0	0.0313	0.166	0	0.334	0.8886
PWY-4722	2.93586			-	4453.56	1544.98	1589	1319.57	21.7321	75.1677	14.173	82.5385	0.7601	42.2825	206.172	0.1171	146.028	53.6043	71.8736	239.325	110.893	106.687	2.9084	159.749	108.46	87.9595	14.5481	124.611	72.7732	0	78.9335	36.8979	96.1566	9.7917	58.2453	0	44.6923	40.9979	52.7888	0	290.058	26.6332	85.5101	50.0616	37.2338	32.3836	9.8712	6.8823	6.2038
PWY-4984	3.3619			-	19688.6	11690.8	3273.96	4723.77	834.648	561.501	109.284	1022.37	237.4	180.652	456.88	6.7367	1509.47	429.816	361.868	921.314	289.839	337.535	168.191	2298.64	283.5	440.623	1240.58	317.466	98.7306	1.02	140.156	155.805	152.503	65.3607	93.0645	7.9242	123.883	121.452	273.752	12.8949	285.96	74.1506	197.959	79.7933	256.6	66.2691	7.5947	40.8657	38.4192
PWY-5005	1.3709			-	90.8351	66.8237	1.7654	22.246	0.007	1.72	7.841	0.0035	0	1.7614	36.8245	0	3.2403	0	0	5.6685	0.0411	0.1695	0	0.338	0.8279	7.7843	0.5967	0.2701	0	0	0.1017	0.2868	0.1333	0	0	0	0.0456	0.0561	0.1929	0	0.1684	0	0.2665	0.0091	0.0105	0.0561	0	0.0736	0
PWY-5022	3.38502			-	19201	9403.14	4533.3	5264.51	940.764	549.633	103.839	882.244	289.062	257.83	436.854	23.277	1006.08	118.539	304.697	762.163	266.022	305.247	124.404	1053.41	353.561	404.668	1220.84	478.605	211.125	1.5263	266.133	169.15	240.032	50.8668	83.3104	13.7653	155.08	196.872	362.013	0	399.039	83.6518	269.868	141.791	254.157	116.636	3.2103	21.2238	62.6285
PWY-5028	3.26153			-	15987.7	8603.79	3285.51	4098.45	1026.99	427.208	84.6318	684.678	161.722	133.153	389.564	13.2541	1133.01	43.0131	247.744	678.349	223.44	194.963	121.339	1939.72	262.693	336.445	501.873	326.779	101.862	1.1916	315.914	114.492	157.159	48.7036	59.831	13.054	85.8609	133.998	165.727	0	302.129	77.3701	221.768	189.445	165.351	80.7817	7.5858	33.4474	39.4119
PWY-5080	0			-	0.0001	0.0001	0	0	0	0	0	0	0	0	0	0	0	0	0	0.0001	0	0	0	0	0	0	0	0	0	0	0	0	0	0	0	0	0	0	0	0	0	0	0	0	0	0	0	0	0
PWY-5088	1.58095			2.48332e-09	197.5	156.768	15.5877	25.1437	0.4192	15.1601	0.0932	7.99	11.0853	4.9933	6.3052	0.0664	25.2134	0	3.4733	43.5435	8.724	6.6101	5.9183	7.1671	4.9789	1.5657	3.4614	1.0801	0	0	0.4046	1.1845	0.557	0	0	0	0.1881	8.5967	0.7875	0	0.6992	0	1.0102	0.111	0.044	0.2343	0	0.3075	0.0002
PWY-5097	3.78602			-	48230.7	25647.1	9297.64	13285.9	2535.08	1430.89	220.179	2432.16	572.404	618.057	1192.72	85.8821	2870.94	775.491	725.4	2013.77	629.898	757.985	423.827	3392.67	836.295	1149.95	2983.51	815.295	378.245	2.7798	585.231	347.156	604.767	146.757	165.285	95.8048	246.646	362.943	605.893	18.7617	737.651	209.385	515.063	432.81	564.487	261.592	22.7601	191.825	198.837
PWY-5100	3.3183			-	16272.2	9888.61	3193.88	3189.76	1402.68	547.267	106.429	839.333	210.326	193.321	422.687	10.6408	1206.06	355.566	219.87	773.867	171.428	243.511	109.862	1108.96	224.185	359.806	1382.81	263.604	100.624	0.321	176.718	144.449	239.619	36.9752	52.9119	24.7571	72.7019	103.708	314.442	28.2212	190.558	75.8849	191.129	164.673	204.568	97.8607	10.2059	61.0548	68.564
PWY-5101	4.03366			-	89390.6	46874.8	18985.6	23530.2	6000.67	2616.73	523.565	3955.83	997.17	1038.11	1914.82	144.439	5131.52	1188.11	1431.08	3835.75	1146.39	1445.18	552.404	6143.99	1280.81	1838.47	5689.72	1950.52	763.863	2.2334	1439.23	605.39	1010.59	280.12	330.942	131.753	563.968	611.596	1338.7	44.0777	1381.4	451.443	1114.43	1099.69	1310.92	520.576	42.5728	268.234	275.56
PWY-5103	3.84107			-	57515.8	31000.1	11106.3	15409.4	3461.68	1734.21	290.825	2691.44	664.843	742.752	1248.64	104.492	3500.94	1017.11	840.761	2419.93	700.071	932.651	404.847	4284.88	838.827	1216.33	3904.83	917.745	447.634	2.0166	831.059	375.785	667.368	179.06	187.397	106.771	307.135	328.123	792.327	25.0128	740.497	257.825	604.643	644.327	776.967	319.728	28.2007	217.815	237.424
PWY-5104	3.73009			-	44000.7	24649.2	9019.42	10332	3036.52	1667.76	244.615	1741.82	352.988	441.357	755.366	24.7818	2632.33	1203.08	597.578	1280.66	395.655	549.668	201.715	4107.8	436.012	774.114	4205.41	703.334	393	0.5189	763.131	270.053	492.851	119.292	171.457	57.4213	301.732	212.038	666.034	34.9429	699.83	230.944	522.744	497.69	705.455	227.141	24.3186	176.595	170.098
PWY-5121	3.60051			-	33647.3	18688.6	6130.86	8827.82	1728.27	923.408	178.345	1752.51	374.639	477.616	796.062	65.3646	1997.47	740.741	501.666	1522.38	409.483	523.703	265.771	2687.7	527.914	768.416	2447.16	507.696	279.68	0	317.679	212.348	395.548	100.684	122.518	72.8939	176.718	181.654	439.51	6.2255	458.373	138.789	348.161	304.229	428.501	190.682	15.3963	138.812	119.486
PWY-5154	3.68251			-	41352.7	23142.7	8103.25	10106.7	2304.12	1170.54	217.619	2052.59	490.18	542.58	996.315	58.2992	2753.87	755.991	669.397	1797.96	554.409	674.528	319.451	3400.2	608.84	919.635	2856.19	729.549	294.832	1.8794	565.711	270.853	501.643	126.702	141.011	59.0032	225.924	303.236	561.416	2.838	614.586	193.901	463.195	412.951	556.417	226.646	18.0659	129.337	146.03
PWY-5177	1.99593			-	733.669	558.312	62.8095	112.548	61.4073	41.881	4.5217	42.4716	18.3591	1.6369	36.2979	0	64.2284	1.106	33.6887	8.1122	2.994	2.9438	6.2632	75.2698	5.3111	24.367	127.452	0	0	0	0	0	4.1975	1.7635	1.1044	0	0	0.4416	0	0	0	5.2764	0	0.2208	40.9304	0	0	0.339	7.651
PWY-5178	2.61188			4.03501e-06	3009.69	2094.33	462.292	453.076	125.166	67.7445	11.9588	198.316	46.9617	62.7672	77.8255	2.2273	333.169	10.1307	43.7854	178.964	76.368	90.9513	15.7129	404.651	60.2439	109.355	178.029	62.5848	19.0164	0	17.7439	5.2155	20.3176	7.3391	7.3123	0	27.2413	16.1991	46.9844	0	51.2411	12.1379	22.5988	3.3214	21.6663	12.8155	0	4.5484	6.1174
PWY-5179	2.10601			-	1242.95	1047.6	60.8399	134.512	4.0703	10.157	1.4823	107.943	2.0332	0.2527	29.172	0	223.818	0.6503	15.6493	35.8835	12.3109	16.8924	9.18	562.758	0.6571	14.6864	0	0	6.2009	0	0	0.0001	1.5217	0	0.5003	0	0	0	0	0	8.6563	6.6437	0	0.0172	0	0	0	0	0.0005
PWY-5180	3.06704			-	9880.7	5809.85	1608.99	2461.86	254.02	172.808	53.6742	693.467	133.717	179.248	198.906	18.1573	759.845	84.7305	98.6728	460.671	163.818	171.22	57.9609	1041.84	168.555	254.444	844.092	161.278	93.919	0	78.1676	62.8162	77.6339	10.578	51.3516	4.4316	58.9796	45.5331	160.258	8.1145	152.879	16.0963	87.2446	73.0687	67.2008	40.1103	2.8957	14.4107	29.281
PWY-5181	2.79768			8.36176e-05	4761.89	3163.72	876.82	721.349	357.05	141.167	38.543	365.395	70.4933	54.9492	127.49	3.0026	145.85	39.5783	65.6662	238.699	65.5892	108.774	35.9429	391.876	93.7737	197.118	622.76	169.64	39.4601	0	18.3827	31.9474	55.9855	13.3542	14.6613	1.3926	22.0623	63.4509	61.2626	0	100.776	6.8332	47.671	7.0201	31.7826	18.5959	0	0.2128	6.9521
PWY-5182	3.06704			-	9880.7	5809.85	1608.99	2461.86	254.02	172.808	53.6742	693.467	133.717	179.248	198.906	18.1573	759.845	84.7305	98.6728	460.671	163.818	171.22	57.9609	1041.84	168.555	254.444	844.092	161.278	93.919	0	78.1676	62.8162	77.6339	10.578	51.3516	4.4316	58.9796	45.5331	160.258	8.1145	152.879	16.0963	87.2446	73.0687	67.2008	40.1103	2.8957	14.4107	29.281
PWY-5183	2.38816			3.1007e-08	1496.28	1091.1	220.929	184.253	157.871	61.3617	15.4077	63.7558	50.3123	31.9022	61.8699	1.6608	205.267	13.1753	21.4107	116.782	42.2399	24.4159	2.5618	104.941	70.6388	23.2693	22.261	25.1288	2.4041	0	16.1154	2.1745	1.8199	0	1.5061	0	1.9578	0.901	5.1391	0	57.9533	2.8551	2.4852	3.7176	9.6292	0.5387	0	0.3496	3.7792
PWY-5184	1.02721			5.52695e-12	22.2885	22.2884	0.0001	0	0	0	0	0	8.1932	0.7688	0	0	0.2161	0	9.0196	0.0055	0.952	0.0022	3.1229	0.0081	0	0	0	0	0	0	0	0	0	0	0	0	0	0	0	0	0	0	0	0	0	0	0	0	0
PWY-5188	3.71406			-	40277.2	21515.4	7681.68	11080.1	2294.86	1175.39	194.541	1967.37	490.334	499.003	986.743	73.4181	2340.13	1010.96	592.292	1754.9	532.444	630.072	355.197	2048.25	635.271	966.52	2967.67	750.176	262.55	2.5073	503.073	295.743	513.387	124.195	145.739	86.2002	207.094	317.327	471.147	8.2719	583.344	170.04	444.554	396.657	399.562	218.587	17.2463	161.854	137.264
PWY-5189	3.68928			-	39588.7	21303.1	7562.54	10723	1952.62	1033.29	189.424	2044.67	461.673	497.576	906.779	67.3274	2392.06	965.015	556.403	1600.28	482.422	596.615	328.259	2898.89	577.711	902.581	2849.54	659.881	306.655	2.1558	544.537	270.094	487.488	117.878	129.162	82.0141	205.207	280.883	533.914	9.6297	529.569	173.808	423.181	403.882	498.999	212.758	16.2007	154.901	118.699
PWY-5198	1.7305			-	321.002	247.578	50.6109	22.8126	4.1375	13.9531	1.1102	4.2753	12.4318	6.8678	0.4397	0	1.747	43.0626	0	0.31	16.575	1.5643	1.3165	0.6856	2.9346	0.4573	135.71	10.4379	0	0	3.6248	6.0181	4.9255	0	0	0	1.6445	2.1468	6.5813	0	6.1646	0	4.2157	0	0.4225	0.9196	0	0.8641	0
PWY-5265	0.824376			0.000505347	24.0927	1.4283	14.244	8.4204	0.0672	0.1681	0.2292	0.0336	0	0.1319	0.3222	0	0.1715	0	0	0	0.006	0.0063	0	0.091	0	0.1704	0.0309	2.3434	0	0	0.888	1.4706	1.1646	0	0	0	0.3968	0.4874	1.6503	0	1.4736	0	2.3003	0.0013	0.0927	0.4932	0	0.6504	0
PWY-5266	2.93358			-	6689.9	4304.36	840.851	1544.69	155.969	106.021	40.6168	491.187	101.059	154.746	131.323	14.6323	594.426	40.5052	67.2098	337.798	120.761	132.809	45.1583	848.95	96.427	188.979	635.782	121.624	37.0244	0	50.4143	47.6671	67.2729	0	0	0	0	28.6946	89.1745	0	91.4623	11.8472	0	28.6096	36.5426	0	0	0	20.3544
PWY-5273	2.93358			-	6689.9	4304.36	840.851	1544.69	155.969	106.021	40.6168	491.187	101.059	154.746	131.323	14.6323	594.426	40.5052	67.2098	337.798	120.761	132.809	45.1583	848.95	96.427	188.979	635.782	121.624	37.0244	0	50.4143	47.6671	67.2729	0	0	0	0	28.6946	89.1745	0	91.4623	11.8472	0	28.6096	36.5426	0	0	0	20.3544
PWY-5304	3.14255			-	6237.53	2435.56	1956.85	1845.13	301.708	71.9577	12.8938	289.281	38.5395	139.216	181.204	14.0846	356.811	15.6515	56.9844	152.267	52.455	22.1469	128.56	48.4367	173.262	158.898	221.198	193.189	11.0969	2.0942	83.6604	62.3686	216.908	46.8895	21.533	34.1701	27.0299	139.548	94.6521	0.7456	151.135	85.5131	148.59	135.091	13.7363	61.4918	7.3769	90.7986	17.4612
PWY-5345	3.75045			-	43032.9	22087.6	8563.43	12381.8	2467.9	1325.62	212.829	1981.21	538.672	588.599	1013.97	85.844	2438.7	706.067	639.492	1862.65	584.765	695.942	362.318	2180.15	720.535	1001.3	2681.07	837.295	364.161	2.1877	530.845	345.856	544.175	120.335	161.911	87.561	247.88	332.232	606.366	5.5046	677.345	187.187	481.178	438.76	405.069	237.647	17.6445	147.804	134.467
PWY-5347	3.64546			-	34545	18198.3	7652.52	8694.15	1797.4	1001.25	181.178	1722.61	480.762	411.542	935.652	52.8958	2061.22	333.136	547.813	1287.83	467.504	494.213	310.928	2638.81	548.488	871.611	2053.48	773.323	299.038	2.3439	489.67	295.768	484.18	117.026	129.338	66.7863	215.644	320.164	506.947	9.8375	558.618	174.498	418.029	335.484	514.146	205.029	13.5881	108.019	119.543
PWY-5384	3.28763			-	15265.4	9915.81	1233.43	4116.14	972.131	569.648	75.4433	977.345	146.182	255.022	301.188	36.7289	1176.2	68.7936	204.908	435.586	132.901	260.457	65.7327	1715.58	176.551	542.89	1802.52	37.479	88.6034	0	63.0996	42.309	38.1378	11.1598	30.4641	23.9305	3.2392	67.536	65.1096	14.3588	68.7614	33.1379	47.709	42.6316	254.493	10.979	5.0371	14.5897	68.5239
PWY-5392	2.23823			-	471.02	257.566	212.85	0.6032	0	68.1136	0	0	0	0.1721	77.3568	0	0	0	0	0	0	0.0863	2.0705	0.1721	101.089	0.201	8.3046	0	0	0	0	0	0	0	0	0	0	0	0	0	38.1964	0	0	0	0	0	0	0	93.0388
PWY-5415	2.99379			-	8135.56	4984.38	1211.4	1939.78	189.063	126.045	47.1387	553.706	114.928	168.64	153.052	16.4962	688.273	50.2076	80.9764	383.323	136.301	151.269	51.8632	990.914	109.7	216.858	755.628	141.318	44.3589	0	61.4029	54.1935	74.4964	6.8722	42.3188	4.0372	32.4089	33.3717	102.152	5.856	105.195	14.5594	76.6185	34.8401	44.8969	29.4275	1.7639	11.6225	32.0393
PWY-5417	2.73603			1.96643e-05	4211.24	2736.7	806.435	668.111	342.296	105.736	25.5361	308.802	50.5763	42.6248	103.993	2.5012	122.971	37.8429	85.9692	238.793	83.6674	89.1018	31.8827	304.183	75.0694	170.518	514.63	121.591	18.7235	0.1725	35.3723	21.0234	42.0191	17.8309	24.4972	1.4929	34.1117	48.9738	83.1253	0	79.1361	7.2444	32.8948	26.0373	28.1157	19.2419	0	3.786	5.4217
PWY-5419	3.16653			-	12312.6	6237.63	2420.2	3654.79	673.706	363.055	51.0291	537.205	112.669	227.154	181.197	19.1973	605.324	56.0737	178.702	552.553	184.612	246.498	88.3956	567.026	140.388	337.429	1115.42	238.193	123.743	0	271.614	100.88	78.6653	25.4766	44.9912	13.5439	72.1091	57.1104	193.469	10.0861	136.399	66.4916	150.71	179.584	227.736	63.6415	3.301	21.2972	42.936
PWY-5420	3.01851			-	8585.36	4998.65	1493.74	2092.97	331.593	204.162	47.2816	533.789	110.57	182.073	160.164	16.9078	606.346	51.5649	112.781	420.791	148.368	169.485	58.1293	662.888	117.556	258.993	805.212	158.941	75.9976	0	78.0688	62.8811	73.665	8.5642	44.4975	5.0437	56.437	43.4086	149.902	6.8373	113.621	18.5252	88.5883	87.5412	69.8244	40.1277	2.2003	13.1311	29.914
PWY-5427	0.334422			1.06505e-10	5.6487	5.6475	0.0011	0.0001	0	0.4577	0	0.4822	2.8553	0.0003	0	0	0.1994	0	0.3928	0.3272	0	0.1885	0	0.0001	0.744	0	0	0	0	0	0	0	0	0	0	0	0	0	0	0	0	0	0	0	0	0	0	0	0.0002
PWY-5430	2.8004			1.08533e-06	4636.6	3280.71	656.405	699.48	222.202	119.502	17.4913	327.022	57.4349	122.783	105.459	4.6145	436.312	16.4988	83.1504	275.228	96.9457	112.077	20.3846	552.854	89.794	188.378	432.579	73.5696	21.0355	0	30.934	6.0685	23.0381	4.7725	25.8637	0.6297	30.4217	20.3422	82.5403	0	52.1831	13.6566	24.6795	8.2433	49.7391	16.2757	0	4.9464	19.2725
PWY-5431	2.73603			1.96643e-05	4211.24	2736.7	806.435	668.111	342.296	105.736	25.5361	308.802	50.5763	42.6248	103.993	2.5012	122.971	37.8429	85.9692	238.793	83.6674	89.1018	31.8827	304.183	75.0694	170.518	514.63	121.591	18.7235	0.1725	35.3723	21.0234	42.0191	17.8309	24.4972	1.4929	34.1117	48.9738	83.1253	0	79.1361	7.2444	32.8948	26.0373	28.1157	19.2419	0	3.786	5.4217
PWY-5484	3.68895			-	39303	21661.9	7787.2	9853.91	1654.85	1006.04	166.962	2001.58	498.78	518.888	1062.4	66.0601	2467.4	1101.3	565.176	1506.83	515.572	586.182	387.076	2785.06	688.414	910.374	3172.93	723.21	295.077	2.688	400.683	314.464	517.682	112.714	141.88	78.2703	207.599	349.984	509.216	27.566	646.181	209.721	490.241	383.795	370.057	212.122	19.2554	140.268	157.945
PWY-5499	2.22666			-	697.256	195.915	281.243	220.098	0.0962	33.407	15.3625	1.8884	3.0074	2.9675	13.9169	0.0291	12.7979	2.514	1.6851	35.4683	19.0545	4.9167	0.051	2.3468	17.6922	12.1289	16.5847	5.5368	13.2747	0	11.1904	5.5235	7.0193	8.4787	17.1972	0	15.9599	2.8621	16.7651	0	56.6763	4.6475	24.6904	5.7166	0	4.8072	1.4161	2.796	0.718
PWY-5505	3.63095			-	28118	15472.4	3760.99	8884.55	882.822	741.793	117.973	1409.55	353.44	344.585	676.73	67.8114	1745.31	851.133	345.433	1200	307.306	410.338	256.903	2432.42	534.147	747.588	2047.17	346.857	199.184	1.6302	166.977	152.21	268.875	64.0033	69.0544	72.2477	41.783	209.29	162.715	15.6365	285.251	92.744	226.455	103.749	281.284	124.017	12.6629	102.87	133.355
PWY-5507	2.24758			-	1304.07	844.684	257.326	202.062	43.0782	64.3966	4.2774	64.9049	34.255	29.8908	10.679	0.008	74.8422	88.7307	0.0306	106.401	5.8963	6.0213	6.2958	25.3131	61.1234	8.9698	209.571	38.3943	0	0	10.1238	15.8751	20.4216	0	0	0	7.1688	15.933	35.7316	0	34.6518	0	25.8677	0.0001	23.2854	5.3562	0	7.7116	0
PWY-5509	3.32864			-	18511.6	10353.2	3612.48	4545.92	717.409	454.938	99.3282	978.202	222.453	199.165	487.992	26.1573	1393.98	251.671	296.379	871.767	276.738	293.327	171.106	2006.25	301.022	348.647	956.711	330.62	91.7315	0.7533	264.783	124.048	248.728	50.8855	81.6119	28.6011	78.645	146.919	243.141	7.415	330.972	78.6659	191.791	149.669	190.399	78.9812	8.8147	56.8105	60.5376
PWY-5519	0			-	0.08	0.0777	0	0.0023	0	0	0	0	0.008	0.0007	0.0006	0	0.0616	0	0	0.0011	0	0.001	0	0.0039	0	0.0008	0	0	0	0	0	0	0	0	0	0	0	0	0	0	0	0	0	0	0	0	0	0	0
PWY-5529	3.04728			-	9270.93	5953.18	1828.98	1488.77	252.841	155.276	46.6863	713.519	67.0924	106.086	214.336	0.2007	596.208	66.0103	128.786	433.605	92.2832	187.359	82.7522	1110.14	84.1732	310.696	1305.14	134.09	57.0972	0	66.6996	60.324	233.954	54.9542	21.3516	21.574	60.2445	42.3515	127.599	0	142.052	36.6525	71.6302	14.2371	53.1885	91.0551	8.5457	61.1071	36.7417
PWY-5531	3.11654			-	9771.49	5825.46	2151.47	1794.57	288.853	204.948	81.3387	720.511	79.9931	89.5818	212.827	1.2798	599.185	44.6766	119.324	435.007	93.1921	156.959	76.3084	978.325	99.2017	281.954	1261.99	153.616	98.883	0	67.9039	60.2024	212.526	51.4975	38.549	32.7033	78.2694	47.09	158.196	0	161.604	30.8764	85.7921	117.114	164.544	86.1637	9.0369	88.4685	34.7001
PWY-5532	1.68268			-	268.892	253.609	9.5777	5.7057	0.0411	2.1508	0.144	0.0205	2.0293	1.1943	0.0749	0	0	79.9252	0	0	2.7158	0.2359	0	0.0159	0.4555	0.0596	164.546	1.5798	0	0	0.5958	0.9822	0.7796	0	0	0	0.267	0.3284	1.1294	0	0.986	0	1.5575	0	0.0616	0.3285	0	0.4272	0
PWY-5647	3.28948			-	8462.93	3447.69	1162.84	3852.41	556.674	352.565	15.7307	304.097	48.9943	128.578	108.121	24.1046	315.73	23.4168	84.7094	317.839	87.6209	149.575	79.2538	263.376	80.6913	233.043	273.566	84.8774	85.1262	0	56.8198	58.7858	51.4597	3.2143	12.4063	29.8435	51.8425	40.7448	131.362	2.1069	54.0172	16.2035	47.2923	103.944	60.2699	39.6631	0	18.6434	16.4687
PWY-5651	3.36345			-	11301	4757.77	1869.36	4673.89	698.817	419.68	18.9238	363.914	71.6829	145.228	176.897	30.9376	415.504	261.305	119.394	450.765	117.624	205.482	108.017	305.975	121.258	254.327	472.038	182.361	98.1617	0.5857	96.3638	103.67	134.5	18.0689	14.9108	38.6423	40.8995	92.5493	113.609	2.1584	83.6867	26.8991	77.4148	149.84	110.211	66.522	2.6413	40.0887	19.9622
PWY-5654 (2-amino-3-carboxymuconate semialdehyde degradation to 2-hydroxypentadienoate; Carboxylate degradation)	3.286	UP	2.83137	1.48998e-05	8945.43	3992.05	1123.36	3830.01	565.36	354.568	25.3594	347.201	60.3168	133.917	107.276	23.8335	335.355	22.4955	102.539	320.392	94.8184	149.903	75.6259	317.749	80.4362	243.891	631.015	79.6665	76.8862	0	58.4162	54.0199	45.5213	2.7204	22.3387	28.2495	47.914	37.4994	123.522	2.2121	56.0062	16.1599	47.7339	100.999	58.2887	36.2874	0	16.7403	25.3835
PWY-5655	2.91231			-	5990.12	3621.51	689.381	1679.22	406.933	250.159	21.806	346.935	68.2646	138.006	121.849	16.3305	399.147	41.4037	89.5648	363.447	108.748	160.973	65.336	297.256	100.568	225.177	399.608	31.5335	75.9579	0	6.3395	63.7832	62.1032	5.4157	15.1908	7.7785	10.8406	38.7139	20.5649	2.5984	33.9431	12.9586	14.2424	61.0745	27.1326	28.0089	0	16.2431	20.0882
PWY-5656	1.95034			-	482.681	353.449	13.2467	115.985	8.0786	30.6413	0.0951	13.5664	5.3024	19.3023	11.9029	0	7.7818	41.5577	7.082	56.927	9.5912	13.1929	18.1233	8.4364	7.3948	22.376	72.0972	1.0012	0	0	0.3922	0.6221	0.5094	0	0	0.3845	0.4625	0.2142	0.7292	0	0.8081	1.0357	1.0082	1.8281	0.0407	0.2766	0	0.2773	0
PWY-5659	3.76614			-	47882.9	26554	8868.61	12460.3	2435.24	1286.57	245.127	2316.89	571.837	634.081	1199.42	76.6258	3084.11	861.924	793.13	2138.23	620.161	737.338	433.436	4002.82	779.949	1094.62	3242.5	775.034	319.604	2.985	540.629	290.073	599.899	157.322	178.052	100.02	243.036	374.841	559.328	45.7946	688.371	198.401	460.456	376.509	597.784	258.255	31.1339	206.771	168.869
PWY-5667	3.87349			-	59709.3	31667.2	11627.5	16414.6	2897.5	1610.58	265.252	3016.98	688.505	789.422	1446.5	93.8536	3667.34	977.777	971.438	2496.89	757.201	928.226	557.059	4241.16	935.272	1411.63	3914.57	1078.66	440.437	5.5983	726.858	435.393	754.88	171.478	195.017	114.354	303.121	549.586	787.828	28.2216	891.059	251.36	629.454	560.568	799.051	321.055	27.6838	207.061	190.974
PWY-5675	0			-	0.3281	0.3019	0.0229	0.0033	0	0	0	0	0	0.0009	0.1383	0	0.0572	0	0	0	0.103	0.0005	0	0.0009	0	0.0011	0	0	0	0	0	0	0	0	0	0	0	0	0	0	0	0	0	0.0229	0	0	0	0	0
PWY-5676	3.27377			-	16893.6	9551.34	3639.45	3702.78	965.097	451.896	99.1418	759.587	135.305	143.547	395.085	23.2185	1286.92	73.5174	349.147	658.94	198.311	252.257	81.5066	2231.74	152.214	322.372	971.54	307.165	176.573	0	198.286	128.585	198.871	25.1878	50.9176	14.0324	145.919	89.6868	405.34	0	198.184	67.8654	140.644	236.321	377.991	118.417	4.8963	30.1764	65.7685
PWY-5677	2.50505			-	2078.83	1209.3	443.126	426.408	28.8578	60.5445	28.1029	136.741	41.5476	28.7006	121.822	3.4432	128.175	17.2298	42.855	83.2842	64.8417	20.918	39.7726	65.6157	53.8686	83.7897	159.185	47.0785	9.4576	0	23.1294	8.3517	64.1818	14.181	17.2018	5.4716	6.58	14.259	10.6905	0	26.5142	7.7776	21.0802	22.3121	10.548	14.3196	1.8638	15.7525	2.0945
PWY-5686	3.7862			-	48092.1	25759	9086.36	13246.7	2623.21	1439.35	224.337	2383.28	585.591	620.379	1153.07	83.0461	2832.92	884.541	706.466	2063.19	610.278	763.289	409.958	3400.15	771.718	1115.22	3088.98	785.229	366.259	2.4709	615.279	337.664	588.606	145.32	162.539	99.9793	235.003	340.871	601.428	25.1677	677.041	198.779	499.812	454.059	548.559	259.838	23.8289	196.806	195.219
PWY-5695 (Inosine 5'-phosphate degradation; Nucleoside and nucleotide degradation)	3.81665	UP	2.59925	0.000269476	52061.5	27399.3	10237	14425.1	2799.08	1481.22	250.265	2557.38	633.014	621.302	1258.21	62.6937	3122.14	759.62	787.79	2129.49	656.771	784.341	466.183	3676.96	831.113	1190.8	3330.96	947.279	404.383	4.0867	693.406	383.296	674.802	159.563	181.931	91.5504	273.801	457.829	681.304	27.3032	765.963	230.844	591.561	501.417	647.947	290.997	20.7009	182.272	144.415
PWY-5705	2.9961			-	8580.53	5527.15	1439.39	1613.99	622.673	206.152	63.3634	403.587	80.4788	104.005	221.343	3.2947	676.252	29.3906	159.198	397.819	112.302	135.763	59.1637	1284.03	93.2666	183.98	691.09	147.265	52.7913	0	111.453	43.4018	71.343	20.5438	24.6278	0.6113	32.382	76.1552	97.952	8.8253	120.415	44.6842	104.765	39.0883	114.567	42.6457	2.5546	8.2339	23.5571
PWY-5724	0			-	0	0	0	0	0	0	0	0	0	0	0	0	0	0	0	0	0	0	0	0	0	0	0	0	0	0	0	0	0	0	0	0	0	0	0	0	0	0	0	0	0	0	0	0	0
PWY-5737	0			-	0	0	0	0	0	0	0	0	0	0	0	0	0	0	0	0	0	0	0	0	0	0	0	0	0	0	0	0	0	0	0	0	0	0	0	0	0	0	0	0	0	0	0	0	0
PWY-5741	3.25498			-	16264.6	9635.55	3099.4	3529.62	579.886	446.125	101.771	850.967	126.498	140.222	418.232	32.4036	1355.73	39.8565	339.065	548.411	194.517	247.927	79.3352	2616.29	176.171	324.657	1017.48	214.999	86.5058	0	235.866	114.92	150.834	16.317	79.7913	3.7912	74.1215	64.8041	264.958	0	237.479	62.2222	120.683	166.775	381.373	49.9973	4.7979	8.5831	87.6489
PWY-5743	2.45011			-	1945.69	1705.84	58.1277	181.723	46.0274	54.9024	26.8923	228.587	19.1092	28.3234	38.7053	0	6.936	16.3964	5.3561	79.634	14.0336	46.5448	0	209.465	27.0656	145.719	712.145	0	0	0	0.6136	0	0	0	10.2396	0	0	0	0	0	19.3572	0	0	0	0	0	0	0	23.6335
PWY-5744	2.44044			-	1864.81	1647.71	55.4138	161.691	46.0305	52.4966	28.0171	217.331	19.8904	27.498	40.5047	0	7.116	14.8102	5.401	83.6331	15.2975	46.194	0	226.177	26.3909	134.26	656.661	0	0	0	0.6099	0	0	0	9.8386	0	0	0	0	0	17.9729	0	0	0	0	0	0	0	22.7216
PWY-5747	3.05365			1.18594e-05	8450.48	5490.09	1410.73	1549.65	654.756	353.925	35.7116	555.589	158.493	184.632	204.901	10.9067	856.599	99.8318	199.512	422.026	125.185	157.86	60.0077	345.956	125.574	188.328	750.296	91.1899	95.3707	0	91.7862	68.7356	75.4995	21.8177	39.2843	3.8944	24.9345	35.5894	94.0194	0	83.5622	10.9221	58.6288	78.6665	128.992	49.4071	0.958	7.6221	68.9885
PWY-5757	0			-	0.7598	0.6975	0.056	0.0063	0.0041	0.0068	0	0	0.0258	0.0516	0.2722	0.0027	0.1128	0	0	0	0.2027	0.0149	0	0.0018	0	0.0021	0	0	0	0	0	0	0	0	0	0	0	0	0	0	0	0	0	0.0451	0	0	0	0	0
PWY-5789	0			-	4.2606	2.7746	0.9982	0.4878	0.1069	0.2659	0.0841	1.715	0	0.1302	0.3082	0	0	0	0	0	0.0285	0.0164	0	0.0179	0	0.0476	0.0539	0	0	0	0.2462	0	0	0	0	0	0	0	0	0	0.6297	0	0	0	0	0	0	0	0
PWY-5823	0			-	0.2304	0.1868	0.005	0.0386	0	0	0	0.0633	0.0006	0.0001	0.0042	0	0.0081	0	0	0.0342	0.0008	0.0001	0	0.022	0	0.0534	0	0	0	0	0	0	0	0	0	0	0	0	0	0	0	0	0	0	0	0	0	0	0
PWY-5837	2.98295			-	5948.6	3185.02	1298.29	1465.29	97.689	208.151	12.6842	396.888	54.905	76.5522	176.669	6.6003	191.613	306.51	83.3361	255.053	56.3659	73.4084	119.736	232.257	140.46	122.952	573.191	83.8161	58.9314	0.7486	20.3531	55.6423	180.354	42.4149	17.2128	38.5418	25.377	56.0544	59.0342	0	103.193	17.1079	50.8334	8.8037	15.6213	62.9783	7.3359	82.1501	42.911
PWY-5838	3.26001			-	12307.6	6474.05	2617.23	3216.31	275.617	464.575	31.0991	779.063	118.842	168.172	376.505	18.1167	362.332	455.657	163.951	539.788	130.765	166.959	222.756	438.714	289.117	303.476	1168.54	201.226	125.46	1.3955	55.6558	119.981	306.632	67.8659	42.2629	66.1533	56.0453	126.707	142.761	0	213.227	35.0242	114.637	26.9637	40.7844	110.264	10.5517	121.553	89.0938
PWY-5840	3.13951			-	9705.6	5407.54	2063.18	2234.88	223.208	329.905	24.3933	597.604	108.723	145.141	301.979	16.3792	331.688	455.657	123.694	488.71	119.438	143.35	174.539	361	179.668	209.934	1072.53	167.071	96.9622	0	50.0887	96.4431	226.943	54.3498	38.0434	57.9081	37.8904	103.131	111.948	0	156.973	27.128	100.603	12.5652	34.9964	77.7983	10.1568	107.337	71.0678
PWY-5845	3.12012			-	8592.95	5014.54	1966.77	1611.64	212.771	329.905	24.0296	597.604	102.719	74.8132	301.979	11.2459	329.955	478.118	123.694	380.75	111.455	53.9817	174.539	361	141.077	132.372	1072.53	167.071	96.9622	0	28.4527	96.4431	226.943	54.3498	32.7688	57.9081	37.8904	103.131	80.0023	0	156.973	27.128	75.6225	12.5652	24.5013	77.7983	8.0812	107.337	71.0678
PWY-5850	3.12012			-	8570.49	4992.08	1966.77	1611.64	212.771	329.905	24.0296	597.604	102.719	74.8132	301.979	11.2459	329.955	455.657	123.694	380.75	111.455	53.9817	174.539	361	141.077	132.372	1072.53	167.071	96.9622	0	28.4527	96.4431	226.943	54.3498	32.7688	57.9081	37.8904	103.131	80.0023	0	156.973	27.128	75.6225	12.5652	24.5013	77.7983	8.0812	107.337	71.0678
PWY-5855 (Ubiquinol-7 biosynthesis (early decarboxylation); Cofactor, carrier, and vitamin biosynthesis)	3.62494	BR	2.77282	1.78806e-05	34682.9	20567	6541.27	7574.65	2133.32	1118.05	185.388	1889.08	464.44	531.46	764.849	53.5296	2513.71	583.92	593.938	1577.77	492.115	624.999	190.901	2999.35	525.865	791.176	2533.14	642.584	260.456	0.7921	505.337	260.513	289.561	72.089	133.593	13.5423	188.47	204.753	544.669	11.1532	456.189	140.457	375.339	384.319	473.534	160.968	8.9342	49.7108	105.505
PWY-5856 (Ubiquinol-9 biosynthesis (early decarboxylation); Cofactor, carrier, and vitamin biosynthesis)	3.62494	BR	2.77282	1.78806e-05	34682.9	20567	6541.27	7574.65	2133.32	1118.05	185.388	1889.08	464.44	531.46	764.849	53.5296	2513.71	583.92	593.938	1577.77	492.115	624.999	190.901	2999.35	525.865	791.176	2533.14	642.584	260.456	0.7921	505.337	260.513	289.561	72.089	133.593	13.5423	188.47	204.753	544.669	11.1532	456.189	140.457	375.339	384.319	473.534	160.968	8.9342	49.7108	105.505
PWY-5857 (Ubiquinol-10 biosynthesis (early decarboxylation); Cofactor, carrier, and vitamin biosynthesis)	3.62494	BR	2.77282	1.78806e-05	34682.9	20567	6541.27	7574.65	2133.32	1118.05	185.388	1889.08	464.44	531.46	764.849	53.5296	2513.71	583.92	593.938	1577.77	492.115	624.999	190.901	2999.35	525.865	791.176	2533.14	642.584	260.456	0.7921	505.337	260.513	289.561	72.089	133.593	13.5423	188.47	204.753	544.669	11.1532	456.189	140.457	375.339	384.319	473.534	160.968	8.9342	49.7108	105.505
PWY-5860	3.00838			-	6295.1	3620.4	1482.2	1192.5	145.697	236.51	16.7326	438.395	73.1269	51.7675	223.034	7.9086	228.759	343.889	87.357	270.68	79.7945	36.8652	139.534	250.26	101.314	92.234	796.539	121.187	73.0656	0	19.3034	72.3803	178.871	42.5439	23.515	50.1681	27.1647	77.963	56.016	0	116.865	18.936	53.4501	8.4527	16.5679	58.6284	6.4397	91.1349	54.1598
PWY-5861	3.16823			-	9368.12	4798.16	2042.8	2527.16	190.257	343.625	21.9426	589.478	85.5166	122.15	285.682	13.1825	252.195	343.889	118.069	394.683	94.8337	120.15	188.45	306.767	225.934	224.566	876.788	148.637	98.3059	1.296	38.4076	92.8966	258.204	55.5291	31.0145	59.8641	41.6864	98.8112	104.062	0	165.677	24.7871	83.6228	18.3293	27.8435	87.8756	8.9423	107.085	70.455
PWY-5862	3.00838			-	6314.41	3639.71	1482.2	1192.5	145.697	236.51	16.7326	438.395	73.1269	51.7675	223.034	7.9086	228.759	363.205	87.357	270.68	79.7945	36.8652	139.534	250.26	101.314	92.234	796.539	121.187	73.0656	0	19.3034	72.3803	178.871	42.5439	23.515	50.1681	27.1647	77.963	56.016	0	116.865	18.936	53.4501	8.4527	16.5679	58.6284	6.4397	91.1349	54.1598
PWY-5863	3.0191			-	6550.15	3513.49	1421.56	1615.1	110.454	228.354	14.3068	435.257	60.6718	84.5946	195.484	7.4083	213.891	335.501	91.3252	281.912	62.5728	81.1314	130.531	257.033	153.756	137.222	632.088	93.652	64.288	0.8348	22.7416	61.0746	195.526	45.2685	19.1875	41.5939	28.1259	62.6606	65.5991	0	114.095	19.0075	56.6009	9.9829	17.6375	68.3719	7.6618	87.2209	45.3196
PWY-5896	3.12012			-	8570.49	4992.08	1966.77	1611.64	212.771	329.905	24.0296	597.604	102.719	74.8132	301.979	11.2459	329.955	455.657	123.694	380.75	111.455	53.9817	174.539	361	141.077	132.372	1072.53	167.071	96.9622	0	28.4527	96.4431	226.943	54.3498	32.7688	57.9081	37.8904	103.131	80.0023	0	156.973	27.128	75.6225	12.5652	24.5013	77.7983	8.0812	107.337	71.0678
PWY-5897	3.2348			-	11541.7	6097.66	2452.36	2991.64	247.846	431.61	28.4011	731.272	110.054	155.988	351.237	16.4165	337.844	481.949	153.15	502.279	120.486	154.072	212.097	409.197	271.039	278.704	1104.01	185.215	117.123	1.3262	50.175	111.911	293.736	65.0522	38.8648	63.7053	51.8961	117.735	131.16	0	199.357	32.5335	105.969	23.9755	36.9064	104.885	10.1591	118.022	83.7517
PWY-5898	3.2348			-	11541.7	6097.66	2452.36	2991.64	247.846	431.61	28.4011	731.272	110.054	155.988	351.237	16.4165	337.844	481.949	153.15	502.279	120.486	154.072	212.097	409.197	271.039	278.704	1104.01	185.215	117.123	1.3262	50.175	111.911	293.736	65.0522	38.8648	63.7053	51.8961	117.735	131.16	0	199.357	32.5335	105.969	23.9755	36.9064	104.885	10.1591	118.022	83.7517
PWY-5899	3.2348			-	11541.7	6097.66	2452.36	2991.64	247.846	431.61	28.4011	731.272	110.054	155.988	351.237	16.4165	337.844	481.949	153.15	502.279	120.486	154.072	212.097	409.197	271.039	278.704	1104.01	185.215	117.123	1.3262	50.175	111.911	293.736	65.0522	38.8648	63.7053	51.8961	117.735	131.16	0	199.357	32.5335	105.969	23.9755	36.9064	104.885	10.1591	118.022	83.7517
PWY-5910	3.03443			-	8280.32	4428.23	1639.91	2212.18	199.288	249.998	26.1403	635.492	127.873	76.3765	288.17	10.0185	644.351	67.9203	84.8624	321.308	105.388	57.6066	143.785	270.182	218.932	294.779	605.756	239.834	26.8186	2.4691	20.2542	101.597	163.647	20.3768	22.9665	20.0065	27.6916	180.847	78.314	0	180.702	19.5623	91.7844	6.9846	27.1564	41.6768	2.4603	14.7186	8.719
PWY-5913	3.62661			-	32381.6	18551.8	5059.69	8770.05	2144.03	1111.61	164.61	1684.16	459.63	494.147	776.937	54.6207	1563.48	956.658	493.543	1272.59	407.867	466.007	292.152	2099.13	584.912	800.665	2725.08	442.298	230.408	2.1701	347.983	237.651	378.371	111.619	134.3	64.8443	87.1356	240.882	292.463	14.9251	361.44	86.7983	218.188	198.536	280.571	114.451	13.2377	138.794	117.47
PWY-5918	3.62249			-	32084.3	17226.2	5779.78	9078.31	1661.56	1016.32	135.492	1667.38	387.403	424.824	801.966	65.1147	1968.01	701.04	409.406	1360.79	414.089	480.111	312.641	1566.87	544.579	835	2473.59	528.312	204.476	1.8736	368.168	243.412	417.63	103.583	119.217	74.9963	132.345	245.79	378.362	4.198	481.851	116.233	335.403	269.508	198.929	174.36	14.7528	127.323	117.203
PWY-5920	3.55996			-	32448.6	17686.8	6376.08	8385.76	1939.42	962.282	179.579	1709.21	381.44	406.085	752.763	49.5919	2036.62	234.913	522.015	1411.9	429.872	574.03	195.343	2779.03	481.83	709.263	1931.57	562.805	288.011	1.488	494.118	219.251	343.569	89.8254	109.897	44.0907	188.993	191.741	461.26	4.7647	452.486	144.549	350.591	360.612	458.928	175.098	10.8809	89.2854	100.93
PWY-5940	0.229185			-	5.2643	5.2406	0.0175	0.0062	0.4323	0	0	0	0.0012	0.705	0.6345	0	0.1891	2.3558	0	0	0.4462	0.0006	0	0.0045	0	0.0005	0.4709	0	0	0	0	0	0	0	0	0	0	0.0169	0	0	0	0	0	0	0	0	0	0	0
PWY-5941	3.2653			-	11660.6	5599.67	2876.76	3184.18	636.456	353.375	73.9661	386.804	132.781	181.548	342.743	19.4067	530.493	81.9479	197.218	596.061	217.564	131.365	113.154	324.41	291.293	304.991	684.097	330.349	70.9843	1.4649	101.909	100.248	136.391	46.234	83.45	12.3249	97.2549	153.528	242.392	15.2143	330.748	33.3213	192.101	84.0423	98.7901	82.2573	10.5554	19.3998	31.9073
PWY-5971	3.77678			-	44302.3	21182.4	11060.5	12059.4	1210.32	1121.49	266.11	2962.57	697.019	481.453	1632.42	82.6892	1259.34	339.519	841.27	1138.88	711.175	428.115	564.309	1348.43	962.272	1412.85	3722.18	1274.78	313.036	3.925	560.189	446.926	789.472	168.169	195.939	99.1517	324.729	598.105	830.631	0	1023.89	219.208	717.548	113.461	589.661	332.632	0	142.511	68.2551
PWY-5973	3.96651			-	76894.3	40716.8	15716.7	20460.8	3666.46	2100.45	404.344	3884.72	912.189	1056.34	2017.15	127.67	4896.22	998.612	1239.16	3571.38	1026.49	1307.56	635.306	5294.17	1194.22	1719.47	4664.89	1437.05	593.876	3.4435	1171.54	541.496	928.872	230.255	229.901	125.868	457.812	610.327	1138.15	44.6206	1187.06	367.313	881.221	848.854	980.425	447.789	35.5595	267.674	225.359
PWY-5989	3.88064			-	57698.9	29554.9	13030.4	15113.7	2436.69	1312.94	320.543	3036.1	721.087	703.65	1680.78	88.788	3478.27	247.598	896.588	1931.41	717.249	781.447	582.099	4572.9	999.12	1477.74	3569.93	1333.53	429.338	3.8836	843.958	465.944	827.826	185.304	207.45	102.666	358.409	614.867	884.487	32.5441	1083.53	278.086	783.196	590.656	814.871	356.476	25.8334	161.852	154.504
PWY-6071	2.88025			-	5544.56	3772.52	878.923	893.117	455.843	163.188	48.0624	436.422	82.8795	57.1148	148.346	4.313	160.353	79.3981	76.2468	282.579	73.769	111.823	55.2351	356.089	98.5125	258.209	824.135	154.28	46.3771	0	20.0243	31.8193	59.8672	11.3212	12.8225	5.7445	23.5222	61.1311	50.8746	0	91.9372	8.401	46.7229	8.6547	36.7099	18.062	0	0.2876	23.3767
PWY-6107	2.68995			-	2863.33	931.614	1006.81	924.905	166.849	27.4751	4.6164	64.0806	7.3593	34.4992	27.3564	1.5994	85.095	5.717	58.2158	135.044	49.6396	75.6907	3.8138	107.611	28.9881	26.1428	21.8216	106.351	77.9295	0	52.9235	29.1814	45.0219	3.3924	4.6152	2.7862	64.5356	16.5283	137.446	0	46.6424	13.0053	39.6005	92.1687	51.9589	40.5776	0	1.8148	0.0486
PWY-6113	2.92207			-	3778.65	930.916	1822.18	1025.56	169.707	91.9738	32.0497	178.676	33.2172	14.3994	14.1098	5.554	69.2824	0	25.5846	30.216	0	33.7758	78.3283	54.5215	0	28.2533	71.2675	286.405	0	0	172.359	153.188	149.511	0	10.8489	0	50.1494	71.2934	207.219	0	190.217	0.0602	241.291	0.7843	24.0889	60.5818	0	63.8462	0
PWY-6121	3.78302			-	48112.7	25916.5	8915.25	13280.9	2464.3	1350.55	217.323	2401.52	578.567	652.987	1112.88	90.9244	2901.8	1007.8	715.554	2044.66	596.232	758.824	400.488	3456.86	734.378	1114.01	3316.88	754.337	357.88	2.5429	583.364	320.415	604.583	146.561	148.171	101.196	237.823	345.623	600.07	27.6463	633.156	194.62	474.212	459.365	572.625	263.342	25.8746	196.994	155.322
PWY-6122	3.80144			-	49726.6	26464.2	9343.44	13919	2593.33	1382.35	220.793	2464.06	584.765	646.058	1163.73	92.5483	2928.92	1025.15	737.527	2074.16	609.03	775.337	406.891	3566.48	752.428	1126.11	3314.55	808.217	396.041	2.6927	603.327	352.642	613.798	145.755	147.598	101.489	248.755	364.962	638.45	32.5922	662.374	208.619	503.763	477.033	604.106	268.809	26.1846	193.459	157.7
PWY-6123	3.70723			-	39745.1	21194.7	7522.03	11028.3	2176.79	1169.66	185.68	1970.98	468.546	550.759	921.202	75.8232	2388.28	674.716	587.744	1726.25	484.838	629.686	337.325	2837.42	615.323	909.857	2483.88	638.668	305.81	2.0557	500.263	266.287	494.49	122.906	126.755	84.7263	199.514	289.076	507.017	24.1157	545.718	177.816	421.956	390.733	456.672	217.899	21.1274	167.641	130.683
PWY-6125	3.75819			-	45566.4	24493.9	8598.96	12473.5	2423.52	1353.81	216.104	2316.02	545.836	610.844	1099.13	83.145	2738.96	752.965	686.13	1931.98	575.206	706.82	391.2	3316.9	713.788	1071.61	2959.98	740.547	348.156	2.5273	593.786	321.146	563.971	137.97	156.056	91.5589	226.404	334.162	571.455	14.5952	633.062	194.089	482.283	434.094	534.618	239.523	19.9241	177.887	151.877
PWY-6126	3.79212			0.00109276	49601	26839.5	9292.22	13469.3	2656.09	1485.87	230.208	2523.06	594.298	678.523	1180.55	89.9252	3050.15	834.791	755.422	2144.15	625.174	784.284	427.07	3627.38	776.154	1146.11	3230.3	784.905	389.165	2.6357	621.988	339.216	599.057	148.24	166.472	97.6486	254.338	361.562	605.18	19.5889	712.606	216.848	531.461	456.747	574.008	257.308	22.3919	192.678	164.516
PWY-6141	0.101517			-	5.7509	5.4214	0.0235	0.306	0.9693	0.4466	0.0451	1.2564	0.3835	0.0007	0.0006	0	0.5333	0	0	0.0926	0	0.0004	0.7006	0.2279	0	0.0612	0.7032	0	0	0	0	0	0	0	0	0	0	0	0	0	0	0	0	0	0	0	0	0.0235	0
PWY-6142	2.07827			1.2556e-08	672.33	607.476	43.7709	21.0824	0.139	7.0881	0.4836	28.7234	44.3649	8.7891	3.2601	0	2.1057	49.5294	43.4147	25.9123	15.5903	1.0506	3.8086	12.0414	1.4888	25.9104	333.776	5.0323	0	0	1.8934	2.0625	2.3688	0	0	0	0.8761	1.0272	3.6361	0	3.0686	0	4.826	0	0.1315	0.6942	0	1.2953	0.4207
PWY-6143	0.775043			6.97967e-10	38.1015	35.1671	0.4898	2.4446	9.1333	4.1924	0.2962	10.0461	2.3672	0.2167	0.3661	0.0006	3.7237	0	0.0011	0.779	0.0005	0.1706	0	2.704	0	1.1044	0.0652	0	0	0	0	0	0	0	0	0	0	0.0155	0	0	0	0	0	0.0008	0.1722	0	0	0.1681	0.0004
PWY-6145	0			-	4.2781	3.9572	0.0014	0.3195	0.8415	0.2806	0.0266	0.9032	0.2362	0.0024	0.0017	0	0.3856	0	0	0.0673	0	0.001	0.6288	0.1478	0	0.0375	0.397	0	0	0	0	0	0	0	0	0	0	0	0	0	0	0	0	0	0	0	0	0	0.0002
PWY-6146	0.71741			-	22.1183	21.4342	0.1187	0.5654	0.3515	2.1457	0.2048	6.2223	2.0343	0.004	0.0034	0	1.9191	0	0	0.4987	0	0.002	2.7428	1.1888	0	0.3304	3.7864	0	0	0	0	0	0	0	0	0	0	0	0	0	0	0	0	0	0	0	0	0.1187	0
PWY-6147	3.70828			-	40975.5	21839.7	7752.43	11383.4	2099.63	1122	170.78	2061.94	488.704	530.468	883.766	68.9697	2498.95	858.053	557.32	1612.44	464.681	621.315	334.993	2920.64	616.331	946.598	2982.1	672.475	341.893	2.1098	517.808	288.164	497.456	121.415	126.26	82.3405	220.288	280.552	554.106	10.0781	543.202	159.213	415.254	403.504	493.95	236.536	16.5592	160.179	132.281
PWY-6148	1.83304			-	359.603	312.891	28.192	18.5204	1.091	3.3223	0.2862	1.1343	3.0979	1.6725	0.1234	0.0019	0.6272	124.088	0.1602	0.2704	3.6493	0.3213	0.7677	0.2132	0.6349	0.1167	171.312	3.2183	0	0	3.8592	2.4069	2.3811	0	0.407	0	0.3795	0.9007	3.2462	0	1.7078	0	2.9403	1.721	0.1104	0.4551	0	0.627	0.1844
PWY-6151 (S-adenosyl-L-methionine salvage I; Cofactor, carrier, and vitamin biosynthesis)	3.39963	MD	2.67628	0.000132797	15599.9	6504.14	4569.38	4526.39	1044.09	479.406	100.898	549.288	171.847	203.024	322.938	15.7709	606.484	280.172	241.942	743.122	187.77	232.399	84.0033	354.485	245.423	266.492	374.583	462.486	182.589	0.6285	385.121	174.449	257.312	56.3817	92.4505	18.7652	165.646	153.37	399.828	6.9087	308.663	100.067	292.55	289.57	212.092	138.559	9.822	52.3315	18.3359
PWY-6163	3.73444			-	43775.5	23528	8454.8	11792.7	2487.35	1263.14	216.951	2186.2	519.304	577.723	1014.41	79.8014	2612.3	758.905	642.011	1888.07	537.733	689.791	363.959	3071.68	675.879	1017.2	2925.62	761.555	327.251	2.4271	618.709	300.934	529.566	133.007	148.494	85.8416	220.348	333.446	567.937	21.7024	618.255	197.17	490.281	444.5	512.486	242.807	21.0548	170.339	155.076
PWY-6165	1.93452			-	565.292	438.151	84.7583	42.3821	11.0972	6.3721	1.3253	133.863	0.0294	2.6025	78.6735	0	38.1096	15.5705	11.9954	30.1612	0	4.4794	9.5501	12.8736	0	59.712	21.737	15.4056	4.9151	0	2.4336	0	0	3.8764	1.9113	0	1.9328	7.4702	5.279	0	1.132	0.4153	0	0.9859	7.2168	7.0578	0	0	0.0205
PWY-6167	1.86652			-	350.065	326.983	13.1212	9.9607	3.6783	3.2786	0.2519	4.0037	3.0301	1.3789	0.0728	0	2.4377	136.577	0	0.6104	2.5435	0.2164	2.6522	0.8616	0.4186	0.2257	164.745	1.8351	0	0	0.7466	0.9041	0.7167	0	0	0	0.3797	0.712	1.4311	0	1.0156	0.017	1.4319	0.1181	0.3738	0.824	0	0.4582	0
PWY-6174	1.89004			1.72725e-06	462.47	398.291	14.256	49.9231	3.7766	6.2145	0.2991	29.4217	3.7399	1.8633	0.3682	0	8.9446	108.804	5.2252	1.3091	4.0988	2.518	1.9854	0.579	3.9183	3.5915	211.635	2.1966	0	0	0.8545	1.3515	1.1096	0	0.0767	0	0.3836	0.4667	1.6371	0	1.4714	0	2.1482	0.3216	0.0926	0.4735	0	0.6688	0.0354
PWY-6182	2.77827			3.36678e-05	4665.05	3013.19	903.836	748.025	379.257	117.664	28.7199	337.294	56.1208	46.9327	115.695	2.8691	141.211	40.9484	96.1046	262.137	92.4937	98.905	34.5621	348.589	82.2703	181.066	550.346	135.726	21.6254	0.0001	40.6171	24.0747	47.3813	19.0272	23.7939	1.7	38.8708	53.0206	94.3983	0	87.9862	8.3742	37.5521	30.0227	32.4912	22.0286	0	4.1926	6.2124
PWY-6185	2.53427			0.00253002	2646.08	1672.08	522.892	451.098	204.283	74.5657	13.7741	139.478	31.4348	26.7955	73.0425	1.9303	68.7134	35.8913	37.6328	143.538	56.0612	61.8406	28.5092	90.5332	61.36	72.9089	449.792	107.211	11.7913	0.1948	10.9025	18.8694	34.5109	8.2557	9.6355	0.9954	12.9133	52.0606	36.8976	0	58.4416	3.3248	26.1599	4.1487	14.8996	10.5324	0	0.1324	0.0911
PWY-621	2.96538			-	7467.59	4235.45	1653.76	1578.38	162.767	118.968	45.6641	342.811	72.0244	245.208	220.713	4.7787	775.611	22.3093	214.192	437.621	125.785	158.317	45.4743	529.516	176.812	109.93	426.944	144.37	106.489	0.156	63.0996	32.8448	64.3786	19.0581	25.0618	0.7934	73.9845	77.5759	124.802	0	205.72	48.3537	126.212	38.4225	132.664	47.1706	0	19.7215	9.6194
PWY-6210	2.74113			-	4005.44	2623.41	313.383	1068.64	500.01	246	14.654	230.744	38.9563	112.34	71.4987	3.3212	293.232	15.8631	72.0299	270.702	72.0885	97.2022	24.6402	177.348	67.7012	194.483	120.594	11.9438	56.3713	0	2.2201	47.7878	12.4069	1.4661	8.345	3.6572	0.7541	24.4893	7.6319	2.2121	6.1329	5.2821	2.5489	41.5443	12.2484	3.8667	0	6.3718	14.6311
PWY-622	1.26645			-	122.116	120.275	0	1.8409	0	14.9752	0	0	0	0.5653	0.4719	0	1.2532	0	0	101.502	0	0.2834	0	0.5657	0	0.6583	0	0	0	0	0	0	0	0	0	0	0	0	0	0	0	0	0	0	0	0	0	0	0
PWY-6263	2.88815			-	5428.35	3661.2	808.017	959.136	123.229	137.578	16.6442	444.38	106.337	133.533	241.593	7.8234	563.482	29.68	94.6499	541.872	108.358	104.09	55.4593	320.43	112.509	153.686	365.862	91.5775	17.064	0	33.9525	48.7783	87.2424	0	16.0172	5.189	18.17	48.6363	66.7454	0	82.9169	0	96.553	8.0135	33.2158	31.2989	3.4724	25.4247	11.6819
PWY-6269	3.32891			-	17693	10357.4	3371.73	3963.91	714.197	452.379	98.644	986.029	222.827	198.821	491.932	26.1188	1395.68	249.096	295.091	874.842	277.584	294.095	172.669	2003.97	302.433	351.082	949.859	328.813	90.7969	0.7476	175.249	123.331	247.304	50.4701	81.1761	28.6185	77.7879	146.06	240.889	7.3509	329.813	49.2757	186.365	49.7856	188.151	78.2565	8.7351	56.2741	60.8486
PWY-6277	3.80144			-	49726.6	26464.2	9343.44	13919	2593.33	1382.35	220.793	2464.06	584.765	646.058	1163.73	92.5483	2928.92	1025.15	737.527	2074.16	609.03	775.337	406.891	3566.48	752.428	1126.11	3314.55	808.217	396.041	2.6927	603.327	352.642	613.798	145.755	147.598	101.489	248.755	364.962	638.45	32.5922	662.374	208.619	503.763	477.033	604.106	268.809	26.1846	193.459	157.7
PWY-6281	0.016381			-	6.8993	6.8028	0	0.0965	0	0.7909	0	0	0	0.0275	0.023	0	0.061	0	0	5.8269	0	0.0138	0	0.0275	0	0.0322	0	0	0	0	0	0	0	0	0	0	0	0	0	0	0	0	0	0	0	0	0	0	0
PWY-6282	3.86596			-	56742.6	29325.9	12608.7	14808	2469.24	1312.47	318.485	3000.73	709.926	696.148	1634.33	86.6952	3501.12	244.894	887.735	1913.1	701.376	780.955	556.235	4672.69	958.787	1428.57	3452.42	1275.95	423.645	3.6947	815.301	448.437	791.443	181.53	197.026	97.3137	352.966	588.611	870.802	31.5483	1033.8	269.993	749.754	571.864	803.345	346.584	25.0841	160.006	146.755
PWY-6284	2.45092			-	1257.06	274.66	613.423	368.981	52.4584	27.8284	10.1571	51.2816	9.4034	4.0783	3.8425	1.6202	20.843	0	7.1516	8.5609	0	10.2961	23.6037	16.1905	0	7.7755	19.5686	94.3606	0	0	58.9465	57.4832	47.6994	0	3.0905	0	16.2207	21.0523	72.3073	0	60.8333	0.0163	89.6772	0.2155	6.9217	19.8922	0	22.7477	0
PWY-6285	2.72554			-	2382.18	552.793	1158.32	671.069	103.145	55.3618	19.7499	104.788	19.3355	8.3731	8.0415	3.2842	41.4719	0	14.7878	17.5677	0	20.3733	47.0838	32.423	0	16.1948	40.8121	180.426	0	0	110.706	102.998	92.5631	0	6.3354	0	31.2697	42.3897	134.421	0	118.103	0.0342	161.446	0.4488	14.1146	38.0659	0	40.9607	0
PWY-6317	3.33103			-	15671.2	9508.09	1701.79	4461.34	867.673	570.795	43.397	690.714	194.861	267.327	476.561	38.1039	828.569	763.836	224.683	793.483	208.524	202.963	154.152	694.332	262.941	413.579	1811.6	121.593	91.4527	0.597	30.0497	64.1087	136.239	37.72	24.1054	37.3587	22.1303	88.3149	66.9751	15.3735	120.796	32.4132	88.8227	34.4963	184.1	72.0632	8.862	64.1236	74.4032
PWY-6338	2.64952			-	4269.51	2551.77	853.908	863.837	198.864	149.135	12.779	155.93	63.2448	17.7399	112.377	1.8075	328.606	8.2618	145.651	97.0438	36.9482	51.645	25.2704	422.06	18.4888	107.942	597.972	77.4929	3.8457	0	63.7696	33.1674	53.9105	13.3668	20.6548	0	8.7198	38.4368	67.4006	0	40.129	35.7247	51.013	8.2486	196.46	10.7646	0	2.4451	32.8599
PWY-6339	2.96013			-	7557.32	4631.99	1771.93	1153.39	450.381	307.466	42.7208	311.149	107.395	37.2155	189.977	2.8004	571.65	21.5467	202.601	191.448	58.8596	91.5559	40.8098	651.323	36.4549	195.587	1121.05	143.312	10.4951	0	130.662	56.6512	96.3817	40.355	28.8995	0	19.6235	64.3497	137.387	0	67.807	76.1673	155.833	155.326	254.096	64.3381	0	4.3768	57.6127
PWY-6349	1.662			-	254.896	207.426	32.569	14.9013	1.9887	3.2907	0.6632	3.2867	3.0967	1.6975	0.891	0	1.3715	76.4904	0	0.241	2.8167	0.6084	1.1216	1.0696	0.6893	1.0437	107.059	6.5929	0	0	2.1057	1.187	2.3034	0	0	0	1.1421	1.1515	4.3988	0	4.0466	0	5.185	0	0.2702	0.4151	0	1.6501	0
PWY-6350	1.73286			-	297.004	246.825	33.8513	16.3283	2.4731	4.0768	0.6188	4.0636	3.752	1.9823	1.1103	0	1.7105	89.3769	0	0.3006	3.317	0.7531	1.363	1.3353	0.8577	1.2982	128.435	5.8846	0	0	2.5455	1.3721	2.7538	0	0	0	0.9006	1.2718	4.6251	0	4.7261	0	4.9759	0	0.3375	0.4342	0	1.4464	0
PWY-6353	3.67618			-	39790.8	21327.5	7622.56	10840.7	1722.32	1055.86	165.541	1959.24	390.159	397.346	1005.7	56.0077	2394.31	645.975	615.716	1455.79	443.557	567.466	378.378	3430.47	607.784	1015.51	3020.41	673.496	301.073	3.1895	532.824	255.393	546.202	134.846	100.655	69.2982	194.07	343.865	449.228	15.8295	562.082	205.238	456.361	368.279	615.105	219.401	19.2775	145.113	132.444
PWY-6383	2.40427			1.47495e-08	1454.69	1083.31	240.443	130.931	118.574	22.7534	3.5832	22.2983	18.2526	12.6489	24.0753	6.2532	66.3254	279.571	19.9617	38.1622	21.4243	9.684	3.0597	11.3988	14.04	11.6834	379.565	65.1201	4.4014	0	16.5797	4.841	28.5208	0.6822	26.0887	1.9662	9.2594	2.4526	18.1071	0	10.033	0	7.1442	9.2731	0.7614	3.5108	0	2.0949	0.0504
PWY-6385	3.70854			-	38905.8	20506.9	7363.29	11035.6	1893.71	1088.95	177.447	1873.44	454.902	494.486	921.926	70.6261	2284.55	772.122	576.428	1636.45	494.616	595.455	353.956	2779.31	613.99	905.132	2519.38	610.717	302.199	2.2539	482.788	262.508	519.996	128.772	115.493	89.2166	194.986	282.518	470.307	18.5792	552.14	168.411	405.702	359.52	466.456	222.058	20.7829	178.103	132.583
PWY-6386	3.70672			-	38648.1	20419	7251.61	10977.4	1887.67	1089.32	177.337	1865.72	455.592	496.915	910.949	69.9508	2275.54	771.51	574.806	1644.29	498.945	600.974	349.265	2766.83	616.939	899.255	2467.19	598.642	297.088	2.1604	481.177	260.099	510.608	128.647	114.977	88.4424	191.633	273.765	462.886	19.0238	542.735	164.846	398.239	355.488	454.904	217.962	21.0437	177.736	132.185
PWY-6387	3.72352			-	41465.1	22266.5	7775.33	11423.2	2217.3	1215.2	194.928	2132.37	507.39	562.317	978.585	74.7822	2431.83	834.278	621.237	1804.22	521.926	652.282	369.592	2847.16	660.202	971.214	2669.7	659.598	308.837	2.3287	507.54	287.792	539.834	135.606	138.564	91.8954	201.709	297.071	497.939	22.3904	578.204	176.859	428.976	374.124	467.075	227.832	21.951	184.31	137.883
PWY-6395	0.375595			-	9.5054	3.9867	4.8914	0.6273	0	0	0	0	0.9898	1.1889	0	0	0	0	0	1.808	0	0	0	0	0	0	0	0	0	0	0	0	0	0	0	0	0	0	0	0	0	0	0	0	0	0	0	0	0
PWY-6396	3.06142			-	9826.28	6193.8	1532.24	2100.24	560.101	185.46	69.2428	398.429	151.356	76.036	211.14	9.012	1248.34	36.5512	173.508	450.26	175.677	215.571	53.0811	1621.87	130.673	149.258	278.234	146.819	104.986	0	48.3948	36.5464	76.133	27.0557	22.3053	0	80.7186	32.303	114.172	0	175.56	56.9075	105.309	13.3317	85.0954	36.223	0	17.2881	3.033
PWY-6397	1.58246			-	120.201	22.4424	53.0313	44.7277	6.0722	1.7324	0.1781	6.419	0.9245	0.0039	0.2474	2.3223	2.6061	0	0	0.4203	0.179	0.0008	0	1.1046	0	0.2307	0.0011	5.2477	2.4743	0	8.4072	0.0493	16.0873	0	16.6669	1.2149	2.484	0.0164	0.0576	0	0.05	0	0.078	0.0397	0.0031	0.0164	0	0.1103	0
PWY-6404	1.04991			-	77.8651	72.5291	4.3536	0.9824	22.1955	6.4104	0.6589	22.9391	3.4345	0.0118	0.4613	0	9.6285	0	0	1.5685	0.3263	0.0015	0	4.0314	0	0.8577	0.0037	1.3688	0	0	0.542	0.1668	0.7139	0	0	0	0.241	0.0557	0.1944	0	0.1689	0	0.2641	0.0725	0.0105	0.0557	0	0.4042	0
PWY-6467	3.63483			-	36789.3	22292.6	6043.61	8453.12	2081.75	1173.17	191.147	2070.61	422.752	532.567	857.283	58.8475	3180	290.31	705.433	1516.27	382.889	574.072	272.524	4690.43	438.868	801.196	2052.45	375.451	263.003	0	450.654	187.203	363.188	111.369	82.5232	53.6984	157.536	139.077	414.906	10.5953	317.22	197.056	306.339	350.996	698.827	175.094	12.6433	144.68	116.541
PWY-6470	1.30746			-	94.7815	27.5692	43.3087	23.9036	5.2028	2.5236	1.1056	5.4029	0.9102	0.242	3.9716	0	3.4635	0	0	0.385	2.5531	0.0241	0	0.9805	0	0.7082	0.0961	7.0174	0	0	2.6936	4.4667	3.5385	0	0	0	1.1965	1.4626	4.8068	0	4.4887	0	6.817	0.5666	0.2871	1.5153	0	1.9007	0
PWY-6471	1.7733			-	329.849	140.645	126.074	63.1295	37.5878	12.9452	2.3827	40.4634	7.1091	0.8586	6.1281	0	17.5534	0	0	3.0486	3.7385	0.1194	0	6.638	0	1.7612	0.3114	20.3235	0	0	8.1059	13.4761	10.6982	0	0	0	3.538	4.2629	12.9184	0	13.6756	0	19.1673	0.8293	0.9235	4.7436	0	5.4516	0
PWY-6478	2.98216			-	7436.32	3740.98	1757.46	1937.88	403.869	357.612	33.0546	372.006	69.7439	89.3372	240.722	7.918	301.224	21.6474	159.876	373.846	131.635	138.173	87.3019	228.595	178.158	213.823	332.436	288.25	14.8512	0.8539	53.6564	68.98	102.664	11.7693	51.8814	10.4369	31.9385	115.021	112.392	0	184.016	8.7958	82.4211	55.5285	58.7566	40.2851	2.5236	9.6297	48.6506
PWY-6486	0			-	0.0801	0.0778	0	0.0023	0	0	0	0	0.008	0.0007	0.0006	0	0.0617	0	0	0.0011	0	0.001	0	0.0039	0	0.0008	0	0	0	0	0	0	0	0	0	0	0	0	0	0	0	0	0	0	0	0	0	0	0
PWY-6505	2.84822			-	4961.73	3209.15	591.838	1160.74	315.452	194.737	21.806	339.222	60.3218	138.006	113.766	7.2071	399.147	31.8713	89.5648	363.339	103.749	141.48	42.9042	297.256	97.6726	211.434	240.214	90.2431	59.2949	0	6.3395	60.5579	28.866	3.4994	15.1908	5.4184	8.0918	38.7139	23.7439	2.5984	16.4384	10.4016	7.2028	52.5036	27.1326	9.8614	0	10.9021	19.6012
PWY-6507	3.45966			-	17036.3	8291.8	2609.74	6134.77	587.741	418.639	49.4213	839.381	187.42	195.673	297.392	32.3261	1085.49	36.3348	230.341	707.625	192.297	281.199	124.022	1742.82	314.865	331.434	637.381	169.882	214.734	0.1364	85.603	79.2415	142.644	57.5376	27.6831	42.7324	94.6091	57.2164	186.43	28.988	245.38	73.7158	169.571	34.9064	211.179	74.3213	12.3165	76.7313	41.8106
PWY-6519	3.44797			-	20946.6	12153	4649.65	4143.9	1011.24	659.236	102.424	1270.26	424.226	401.68	643.466	44.2058	1371.77	82.8392	328.477	778.635	325.636	297.207	235.376	1313.17	433.228	640.592	1789.34	353.122	75.7282	1.2346	421.24	278.589	442.553	111.651	92.4398	59.6	111.85	165.45	324.644	0	306.492	44.4469	258.776	196.234	108.79	146.842	16.2345	141.546	81.7801
PWY-6545	3.50134			-	26080.8	16501.7	4891.22	4687.88	1861.09	874.173	159.988	1424.09	285.66	277.006	780.101	21.8004	2007.02	351.073	493.114	1282.46	324.992	352.174	216.998	2814.05	366.993	642.118	1966.78	458.39	90.2512	0.8088	183.17	145.947	368.855	93.3653	124.889	49.4914	119.891	151.394	275.846	14.6115	414.559	139.22	275.055	214.474	405.594	123.96	17.3311	122.769	99.2848
PWY-6562	2.77176			-	4472.5	2924.57	642.508	905.423	23.9888	63.5899	4.8078	329.927	58.845	74.0412	123.637	7.3179	643.807	99.0584	70.9123	303.022	70.0692	97.8616	60.0947	287.534	69.4484	159.182	377.423	60.6271	11.9866	0.4185	35.6601	18.2566	78.9394	15.2817	14.9907	11.5393	15.9049	34.4635	29.8681	0	54.8624	8.8078	24.9273	40.7474	15.6004	23.2286	1.41	16.0847	9.5512
PWY-6565	0			-	0.5181	0.2201	0.0684	0.2296	0.0379	0.0355	0	0	0	0	0	0.0061	0.0526	0	0.0183	0	0	0	0	0.0355	0	0	0.0342	0	0	0	0	0	0	0	0	0	0	0.0012	0	0	0	0	0	0.0159	0.0403	0	0	0	0
PWY-6572	1.36735			-	89.7121	33.4056	8.8246	47.4819	1.586	1.4895	0.5396	3.8112	0.0002	0.2773	3.768	0.2099	4.752	0	1.7572	3.1476	2.9512	0.2608	0.2105	2.8815	0	3.4299	2.3332	0.2945	0	0	0.168	0	0	0	0	0	0.1943	0.4993	0.3364	0	0.1115	0.0419	0	0.7089	1.7505	0.9046	0	0	0.0001
PWY-6581	2.68136			-	3627.2	1809.91	923.466	893.831	119.295	33.8843	49.6817	217.323	20.8208	22.2445	104.574	0.6434	230.298	1.4407	38.2346	93.347	15.7755	45.4502	23.5304	440.097	31.5256	80.2781	241.463	80.3491	55.47	0.3838	35.3953	33.3184	57.2682	1.9425	3.1533	5.1726	45.3582	39.7938	104.339	0	43.3741	10.4063	35.8422	55.215	110.395	33.5812	0	0	0.0226
PWY-6588	3.20343			-	13976.3	7715.1	3105.03	3156.16	744.385	557.314	88.4969	625.862	89.7642	139.844	258.628	6.021	1129.47	101.282	238.434	498.319	116.147	236.612	68.9674	1331.95	67.5245	295.809	1120.27	260.303	90.771	0	208.59	148.966	239.327	24.0743	60.026	19.9347	98.7795	85.1316	347.898	0	136.385	66.8276	147.256	184.986	212.437	101.106	2.9093	36.4128	39.6676
PWY-6590	2.77014			-	4619.63	3086.49	837.76	695.376	191.623	127.202	15.7219	231.139	84.917	64.1776	96.5268	1.8739	295.492	80.9622	86.3123	189.591	55.5878	21.5581	52.7227	455.362	145.429	160.143	730.152	35.379	12.0856	0	13.063	23.323	82.4573	15.5016	0	16.2595	10.4443	8.8615	27.848	0	39.7903	61.3346	103.178	107.01	90.0431	27.08	2.6041	29.6328	20.2484
PWY-6598	0			-	0.0001	0.0001	0	0	0	0	0	0	0	0	0	0	0	0	0	0.0001	0	0	0	0	0	0	0	0	0	0	0	0	0	0	0	0	0	0	0	0	0	0	0	0	0	0	0	0	0
PWY-6608 (Guanosine nucleotides degradation III; Nucleoside and nucleotide degradation)	3.72142	UP	2.65308	0.00179393	41196.6	21382.9	7890.75	11922.9	1754.8	1107.68	165.119	1878.11	366.599	370	991.158	55.1037	2550.23	726.397	626.858	1413.22	419.298	559.248	404.979	3530.1	570.818	980.562	2912.6	705.632	309.257	3.0603	524.159	249.226	580.265	152.652	89.6115	89.4482	225.842	337.95	518.7	14.4146	538.287	228.526	454.026	374.645	656.301	245.78	20.3064	171.866	124.232
PWY-6609	3.58853			-	29589.4	15730.1	5437.42	8421.84	1002.37	708.187	112.956	1464.04	277.151	299.984	755.281	45.528	1882.05	456.737	445.839	1045.1	319.431	394.868	301.674	2617.97	462.76	794.052	2344.12	459.802	213.529	2.2662	369.606	170.65	391.264	103.345	65.1619	67.0675	124.154	241.682	288.365	26.9343	395.987	162.136	319.553	247.364	444.764	176.078	17.1217	140.631	123.411
PWY-6612	3.63924			-	30889.7	15520.3	5952.98	9416.48	1177.55	843.85	126.118	1575.19	419.111	483.978	654.65	62.2878	1951.71	254.63	439.272	1375.16	412.322	547.127	291.734	1719.72	511.572	745.433	1928.85	476.016	278.179	1.452	482.728	236.972	406.433	103.023	94.8607	75.9968	156.418	218.786	387.026	0	402.804	132.106	343.411	339.098	293.166	181.377	13.7056	141.956	96.6986
PWY-6628	3.57682			-	32075.9	18394.7	5435.87	8245.33	1409.76	908.595	167.605	1798.87	415.726	420.558	871.155	56.2948	2379.91	151.436	554.361	1333.88	426.385	534.878	282.51	2947.03	530.299	797.843	2407.6	481.716	269.495	2.0954	236.935	206.952	351.738	87.6003	76.4946	26.5505	162.567	252.695	291.482	0	500.971	155.383	354.848	105.998	465.659	122.122	0	76.2739	115.992
PWY-6629	1.96884			-	246.62	91.1884	144.276	11.1548	0.0125	3.5908	2.3755	0.0063	0.0263	3.5802	0.0188	0	0.2025	0	35.3461	10.7482	0	0.0021	16.1438	15.5404	0	3.5886	0.0063	25.576	93.9962	0	0.1821	0.3013	0.2386	18.7319	3.5232	0	0.0816	0.1005	0.3455	0	0.3016	0	0.4771	0	0.0188	0.1005	0	0.1318	0
PWY-6630	3.56915			-	31462	18008	5384.54	8069.47	1410.79	904.604	164.599	1766.53	409.533	413.219	855.238	55.1542	2309.57	147.998	543.576	1324.21	425.174	529.981	276.912	2901.89	526.231	776.421	2266.4	477.072	269.468	2.0567	236.212	206.122	348.144	86.4004	75.5541	26.201	162.411	248.886	289.621	0	499.611	154.715	353.567	105.607	452.171	121.471	0	75.5498	112.246
PWY-6641	3.10831			-	11036.9	7140.11	1794.17	2102.67	662.445	283.945	74.4344	556.234	108.149	72.6866	323.065	12.7221	940.9	45.9785	295.953	399.138	123.704	148.411	65.431	1531.62	106.394	241.653	1147.24	110.384	19.7946	0	137.392	81.0065	77.7781	18.9818	20.5106	2.3923	47.5678	37.1443	115.233	0	92.6009	67.1552	57.8402	126.78	402.274	27.2065	0	1.2985	71.9632
PWY-6654	1.83075			-	313.578	299.801	8.2862	5.4905	1.5643	2.3649	0.1723	1.6676	2.1956	1.0263	0.0601	0	0.703	131.233	0	0.1213	2.3552	0.2006	1.1512	0.2733	0.3927	0.1091	154.211	1.3629	0	0	0.5129	0.8487	0.6725	0	0	0	0.23	0.2833	0.9732	0	0.8499	0	1.3432	0	0.0531	0.2832	0	0.3953	0
PWY-6660	0			-	0.1301	0.0215	0.0003	0.1083	0	0	0.0004	0.0048	0	0	0.0021	0	0.0026	0	0	0.0041	0.0001	0.0008	0.0006	0.0014	0	0.0046	0	0	0	0	0	0	0	0	0	0	0	0	0	0	0	0	0	0	0	0	0	0	0
PWY-6662	0			-	0.1083	0.0178	0.0003	0.0902	0	0	0.0003	0.004	0	0	0.0017	0	0.0022	0	0	0.0034	0	0.0007	0.0005	0.0012	0	0.0038	0	0	0	0	0	0	0	0	0	0	0	0	0	0	0	0	0	0	0	0	0	0	0
PWY-6690	2.42956			0.000221727	1480.27	520.868	565.587	393.816	8.953	26.3985	1.3016	37.5499	14.2406	18.8914	59.157	2.0395	45.4394	0.9583	28.7005	81.9313	38.2738	45.1221	8.0005	35.3003	45.6918	8.0288	14.8899	108.095	32.6316	0	14.1659	20.6702	37.0298	3.6243	9.028	2.9565	14.3918	25.3675	42.3288	0	42.7245	6.9265	22.3325	15.3982	15.3956	12.1392	0	0.2472	5.0591
PWY-6700 (Queuosine biosynthesis I (de novo); Nucleic acid processing)	3.71283	UP	2.67313	9.38099e-08	38832.3	20621.4	7023.1	11187.8	1962.24	1152.05	173.716	1969.2	443.124	544.924	913.164	69.3942	2288.5	612.017	573.561	1748.4	486.401	614.265	343.605	2844.9	620.972	940.349	2320.61	623.865	289.908	2.2967	486.623	266.271	429.283	105.676	115.71	76.9103	178.153	297.409	495.727	14.8651	497.858	138.451	366.489	349.792	453.097	203.987	16.8075	131.561	140.266
PWY-6703	3.55019			-	24996.1	15657.7	3976.54	5361.82	1387.12	748.254	98.5978	1498.52	401.953	558.193	643.83	53.7507	1643.39	1066.63	403.378	1408.68	393.975	498.378	217.19	1074.38	501.223	613.012	2447.3	391.131	112.888	1.7405	231.963	166.752	299.919	88.2909	71.4117	43.6209	79.1708	183.5	277.587	0.6776	302.667	46.4527	192.493	147.007	88.9925	131.09	11.9909	138.729	102.055
PWY-6708 (Ubiquinol-8 biosynthesis (early decarboxylation); Cofactor, carrier, and vitamin biosynthesis)	3.62494	BR	2.77282	1.78806e-05	34682.9	20567	6541.27	7574.65	2133.32	1118.05	185.388	1889.08	464.44	531.46	764.849	53.5296	2513.71	583.92	593.938	1577.77	492.115	624.999	190.901	2999.35	525.865	791.176	2533.14	642.584	260.456	0.7921	505.337	260.513	289.561	72.089	133.593	13.5423	188.47	204.753	544.669	11.1532	456.189	140.457	375.339	384.319	473.534	160.968	8.9342	49.7108	105.505
PWY-6713	0.951886			1.63588e-09	36.1129	21.6714	13.7067	0.7348	0	0.7381	0.4753	0.9943	0.1119	1.4324	0.0011	0	3.4006	0	5.9184	2.2247	0	0.0095	0.6522	4.9745	0	0.7384	0	4.8607	5.6773	0	0	0	0	2.4537	0.7146	0	0	0	0	0	0	0	0	0	0	0	0	0	0.0001
PWY-6728	3.18307			-	10122.7	4334.48	2963.13	2825.13	97.2481	191.113	53.4351	801.956	156.577	74.7785	483.438	18.5271	132.41	14.2257	165.431	182.353	176.345	16.7895	151.318	107.513	294.981	393.288	822.756	365.954	51.7421	0	80.7137	150.539	264.53	35.9116	64.0261	15.5051	79.4738	143.767	230.974	0	349.261	48.4075	185.235	2.5268	99.2489	89.9519	7.623	24.6182	0.0038
PWY-6731	2.31281			-	1406.22	716.933	477.128	212.163	1.3851	11.7301	0.74	4.1448	29.5948	14.831	3.8699	0.0007	177.167	188.447	1.6319	9.6561	12.7057	14.0976	2.3764	14.6538	2.3847	0.2183	227.298	36.7534	22.8143	0	40.3099	28.1384	28.1384	0	0	0	3.3161	18.6059	66.5308	0	16.0414	4.125	31.0895	35.7523	28.6957	12.2856	0	1.7863	0.0153
PWY-6737	3.50486			-	25001.4	13121.6	5077.59	6802.21	981.189	631.942	116.025	1251.88	308.397	258.631	598.832	33.0855	1382.52	568.049	299.259	1035.16	312.961	283.298	230.16	1433.18	456.738	665.223	2275.11	500.757	193.501	1.3825	216.974	223.528	335.775	66.4061	94.2535	53.7206	140.74	228.899	401.627	25.1124	406.347	115.421	341.435	220.014	271.121	154.165	12.7728	88.1379	77.3903
PWY-6749	3.02719			-	7611	3726.19	1483.63	2401.18	291.032	232.591	14.9568	312.314	59.429	192.219	161.17	21.1114	604.356	14.1204	153.971	435.45	68.3389	120.468	78.8429	416.614	128.245	182.548	238.413	131.401	50.0226	0	113.482	65.7316	58.4558	10.012	43.3648	22.6246	16.1814	50.2666	99.9497	0	113.943	38.6038	70.0747	84.2536	74.3773	19.8554	3.5831	32.846	77.6774
PWY-6760	0			-	0.0053	0.0053	0	0	0	0	0	0	0.0035	0.0006	0	0	0	0	0	0.001	0	0.0002	0	0	0	0	0	0	0	0	0	0	0	0	0	0	0	0	0	0	0	0	0	0	0	0	0	0	0
PWY-6797	1.38285			-	110.361	105.804	2.8511	1.7053	0.0177	0.6879	0.047	0.0089	0.6505	0.3562	0.0223	0	0	48.5158	0	0	0.8125	0.0702	0	0.0042	0.1353	0.0198	54.456	0.4697	0	0	0.1769	0.2927	0.2318	0	0	0	0.0793	0.0976	0.3355	0	0.2929	0	0.4635	0	0.0183	0.0976	0	0.1306	0
PWY-6830	0.899389			-	40.8054	38.7139	1.3239	0.7676	0.0179	0.5541	0.0429	0.009	0.494	0.1605	0.0095	0	0	14.3568	0	0	0.0004	0.0314	0	0	0.06	0.0169	22.9605	0.2179	0	0	0.0821	0.1349	0.0978	0	0	0	0.0367	0.0452	0.1555	0	0.1365	0	0.2131	0	0.0085	0.0451	0	0.074	0
PWY-6876	2.9518			-	7454.88	3914.77	1786.19	1753.92	515.442	170.283	73.1971	272.154	61.6977	63.1703	162.144	5.1777	546.74	101.282	98.0416	327.608	116.147	111.634	35.1428	897.364	67.5245	99.1944	190.824	260.303	40.5846	0	75.9445	43.3443	65.1499	24.0743	60.026	5.8492	45.9155	44.5167	206.383	0	136.385	39.6411	84.5611	120.746	73.0653	48.182	2.6329	6.0646	11.2507
PWY-6891	2.50302			3.30989e-12	2004.4	1436.6	446.162	121.64	51.0171	36.8487	32.925	196.843	73.4075	13.7471	148.261	2.3708	407.685	21.8799	29.9971	111.505	44.4145	15.7035	16.5558	47.8753	28.339	59.5622	97.6596	14.2856	23.8706	0	3.4302	26.1563	13.4025	4.2276	9.2787	6.4666	1.5352	1.9136	6.473	0	25.9137	60.7165	71.7994	84.8013	12.9234	4.3066	0	2.6867	0.3409
PWY-6892	3.30232			-	10459.2	4002.53	2351.3	4105.43	91.7355	174.94	39.5746	463.215	128.083	119.408	280.056	29.015	493.058	27.1984	93.3675	599.739	108.216	86.6024	185.427	226.044	252.074	297.016	307.757	140.533	101.046	0	37.1639	78.304	283.88	79.71	18.1603	59.8752	43.2265	80.7791	84.8032	2.0792	166.288	90.8633	147.541	121.939	36.0324	107.275	12.4964	121.201	39.0057
PWY-6895 (Superpathway of thiamine diphosphate biosynthesis II; Cofactor, carrier, and vitamin biosynthesis)	3.04198	BR	2.66719	4.32174e-12	6890.62	4936.48	1451.39	502.747	229.552	160.878	87.8549	668.658	224.133	62.378	436.865	10.5806	1137.13	96.1252	119.686	435.999	161.985	70.9407	68.5911	208.539	120.095	230.355	406.133	65.4772	90.3423	0	16.6201	92.3204	60.4814	18.5078	36.3548	24.9539	7.4409	9.2938	30.7718	0	107.388	99.8687	198.767	220.323	53.044	19.879	0	12.6254	1.6895
PWY-6897	3.62459			-	33199.7	16955.7	6945.46	9298.52	1911.02	1009.41	155.164	1623.32	443.613	499.036	825.052	73.8883	2002.03	511.122	474.535	1527.92	465.428	570.572	308.923	1259.98	609.499	808.982	1876.24	618.158	286.568	1.629	418.667	254.284	488.965	113.336	136.641	81.3091	190.458	251.206	516.616	10.5178	477.263	113.783	340.928	371.608	325.045	203.207	17.1835	151.607	156.696
PWY-6901	3.46611			-	24136.2	14332.6	4816.54	4987.03	1365.59	623.53	151.082	1330.44	312.012	290.944	659.673	30.8499	1978.66	379.37	403.193	1167.94	309.954	367.73	197.71	1867.74	414.73	592.864	1888.6	448.103	240.246	0.9701	227.872	145.085	310.793	61.1825	76.4068	39.1588	162.934	216.67	294.903	4.6609	456.373	136.07	348.569	223.424	273.839	127.782	14.1026	81.4203	36.8864
PWY-6906	1.68771			-	317.944	120.833	101.319	95.7918	0.5224	2.3139	0.9324	20.8687	3.4549	1.6513	16.2305	0.3632	8.0138	0.1891	3.2007	7.3851	4.0867	0.2368	8.7757	1.2329	9.6369	12.0165	19.7215	17.7439	0.895	0	1.2655	4.6576	9.7089	1.0223	1.5849	0.7809	1.8137	12.7469	5.2582	0	12.2383	0.7973	5.933	0.0541	1.2302	2.2798	0	0	0
PWY-6915	0			-	1.2201	1.1561	0.0539	0.0101	0	0.002	0	0.0026	0.0002	0.0043	0.5359	0	0.1822	0	0.0021	0.0014	0.4151	0.0029	0	0.004	0.0001	0.0033	0	0	0	0	0	0	0	0	0	0	0	0	0	0	0	0	0	0.0539	0	0	0	0	0
PWY-6919	0.40431			-	12.5002	4.2803	5.9072	2.3127	0.0404	0.1053	0.085	0.0221	0.0006	0.0635	2.2308	0	0.24	0	0.0042	0.0028	1.3607	0.0109	0	0.0211	0.0002	0.0706	0.0221	1.1906	0	0	0.1815	0.5143	0.5994	0	0	0	0.1613	0.3189	0.6039	0	0.779	0	0.7107	0.0854	0.0523	0.2225	0	0	0
PWY-6942	0			-	0.9183	0.8451	0.0646	0.0086	0.0006	0.001	0	0	0.0004	0.0038	0.4256	0	0.1624	0	0	0	0.2425	0.0016	0	0.004	0	0.0032	0	0	0	0	0	0	0	0	0	0	0	0	0	0	0	0	0	0.0646	0	0	0	0	0
PWY-6944	2.23792			1.88782e-10	829.343	657.733	99.5557	72.0547	19.0221	30.4768	26.2792	37.2055	37.3867	19.7413	60.5419	2.3906	224.891	16.4978	13.7955	34.143	30.1664	16.3126	1.0227	39.8373	29.3853	1.052	17.5858	2.7892	0	0	3.5894	0	0	0	22.2833	0	0.1872	0.433	0.3086	0	29.5257	0	0	4.8433	2.6134	0.1609	0	0	4.6015
PWY-6946	0.345884			1.52092e-07	13.7508	12.5935	1.0095	0.1478	0	7.3349	0	0	0	0.0034	0.0562	0	0.7799	0	0.2544	1.0387	0	0.0002	0	0.3586	0	0.2984	2.4688	0	0	0	0	0	0	0	0	0	0	0	0	0	0.061	0	0	0	0	0	0	0	0.0003
PWY-6948	2.01595			1.15938e-09	341.396	207.267	123.504	10.6248	9.5217	38.7473	0.2709	8.7932	1.5655	0.2114	41.0142	0.29	6.3697	0	3.7098	33.1528	0.0223	2.6993	1.1641	3.1386	51.5121	0.3518	4.732	0.0559	0	0	0.0211	0.0348	0.0276	0	0	0	0.0094	0.0711	0.0399	0	20.4153	0	0.0552	0.726	1.8676	0.0116	0	0.1409	58.1487
PWY-6956	0.623454			8.10911e-10	11.0551	11.0526	0.0021	0.0004	0	0.912	0	0.9633	5.4894	0.0006	0	0	0.3985	0	0.7805	0.6538	0	0.3764	0	0.0001	1.478	0	0	0	0	0	0	0	0	0	0	0	0	0	0	0	0	0	0	0	0	0	0	0	0.0004
PWY-6957	2.30344			4.67358e-10	1153.4	917.63	137.287	98.4803	171.236	56.2958	5.2793	54.2843	35.8976	27.4414	47.0449	1.4037	136.776	14.6943	23.6733	115.163	39.8735	28.1574	4.0723	47.4106	42.5912	30.1973	36.1379	31.2894	2.6106	0	11.5516	0	0	0	1.6733	0	3.3052	1.5844	7.4396	0	22.4069	0	0	4.1362	9.3915	0.8395	0	0	0.3737
PWY-6969	3.81807			-	54046.5	29468.8	10092.2	14485.6	2786.38	1596.62	234.127	2866.3	660.245	736.349	1348.71	88.9057	3337.28	951.222	878.107	2435.88	744.509	868.87	493.421	3552.66	924.846	1310.37	3653.96	891.192	380.978	3.2016	645.08	374.836	668.205	167.627	197.512	106.285	255.128	407.974	653.341	11.9142	766.177	215.917	529.917	478.511	659.613	298.85	25.0911	202.555	229.501
PWY-6975	0			-	0.0113	0.0104	0.0008	0.0001	0	0	0	0	0	0	0.0048	0	0.002	0	0	0	0.0036	0	0	0	0	0	0	0	0	0	0	0	0	0	0	0	0	0	0	0	0	0	0	0.0008	0	0	0	0	0
PWY-6977	0			-	0.0237	0.0218	0.0017	0.0002	0	0	0	0	0	0.0001	0.01	0	0.0041	0	0	0	0.0074	0	0	0.0001	0	0.0001	0	0	0	0	0	0	0	0	0	0	0	0	0	0	0	0	0	0.0017	0	0	0	0	0
PWY-6992	2.88152			-	6883.38	3874.97	1171.76	1836.65	283.758	90.3946	54.6038	285.999	27.8307	47.1353	137.82	0.5173	623.194	44.2968	89.1045	291.206	91.7316	116.447	39.2013	1365	93.5647	45.9947	147.167	117.393	78.6471	0	42.9422	38.7794	59.6292	12.1098	3.511	0	51.8737	45.2998	81.4285	0	163.058	46.8969	121.826	5.0611	7.7065	32.7004	0	17.4322	0.0865
PWY-6993	0.709756			9.26705e-10	15.588	9.952	2.5775	3.0585	0.1878	0.2249	2.3095	0	0.198	0.6594	2.5256	0	0.9365	1.0525	0.1134	0.0141	1.262	0.0651	0	0.2143	0	0	0.1889	0	0	0	0	0	0	0	0.7705	0	0	0.0076	0	0	1.3685	0	0	0	0.1774	0	0	0	0.0003
PWY-7002	0.192868			-	5.9905	4.8189	0.093	1.0786	0.0026	0.207	0	0.3361	1.1411	0.1107	0.1208	0	0.262	0	0.3416	0.9792	0.389	0.4741	0	0.0388	0.3902	0	0.0257	0	0	0	0.0566	0	0	0	0	0	0	0	0	0	0	0	0	0	0	0	0	0	0.0001
PWY-7003	3.01336			-	7838.81	5113.96	1739.71	985.14	910.355	316.609	68.9987	238.179	119.932	85.8902	261.435	9.7951	410.426	77.5537	176.398	482.834	134.725	123.747	36.2806	279.002	59.9548	211.632	1110.21	285.898	75.6246	0	61.1523	41.8026	90.5025	16.1606	51.8521	7.7569	53.4022	54.1786	152.161	0	148.516	61.0742	122.407	85.8503	59.2516	28.2921	4.7111	17.628	0.0933
PWY-7007	3.09166			-	4777.46	1759.87	563.765	2453.82	17.5911	41.6663	3.3042	256.505	28.618	42.5941	124.997	24.6991	352.413	9.8497	19.6911	207.096	39.3975	37.5042	56.6676	141.317	73.4164	177.792	104.754	64.3522	57.3429	0.6217	18.9875	36.9774	55.5984	3.6971	33.8856	27.5076	10.6629	41.2625	18.4411	0	39.4696	3.056	21.0199	13.4142	3.5141	8.0107	0	23.0619	12.1281
PWY-7013	3.23278			-	7336.89	1239.11	3355.1	2742.68	3.9918	89.2154	54.2377	74.9418	62.4707	38.8642	171.484	16.6809	143.622	34.4462	47.616	113.127	55.4029	37.9274	25.6735	43.3412	98.7453	50.0247	77.2999	236.661	235.58	0	167.693	118.089	199.527	4.8857	31.3337	11.2384	202.484	61.442	433.997	0	200.816	29.2571	135.924	261.101	172.864	143.218	5.8951	0.0771	4.2306
PWY-7014	0			-	0.0928	0.0928	0	0	0	0	0	0	0	0.0019	0	0	0.0804	0	0	0	0.0072	0.0008	0	0.0025	0	0	0	0	0	0	0	0	0	0	0	0	0	0	0	0	0	0	0	0	0	0	0	0	0
PWY-7022	0			-	0.0198	0.0198	0	0	0	0	0	0	0	0.0029	0	0	0	0	0	0	0.0073	0.001	0	0.0086	0	0	0	0	0	0	0	0	0	0	0	0	0	0	0	0	0	0	0	0	0	0	0	0	0
PWY-7024	2.4572			-	1824.34	1599.61	50.8874	173.852	62.3017	71.397	32.7064	254.181	23.9912	33.3284	48.3489	0	10.028	1.7191	7.6201	100.871	18.313	55.7662	0	273.644	31.825	117.337	456.227	0	0	0	0.8849	0	0	0	13.3189	0	0	0	0	0	24.128	0	0	0	0	0	0	0	6.4907
PWY-7031	0.710619			2.10778e-13	34.1009	33.9753	0.1256	0	7.8496	3.1945	0.2831	10.6722	1.1642	0.0998	0	0	3.4798	0	0	1.5008	0	0	0	4.2197	0	1.5116	0	0	0	0	0	0	0	0	0	0	0	0	0	0	0	0	0	0	0	0	0	0.1256	0
PWY-7046	2.77617			-	2986.24	934.411	1034.45	1017.38	31.31	134.262	21.0882	123.864	26.7312	10.4645	97.7647	2.3269	15.5364	1.3798	35.0042	29.6499	26.496	6.4459	53.7743	77.7049	55.6271	71.8063	113.174	152.909	6.9733	1.2219	24.4811	65.0427	82.4085	5.584	29.6446	6.9424	15.0896	92.0641	118.891	0	95.8723	5.4021	66.2627	1.6066	23.6633	16.598	0	2.558	0.4425
PWY-7084	2.33822			4.84234e-08	1488.61	1390.91	58.7186	38.9812	0.0169	41.0638	0	247.259	6.7981	4.0856	136.642	0	409.751	15.4436	26.0872	289.38	2.2524	31.4415	0	62.6243	0	92.9944	25.0658	8.2253	0	0	0.8552	0	0	0	0	0	0.3942	2.7615	3.103	0	1.6522	0.0758	0	0.5258	30.1961	1.8694	0	0	0.3959
PWY-7090	2.56785			-	2697.39	1656.15	415.687	625.55	26.3128	106.806	6.5431	232.99	45.7827	63.1838	65.0865	3.0269	292.329	10.4758	65.0075	217.09	31.4499	36.4045	46.9999	100.313	73.6573	123.848	108.846	18.6156	6.282	0	31.8453	32.4563	34.9992	8.1182	17.3312	6.5882	2.9448	10.64	34.6145	0	20.4839	4.5387	18.2183	19.5881	7.0706	14.0764	0	17.827	10.4244
PWY-7094	3.8732			-	56713	27834.7	12649.8	16228.5	2410.09	1478.95	301.63	2718.96	652.412	617.068	1570.59	104.153	2697.88	784.33	763.073	1900.81	737.876	804.937	576.305	3305.68	1032.96	1470.05	3906.92	1334.83	414.102	7.6398	1097.02	453.495	723.51	166.104	228.178	96.3318	322.532	690.596	803.348	14.8238	1007.68	266.271	768.646	652.175	730.499	333.647	11.8621	69.1045	286.395
PWY-7097	2.64952			-	4269.51	2551.77	853.908	863.837	198.864	149.135	12.779	155.93	63.2448	17.7399	112.377	1.8075	328.606	8.2618	145.651	97.0438	36.9482	51.645	25.2704	422.06	18.4888	107.942	597.972	77.4929	3.8457	0	63.7696	33.1674	53.9105	13.3668	20.6548	0	8.7198	38.4368	67.4006	0	40.129	35.7247	51.013	8.2486	196.46	10.7646	0	2.4451	32.8599
PWY-7098	2.68004			-	4530.98	2734.43	902.246	894.299	212.022	156.353	14.1327	169.772	67.9734	19.7407	121.307	1.9116	360.039	9.1365	152.72	105.642	40.5775	55.4968	27.3665	464.876	20.4574	115.938	618.972	84.1852	4.3093	0	65.2624	35.088	57.7529	14.001	21.5344	0	9.6779	40.8914	69.6676	0	44.4031	38.2206	55.1933	9.0197	200.734	11.6095	0	2.7103	34.1094
PWY-7106	0			-	0.0096	0.0088	0.0007	0.0001	0	0	0	0	0	0	0.0041	0	0.0017	0	0	0	0.003	0	0	0	0	0	0	0	0	0	0	0	0	0	0	0	0	0	0	0	0	0	0	0.0007	0	0	0	0	0
PWY-7110	0			-	0.023	0.0212	0.0016	0.0002	0	0	0	0	0	0.0001	0.0097	0	0.004	0	0	0	0.0072	0	0	0.0001	0	0.0001	0	0	0	0	0	0	0	0	0	0	0	0	0	0	0	0	0	0.0016	0	0	0	0	0
PWY-7111	4.08562			-	90544.6	45233.5	21428.9	23882.2	4985.56	2343.02	546.257	3742.67	1035.77	939.578	1895.17	129.331	5317.6	1307.92	1382.77	3718.74	1170.18	1408.22	504.516	6319.45	1330.93	1699.89	5455.91	2096.07	919.764	1.9856	1802.91	632.255	1053.83	295.132	334.479	117.734	729.787	622.961	1665.07	61.1099	1560.81	528.019	1320.05	1279.44	1414.5	617.693	45.7202	253.405	320.319
PWY-7159	3.11654			-	9771.49	5825.46	2151.47	1794.57	288.853	204.948	81.3387	720.511	79.9931	89.5818	212.827	1.2798	599.185	44.6766	119.324	435.007	93.1921	156.959	76.3084	978.325	99.2017	281.954	1261.99	153.616	98.883	0	67.9039	60.2024	212.526	51.4975	38.549	32.7033	78.2694	47.09	158.196	0	161.604	30.8764	85.7921	117.114	164.544	86.1637	9.0369	88.4685	34.7001
PWY-7184	3.64464			-	36121.7	19279.8	7287.87	9554.01	1858.65	1138.92	164.748	2023.56	504.852	564.917	890.796	69.9997	2251.85	317.843	587.032	1645.34	515.137	645.876	342.078	2101.48	638.936	902.667	2115.13	619.725	296.707	2.3197	561.22	291.007	455.785	112.177	130.201	66.9331	197.737	306.365	510.461	16.3523	503.373	149.704	407.462	391.594	416.513	209.132	18.3417	133.558	124.028
PWY-7185	0.229085			-	18.1403	12.0828	2.8539	3.2036	2.0342	1.9521	0.0004	0	0.0002	0.0004	0.0004	0	3.0574	0.0002	1.0453	0.0005	0.0003	0	0	1.9983	0.0009	0	1.9922	0.0007	0.0023	0	0	0	0.0007	0	0	0	0.0012	0.0695	0	0	0.0032	0.0008	0.0019	0	2.1473	0.0002	0	0.0002	0.0002
PWY-7187 (Pyrimidine deoxyribonucleotides de novo biosynthesis II; Nucleoside and nucleotide biosynthesis)	3.3655	MD	2.64336	0.000476897	15393.9	8498.83	3678.35	3216.72	607.527	658.336	93.0947	1142.27	251.837	235.276	485.759	19.8732	1115.46	231.149	270.568	925.382	167.306	182.978	197.276	398.673	257.51	348.4	910.15	263.286	107.829	0	186.799	168.531	317.906	80.4209	81.3965	45.1201	76.5806	96.2943	276.988	16.0475	272.833	106.235	267.457	212.669	108.115	135.607	14.3119	104.336	35.6993
PWY-7196	3.63706			-	29130.1	15444.8	4634.82	9050.55	1709.76	1037.68	106.988	1426.24	274.856	395.898	719.048	69.2038	1286.57	736.627	313.698	1308.74	359.14	474.439	332.797	1325.26	527.862	826.9	2213.06	380.907	214.042	2.0657	97.7819	179.062	441.123	114.911	85.7501	84.5609	114.327	237.948	231.33	17.9507	379.22	77.1232	212.787	178.423	115.409	176.027	18.8542	162.546	108.263
PWY-7197	3.69908			-	40029.6	21807.5	7363.89	10858.2	2137.24	1156.79	182.472	2038.85	480.191	532.606	947.397	74.0808	2400.04	896.556	609.001	1691.32	489.382	615.776	338.827	2887.58	606.443	928.525	2794.39	628.587	317.166	2.1178	506.479	266.154	462.904	113.979	132.263	77.0769	197.814	282.757	485.662	14.8123	535.364	176.834	417.574	377.826	475.875	204.02	17.1548	146.194	141.118
PWY-7198	2.48558			2.12322e-10	1972.86	1647.24	155.894	169.731	14.4815	19.6115	1.0465	196.634	74.2963	5.4804	93.5727	0	361.883	177.511	25.2367	297.812	16.0689	12.1165	10.0031	32.3576	3.8181	53.3684	251.941	7.1743	13.2582	0	2.714	4.4583	3.5487	0	0	0	1.2151	1.4978	5.1296	0	15.8628	2.1224	7.0517	0	14.0749	34.1066	0	9.4606	9.6194
PWY-7199	3.59934			-	25850.5	12982.2	4336.38	8531.91	1200.94	731.794	95.8118	1281.53	272.39	277.997	595.389	55.6387	1601.18	117.105	414.827	1012.59	332.211	455.316	244.895	1946.52	396.112	626.403	1323.51	319.316	227.52	1.5248	365.974	153.342	265.952	73.8502	47.76	55.1712	103.17	178.96	237.341	23.3064	297.087	115.924	240.275	226.042	372.668	125.182	10.5944	86.0358	86.2545
PWY-7200	3.56758			-	29833.7	16069	5333.95	8430.7	1519.74	893.536	128.583	1602.27	351.954	379.252	737.443	61.7739	1914.98	181.909	488.226	1269.3	399.699	520.071	279.088	2350.8	490.846	741.448	1758.1	403.054	250.908	1.7428	426.044	192.886	332.723	89.7721	67.1583	59.0208	128.568	215.657	303.885	17.5892	385.713	138.74	305.01	278.571	408.269	150.752	13.3894	105.301	108.164
PWY-7208	3.79286			-	47444.3	25642.9	8482.98	13318.4	2670.9	1452.65	205.607	2301.89	540.945	621.725	1072.68	87.6955	2810.45	1130.75	682.251	2017.04	559.67	748.463	415.768	3314.85	695.806	1086.22	3227.56	708.348	382.288	2.3521	576.448	309.614	551.143	134.779	150.767	102.565	226.241	320.462	554.331	30.6259	591.034	207.731	477.834	445.535	532.356	244.949	23.2666	191.129	155.85
PWY-7209	2.37322			0.00442324	1582.21	973.228	291.826	317.155	31.7982	21.7229	2.0019	97.6147	17.8549	82.4898	81.9137	2.9284	144.245	0.4077	58.4118	123.032	18.6034	25.6979	34.6184	49.9737	35.5191	41.5385	102.856	41.1753	1.9259	0.4349	4.1912	10.2772	21.1807	2.1895	4.6331	2.4218	4.9178	51.6036	14.0378	0	27.0597	3.0392	12.7293	1.5896	6.3289	10.3118	0	0	0
PWY-7210	2.62983			5.24566e-10	2738.44	2282.95	219.603	235.892	20.6517	27.8641	1.4931	272.838	100.956	7.801	130.416	0.2967	497.128	251.11	35.6234	404.548	22.7262	17.1905	14.1469	46.1895	5.4436	74.8731	351.651	10.2182	18.6505	0	3.8703	6.3335	5.0587	0.0002	0	0	1.7328	2.1361	7.3035	0	22.5136	3.0236	10.0284	0.7727	19.9643	46.3082	0	13.2319	13.5038
PWY-7211	3.67428			-	40344	21624.5	7921.56	10797.9	2163.18	1255.01	186.988	2159.82	528.227	583.414	982.365	77.053	2494.49	459.674	640.201	1802.83	548.031	692.949	366.296	2585.93	672.973	979.499	2445.57	681.232	325.978	2.3041	585.048	301.054	498.728	122.748	143.246	77.925	214.216	315.848	547.394	9.3632	562.944	168.421	441.945	417.6	473.47	224.751	17.7244	149.804	142.126
PWY-7219	3.80614			-	52635.8	29005	9680.6	13950.2	2743.67	1572.45	233.854	2709.15	645.402	699.923	1297.2	90.2588	3343.73	1058.99	804.694	2263.13	672.052	814.582	471.488	3935.72	842.347	1227.7	3578.66	808.918	404.77	2.8089	619.376	365.979	625.98	152.06	168.588	99.7446	260.408	404.649	633.791	27.876	747.451	226.482	538.333	458.508	608.27	276.666	24.3049	198.537	176.734
PWY-722	2.54853			8.41736e-06	2651.67	1901.71	424.865	325.095	566.135	87.7695	29.8025	101.448	25.1777	15.9376	56.7633	1.9243	147.271	4.1395	63.8829	215.285	43.6334	53.7203	8.8684	322.121	31.7532	51.1255	74.9548	79.5612	30.5394	0	20.9015	19.3178	12.931	1.3419	7.5914	0	31.2951	5.8919	24.2773	0	30.0717	9.5508	20.5267	17.0037	13.0628	6.9136	0	0	0.5964
PWY-7220	3.78298			-	47459.5	25359.3	8966.48	13133.7	2558.98	1413.3	226.294	2456.42	562.258	658.35	1142.94	89.876	2839.03	652.846	715.721	2061.04	597.235	752.999	408.325	3422.22	743.661	1113.76	2944.02	757.547	392.48	2.4696	627.529	318.353	574.133	145.794	164.408	95.5823	248.063	334.368	575.135	14.34	687.544	208.215	523.014	454.679	539.615	240.414	20.4588	185.441	155.288
PWY-7221	3.75055			-	45052.3	24178.1	8596.74	12277.4	2335.79	1315.32	215.534	2255.58	537.027	581.207	1085.93	78.8617	2690.49	885.116	678.747	1863.07	564.316	677.582	387.155	3249.33	706.31	1049.21	3021.58	733.086	357.151	2.6108	578.85	331.129	561.94	134.397	158.745	89.2681	234.232	337.749	571.479	14.8934	652.24	196.457	493.364	422.658	532.483	242.598	19.7199	172.887	149.992
PWY-7222	3.78298			-	47459.5	25359.3	8966.48	13133.7	2558.98	1413.3	226.294	2456.42	562.258	658.35	1142.94	89.876	2839.03	652.846	715.721	2061.04	597.235	752.999	408.325	3422.22	743.661	1113.76	2944.02	757.547	392.48	2.4696	627.529	318.353	574.133	145.794	164.408	95.5823	248.063	334.368	575.135	14.34	687.544	208.215	523.014	454.679	539.615	240.414	20.4588	185.441	155.288
PWY-7228	3.77515			-	47300.1	25326.5	9011.04	12962.5	2482.32	1395.43	226.685	2403.66	563.978	628.293	1145.88	85.0249	2824.18	812.619	715.98	1994.66	594.882	726.43	407.835	3413.69	746.015	1108.49	3050.48	769.158	378.533	2.6477	618.741	333.92	583.648	142.941	167.729	93.4692	245.899	347.757	590.362	15.5014	689.359	206.172	520.795	447.421	552.306	246.884	20.6623	181.294	156.806
PWY-7229	3.80992			0.00163671	51880.2	28129.5	9712.25	14038.4	2772.41	1562.42	239.424	2636.29	625.459	711.986	1235.25	93.2995	3219.29	897.821	793.475	2247.06	658.374	824.018	446.969	3804.7	814.748	1196.55	3349.98	821.639	400.148	2.7878	647.918	356.988	623.588	154.415	174.539	100.969	263.715	382.996	632.87	22.6589	747.125	225.448	553.073	473.411	602.104	269.265	23.8413	199.261	172.796
PWY-7234 (Inosine-5'-phosphate biosynthesis III; Nucleoside and nucleotide biosynthesis)	3.68851	UP	2.589	9.73129e-07	38099.6	20542.4	6928.38	10628.8	2120.12	1137.17	180.541	1893.48	445.719	533.612	858.189	73.046	2332.83	674.716	571.727	1642.35	467.318	623.776	300.598	2799.35	546.348	867.891	2473.63	601.899	294.24	1.7603	495.352	251.589	420.14	103.745	124.625	71.9237	190.43	264.681	492.055	17.593	487.648	149.606	381.041	367.731	451.219	191.206	15.4652	122.634	111.786
PWY-7237	3.36497			-	19221.3	10434.5	3822.81	4963.93	1426.16	490.337	133.644	683.284	242.977	154.29	362.966	17.7581	1459.45	218.538	449.786	710.161	216.723	264.308	70.66	1378.56	278.884	320.384	1555.66	304.581	161.449	0	359.171	93.3769	127.871	64.7937	41.6502	2.3058	127.585	92.5752	257.855	30.5242	336.863	142.752	263.335	202.528	494.884	93.3868	7.9966	30.3592	75.994
PWY-7242	3.53645			-	24422	12667.6	4246.51	7507.88	793.721	648.46	101.057	1164.97	276.907	253.147	511.68	31.1884	1798.71	72.3498	382.875	955.708	277.425	401.251	169.289	2850.62	360.634	465.414	1152.24	331.005	205.349	0.4342	358.088	105.673	185.132	83.5652	68.2889	46.7832	123.553	129.97	309.388	24.7495	304.299	116.614	251.609	194.065	400.61	123.144	12.1539	81.8176	62.2151
PWY-7254	3.25129			-	14810.8	8563.47	2753.38	3493.99	569.909	478.998	50.7314	646.866	98.1989	168.45	349.547	15.7401	1198.88	30.9088	308.709	548.925	208.255	220.98	106.47	2252.81	180.833	309.554	818.712	262.308	142.64	0.7976	67.1183	70.8128	167.452	38.2887	71.5351	23.5244	85.2675	96.5778	169.152	14.8182	297.87	89.7099	165.364	42.2196	248.769	45.8549	6.683	76.0817	59.4011
PWY-7255	2.63585			0.00189685	2050.95	1013.38	582.767	454.799	23.9035	30.8247	5.8679	129.152	46.9111	13.9882	83.0539	4.0076	275.656	6.272	17.3255	25.4271	33.0672	7.413	56.4208	62.8849	55.1056	72.8062	63.2936	46.8305	10.3539	0.434	16.3646	10.8903	118.643	26.0344	24.9012	15.0407	13.7024	29.3467	13.4904	0	50.7523	9.5984	13.9759	1.319	2.522	31.9428	3.941	15.4461	10.4093
PWY-7274	0			-	0.1643	0.1574	0.0062	0.0007	0	0	0	0	0.0066	0.0003	0.0374	0	0.0796	0	0	0.001	0.028	0.0008	0	0.0034	0	0.0003	0	0	0	0	0	0	0	0	0	0	0	0	0	0	0	0	0	0.0062	0	0	0	0	0
PWY-7286	1.70986			-	233.895	224.129	5.961	3.8052	0.6837	1.5759	0.1082	0.7292	1.4792	0.7423	0.0458	0	0.3074	101.758	0	0.053	1.697	0.1459	0.5039	0.1211	0.2826	0.0492	113.846	0.981	0	0	0.3694	0.6112	0.484	0	0	0	0.1655	0.2039	0.7007	0	0.6117	0	0.9679	0	0.0382	0.2039	0	0.2796	0
PWY-7295	2.47385			-	1600.69	1096.61	221.752	282.329	87.9584	44.8585	53.4427	69.293	13.7846	30.5458	80.948	13.7133	89.2252	5.2584	35.0395	47.5958	34.6968	16.9512	5.5567	191.879	20.4599	42.089	213.316	0	0	0	9.9578	0	5.2136	11.9019	15.3744	0	0	8.4117	0	0	13.9101	6.5343	0	0.3504	95.7325	0	0	0	9.3049
PWY-7315	3.17943			-	6921.54	2989.66	987.581	2944.29	94.1539	107.017	7.5939	268.769	36.9648	140.114	183.403	20.0268	409.617	195.857	105.282	313.807	84.5593	89.1662	102.884	199.782	108.594	192.544	329.529	48.8768	81.3448	0.3133	17.7004	36.6674	70.04	23.2268	21.0899	34.3377	19.0257	48.8318	22.0331	0	112.143	32.8001	55.9973	57.4964	14.296	31.9479	5.3703	40.2199	16.155
PWY-7316	0			-	0.9068	0.8348	0.0631	0.0089	0	0	0	0	0.0003	0.0025	0.3812	0	0.1599	0	0	0	0.284	0.0013	0	0.0026	0	0.003	0	0	0	0	0	0	0	0	0	0	0	0	0	0	0	0	0	0.0631	0	0	0	0	0
PWY-7323 (Superpathway of GDP-mannose-derived O-antigen building blocks biosynthesis; Carbohydrate biosynthesis)	3.68487	BR	2.8026	4.14051e-05	39406.5	23977.1	6887.73	8541.71	2048.27	1220.29	194.142	2230.79	500.067	533.155	990.47	48.0441	2920.35	807.479	694.971	1831.02	511.347	643.306	333.11	3707.51	636	922.928	3203.86	581.259	236.874	0.4827	342.269	239.089	462.34	126.777	138.215	67.6641	181.827	215.52	471.777	20.8748	532.532	178.156	361.967	297.974	534.1	193.247	22.7289	177.916	157.647
PWY-7328	3.44643			-	24152.9	13968.6	4483.81	5700.47	1409.53	575.013	139.762	1314.07	292.166	343.918	677.047	26.4912	1592.32	213.424	373.047	976.735	317.001	272.413	230.188	2396.41	408.281	611.589	1799.25	492.288	146.58	1.0455	133.874	148.118	333.177	75.02	80.0087	37.1968	116.118	212.785	243.362	0	392.556	133.156	279.283	166.561	284.941	129.839	6.504	72.8633	77.1452
PWY-7332	2.95891			-	6803.48	3971.07	1083.3	1749.11	80.4175	126.45	10.2304	712.601	123.341	95.396	223.684	6.6245	359.962	47.0292	231.09	663.328	85.4111	113.282	125.771	214.019	126.755	346.783	278.896	17.1364	18.7978	0	111.166	57.8519	107.882	30.285	55.4051	15.6644	10.1294	4.4344	16.2371	0	64.639	15.5234	25.9918	67.3037	18.1093	53.976	5.3149	41.8719	36.4078
PWY-7347	2.38393			1.55243e-06	1820.72	1341.79	245.798	233.134	25.1308	44.1792	3.9878	203.321	51.7441	47.4981	76.3415	1.5712	434.187	7.0268	16.5522	85.4493	26.7985	30.5414	7.358	108.121	17.5302	36.3851	118.064	17.8062	0.0135	0	41.3788	14.4084	16.4879	0.4624	4.5308	0	1.7449	14.1207	26.0219	0	11.0623	1.2219	14.2959	17.7759	19.9911	1.223	0	2.042	3.4741
PWY-7354	0			-	0.0533	0.0533	0	0	0	0	0	0	0	0.0007	0.0278	0	0.0089	0	0	0	0.0157	0.0001	0	0.0001	0	0	0	0	0	0	0	0	0	0	0	0	0	0	0	0	0	0	0	0	0	0	0	0	0
PWY-7371	2.69768			-	3700.71	2586.29	675.497	438.925	50.7777	61.7999	7.7254	346.566	50.2916	86.4396	181.058	2.5919	515.609	29.5088	67.5207	342.508	42.1228	50.5773	45.5223	221.412	57.4182	141.406	285.431	49.0548	5.9078	0	12.9543	20.8999	57.72	8.9856	2.2626	10.8485	9.9232	56.7319	29.8749	0	45.1436	34.9123	61.7465	45.0625	18.0732	32.9164	1.3762	28.3867	20.8919
PWY-7373	1.99309			2.24244e-06	580.734	389.387	101.471	89.8762	32.1204	27.9451	4.1261	68.2148	12.6322	37.0932	25.5851	1.639	22.8975	1.7857	26.2896	66.3988	2.3881	3.9763	5.6669	20.0997	8.8413	18.5281	3.1589	9.9807	3.6707	0	3.4276	8.0167	6.2905	0	0	0	1.6738	2.2885	8.3747	0	6.3362	0	32.5006	0	0.4338	4.0603	0	3.5444	0.004
PWY-7374	2.68058			-	3562.55	2195.7	708.343	658.503	38.2578	51.6497	7.373	294.48	44.1975	67.2478	155.402	2.3762	433.612	24.5636	58.8178	274.313	37.142	40.3559	49.234	187.773	57.5374	127.731	243.642	82.3265	5.4709	0.7982	11.3702	24.9206	56.2123	8.7457	6.0906	10.4874	9.7469	68.7583	29.1059	0	60.6568	34.2457	59.9441	43.8805	10.5511	24.2628	1.3762	27.0716	6.5601
PWY-7376	3.17727			-	13338.1	8064.39	2659.56	2614.19	756.839	318.353	103.71	765.129	122.8	102.232	323.073	15.5373	1144.69	75.4159	247.37	566.872	175.205	208.851	76.7523	2065.22	188.998	201.538	605.804	283.506	106.371	0	162.39	84.5325	151.857	21.4419	73.8805	7.7685	92.1103	72.4687	249.023	0	237.955	59.81	163.203	79.7841	180.022	76.1656	0	23.4467	23.9996
PWY-7377	2.53073			-	2443.44	1768.02	326.415	349.001	36.5201	57.4765	4.144	163.392	36.8594	24.623	132.785	1.5802	238.344	126.111	14.8661	239.643	28.1731	20.7872	7.0806	67.114	80.8438	84.4293	403.248	37.2564	3.9181	0	15.6985	22.0672	18.7871	0	0	0	6.6175	16.934	40.1533	9.2098	38.3105	0	35.3804	0	39.3915	7.8857	5.2971	8.8965	1.5409
PWY-7391	2.6878			-	3129.75	2244.65	330.66	554.441	40.3679	152.166	13.1278	330.067	81.2175	36.2674	179.022	0.6881	367.648	27.7557	53.6711	118.401	64.2591	12.2818	69.5034	79.5936	106.145	183.816	328.648	15.7656	16.8408	0	9.4228	8.6377	10.9234	8.3679	14.4	1.6737	4.5686	4.5206	23.5133	0	73.521	10.3958	13.9399	0.4977	17.5231	5.8661	0	0.3782	4.8016
PWY-7392	3.54578			-	28133.6	16782.9	4913.84	6436.85	1558.9	861.111	156.699	1688.23	339.884	385.618	735.603	42.4098	1838.5	660.171	462.676	1267.13	337.361	469.05	257.918	2156.5	470.503	722.355	2372.32	426.965	199.954	0	203.316	166.581	377.834	97.103	92.0658	65.3994	126.849	170.182	271.989	5.146	399.202	123.949	251.634	179.668	360.967	156.85	14.421	134.698	105.254
PWY-7398	1.66569			-	275.416	179.438	23.6774	72.3002	5.8196	5.473	3.908	36.8026	5.4656	6.4319	26.2279	0.8781	5.879	0.384	3.1554	10.1847	5.7274	4.0994	4.3848	9.4017	5.6214	15.2795	24.3139	0.7599	1.5354	0	0.9277	2.0858	0.8601	0.1267	0.0642	0	1.4813	0.0002	0.0955	0	0.3525	0.3001	4.2388	0.3141	5.2551	0	0	0	0.0407
PWY-7400	3.65726			-	38749	21468.6	7743.78	9536.62	2002.94	1055.08	197.487	1891.87	468.268	528.346	934.129	57.9295	2501.65	832.051	616.704	1620.12	507.052	610.189	300.312	3187.58	600.265	851.441	2705.16	689.31	280.251	1.8969	516.393	260.445	488.919	119.987	135.615	59.9797	220.005	287.513	528.222	13.6256	599.192	186.363	444.81	381.129	526.849	212.936	17.2924	132.311	152.637
PWY-7401	1.16354			-	29.8649	29.8649	0	0	0	0	0	0	13.7127	0.8659	0	0	0	0	9.9789	0	1.3946	0	3.9128	0	0	0	0	0	0	0	0	0	0	0	0	0	0	0	0	0	0	0	0	0	0	0	0	0	0
PWY-7402	0			-	1.1274	1.1274	0	0	0	0	0	0	0.0465	0.3749	0	0	0	0	0.055	0	0.651	0	0	0	0	0	0	0	0	0	0	0	0	0	0	0	0	0	0	0	0	0	0	0	0	0	0	0	0
PWY-7413	0			-	0.0839	0.0772	0.0059	0.0008	0	0	0	0	0	0.0002	0.0354	0	0.0146	0	0	0	0.0264	0.0001	0	0.0002	0	0.0003	0	0	0	0	0	0	0	0	0	0	0	0	0	0	0	0	0	0.0059	0	0	0	0	0
PWY-7415	0			-	0.1468	0.1307	0.0139	0.0022	0	0	0	0	0	0.0008	0.0535	0	0.0351	0	0	0	0.0398	0.0002	0	0.0007	0	0.0006	0	0	0	0	0	0	0	0	0	0	0	0	0	0	0	0	0	0.0139	0	0	0	0	0
PWY-7431	3.48993			-	22133.8	10322.9	5235.04	6575.88	1057.36	466.05	98.8669	985.175	272.895	227.293	553.168	38.0601	1146.3	118.942	352.38	818.007	367.114	271.834	199.534	1226.7	402.852	486.489	1233.84	602.26	157.262	2.9528	272.077	238.519	316.173	51.2086	109.569	29.0944	166.942	285.091	440.964	12.5143	423.371	58.6481	217.934	244.566	368.868	140.565	9.0674	25.6977	58.1653
PWY-7446	1.11903			2.7239e-06	43.0614	19.0693	20.9746	3.0175	0.1604	1.0577	0.3859	0.026	0.232	0.6257	0.9084	0.0249	0.4397	0	5.8817	2.0292	1.0194	0.3199	2.3218	2.6426	0.249	0.6017	0.1433	4.1715	11.2429	0	0.3536	0.0571	0.0657	2.4546	0.5215	0	0.8504	0.0331	0.097	0	0.0839	0	0.0905	0.4726	0.171	0.019	0	0.0248	0
PWY-7456	2.47807			-	2179.54	1226.2	398.105	555.236	10.6348	30.1045	3.8846	159.356	54.0654	29.2912	88.0282	11.06	152.827	2.0913	12.2753	204.712	53.9358	6.6671	25.4322	102.996	98.6476	46.3	133.889	23.5991	8.136	0	10.5877	17.5284	28.2255	5.5367	0	3.3151	6.2117	7.6899	20.3728	0	40.0852	12.6433	30.0182	3.0928	5.624	24.3614	1.0301	16.4712	0.1616
PWY-7524	0			-	0.0018	0.001	0	0.0008	0	0	0	0	0	0.0002	0.0002	0	0	0	0	0	0	0.0001	0	0.0002	0	0.0003	0	0	0	0	0	0	0	0	0	0	0	0	0	0	0	0	0	0	0	0	0	0	0
PWY-7527	1.54644			2.92745e-06	205.527	177.941	17.4833	10.1032	13.6262	5.6633	0.6419	17.7027	21.262	3.8211	1.2002	0	6.933	0	0	4.781	0	0.6584	9.5204	3.6699	0	2.362	86.0985	1.3343	0	0	0.4913	0.8227	0.6587	0	0	0	0.2242	0.279	0.9455	0	0.833	0	1.2974	0	0.0521	0.2763	0	0.5526	1.466
PWY-7528	1.40275			9.71329e-09	122.224	110.52	7.2022	4.5015	4.1949	4.5231	0.5762	11.4946	15.26	3.7273	1.305	0	6.4517	0	0	4.9948	0	0.6376	8.1401	3.021	0	2.5001	43.6936	0	0	0	0	0	0	0	0	0	0.2306	0.129	0	0	0	0	0	0	0.057	0	0	0	1.0645
PWY-7539	3.72049			-	42847.8	22936.1	8204.92	11706.8	2160.63	1120.06	187.375	2153.02	507.949	522.211	951.133	70.2266	2705	774.145	596.306	1684.03	494.55	637.062	349.049	3263.34	641.167	1001.91	3116.95	724.354	350.591	2.3894	540.79	308.55	524.117	124.269	139.148	84.1677	233.22	303.808	580.086	3.1112	599.307	169.456	444.619	407.764	533.918	245.668	16.5412	160.69	140.248
PWY-7560	3.61007			-	34142	18771.3	6274.87	9095.79	1724.77	908.937	176.939	1739.83	408.526	515.803	743.546	67.0796	2096.11	686.071	550.124	1597.6	428.913	588.21	237.825	2781.11	504.586	713.327	2302.05	462.475	310.962	0	449.586	194.357	356.882	98.5542	119.464	67.3102	188.221	149.537	453.124	15.6176	426.47	155.756	343.833	362.715	451.05	183.388	16.8132	132.661	135.547
PWY-7616	2.43091			6.74115e-06	1901.22	1330.41	241.001	329.814	56.8113	59.3033	6.5621	186.578	32.2272	14.6301	91.0572	4.0681	278.005	10.5368	52.679	56.4666	31.5284	40.23	19.9791	143.157	30.6233	77.8895	138.073	15.1218	5.6349	0	18.6562	2.6726	38.5943	6.0168	25.2727	2.2639	5.8376	3.4405	3.3528	0	28.6815	5.4218	4.1479	3.4107	41.0769	1.2404	0	1.1097	8.9931
PWY-7644	0.626252			-	23.5884	9.9695	10.0068	3.6121	0.0402	0.0379	0.098	0.702	0	0.0012	2.8857	0.0065	0.117	0	1.1127	0.3933	3.6501	0.0086	0.006	0.2774	0	0.5962	0.0367	0	0	0	0	0	0	0	0	0	0	0.0013	0	0	1.9849	0.8198	0	0.017	0.0432	0.9376	0	0	0
PWY-7663	3.97695			-	81529.2	44576.3	15806.4	21146.5	4311.89	2308.78	424.832	4092.19	933.641	1070.51	2020.31	137.902	5338.73	913.648	1351.64	3685.27	1064.74	1417.74	619.027	7138.4	1192.4	1797.9	4756.73	1403.9	570.125	4.7461	1178.09	538.805	910.446	230.015	252.99	124.424	443.665	664.732	1138.18	46.2704	1146.55	356.845	835.135	861.205	1150.35	432.445	37.5612	264.659	233.843
PWY-7664	3.87703			-	58817.9	30618.4	12899.8	15299.7	2601.78	1387.24	326.822	3117.86	732.185	736.913	1671.6	90.8062	3675.31	273.873	927.75	2045.69	730.667	828.975	562.045	4875.16	978.165	1462.85	3592.75	1279.73	443.992	3.7447	845.895	456.166	800.926	186.246	200.838	99.7058	364.449	593.921	896.73	32.826	1043.65	279.777	762.309	597.198	833.58	357.113	26.1206	168.634	153.007
PWY-841	3.76752			-	46454.7	24975.9	8736.36	12742.4	2468.34	1363.37	216.809	2336.09	554.471	635.811	1095.91	85.3726	2817.22	822.732	698.118	1996.89	580.719	731.447	395.631	3358.75	717.655	1075.17	3025.4	745.674	358.735	2.4872	585.993	318.402	572.704	141.12	153.091	94.6632	233.735	339.249	580.988	19.9164	643.699	200.982	490.466	442.096	541.916	248.182	22.276	185.897	151.612
PWY-922	2.9259			-	6334.23	3360.46	1254.09	1719.69	143.901	188.207	19.0351	492.082	99.5171	56.1805	220.499	7.3411	502.781	48.4932	62.824	239.634	79.5388	41.7323	112.588	197.468	171.121	226.612	450.901	186.121	19.3523	2.088	14.5072	79.4633	125.273	15.0731	16.888	14.9389	20.3099	145.537	57.6183	0	139.311	14.3269	69.012	4.9257	19.4791	30.8612	1.8152	10.5893	6.2506
PWY0-1061	3.13512			-	9106.24	6324.73	1088.25	1693.26	183.117	280.758	52.6172	540.794	181.096	168.141	212.75	30.1946	619.568	490.215	100.583	481.918	127.884	90.7089	55.7036	482.076	140.428	336.287	1749.89	82.9791	89.6332	0.2299	53.1048	103.121	113.054	11.4061	82.6479	13.3525	18.8561	25.7915	32.1557	0	64.4412	4.4974	115.484	27.3986	70.8779	17.9616	0	8.5894	34.12
PWY0-1241	3.16676			-	11267.6	6516.38	2072.46	2678.8	966.633	379.381	66.0896	542.281	175.321	262.603	254.611	15.7121	841.985	196.12	242.737	775.773	191.614	196.842	91.851	299.574	163.329	237.114	616.806	271.663	26.6446	0.3351	169.824	116.055	97.9744	9.4854	82.0666	5.1129	31.5335	94.2538	165.622	0	153.509	11.4358	103.811	114.88	53.0407	47.7793	2.8974	28.8961	26.8038
PWY0-1261	3.65611			-	37434.6	21471.4	6332.32	9630.91	2040.9	1148.41	112.829	1887.76	467.174	509.168	919.554	64.3252	2507.24	991.104	676.372	1670.66	488.542	642.501	311.619	2660.86	581.34	882.734	2908.29	547.84	318.174	1.2337	412.086	271.962	406.953	101.078	120.811	52.0302	154.24	277.751	419.848	12.7896	433.971	133.19	300.721	307.583	466.181	173.067	14.8914	88.5726	133.216
PWY0-1277	2.63108			-	2954.44	1316.46	879.293	758.696	31.1079	63.6014	4.7735	123.843	40.8048	55.8488	105.296	5.8033	148.457	3.6173	52.424	195.211	80.6875	91.9567	21.2924	125.652	81.6831	28.6422	55.7539	123.629	41.2753	0	31.9753	36.8097	56.1942	5.4774	22.5383	3.2632	24.9045	29.976	76.1518	0	75.9475	10.1524	44.7442	26.5294	28.9599	20.9125	0	0.9241	12.0722
PWY0-1296	3.39596			-	22050.8	12072.3	4224.71	5753.8	772.547	493.086	100.248	1071.34	198.236	189.621	562.119	25.8379	1483.41	396.276	372.603	720.654	247.327	319.06	162.974	2427.91	286.322	498.896	1743.83	367.302	172.645	1.1478	352.348	136.465	252.603	66.9952	38.0076	16.141	111.037	161.306	254.874	16.9758	311.253	135.18	270.798	222.143	423.859	129.368	6.1322	43.7615	77.7866
PWY0-1297	3.37964			-	21397.3	11652.5	4104.1	5640.63	757.31	464.419	105.009	1039.42	194.31	208.795	542.833	24.1591	1476.8	361.715	371.24	708.706	247.237	314.635	148.104	2295.48	274.692	464.09	1653.56	363.543	157.717	1.0628	358.114	131.682	226.314	59.0683	50.3855	13.7231	111.622	154.851	253.26	16.413	308.963	129.089	266.967	212	409.225	119.524	5.3777	37.1134	72.4229
PWY0-1298	3.25004			-	14973.4	8278.18	2418.76	4276.43	697.825	383.277	60.2511	707.948	139.2	169.811	407.411	21.1884	907.889	319.91	189.608	607.631	170.323	219.683	122.118	1408.01	222.676	367.147	1156.27	245.81	127.615	0.8747	106.251	104.475	169.106	40.5003	30.7323	10.6739	72.0401	127.212	184.149	13.9261	208.743	31.0535	135.209	94.6261	102.749	87.8908	4.1749	29.5826	50.5131
PWY0-1319	3.87349			-	59709.3	31667.2	11627.5	16414.6	2897.5	1610.58	265.252	3016.98	688.505	789.422	1446.5	93.8536	3667.34	977.777	971.438	2496.89	757.201	928.226	557.059	4241.16	935.272	1411.63	3914.57	1078.66	440.437	5.5983	726.858	435.393	754.88	171.478	195.017	114.354	303.121	549.586	787.828	28.2216	891.059	251.36	629.454	560.568	799.051	321.055	27.6838	207.061	190.974
PWY0-1338	2.05398			8.17934e-06	794.114	543.313	140.336	110.466	44.4956	58.5362	3.3285	44.2066	14.294	19.1367	15.251	0.0304	60.392	18.9398	10.4608	107.603	12.6157	5.0285	10.6213	29.2561	9.3644	32.256	47.4962	11.2098	13.5264	0	4.4059	9.7542	4.6459	1.9618	9.2577	0	0.3511	5.2357	16.6153	0	11.2736	1.5531	7.9957	0.4541	0.5865	8.4891	0	1.8817	2.7977
PWY0-1415	3.25896			-	13336.4	7772.54	2623.9	2939.93	200.02	219.077	70.9151	931.597	196.814	99.9286	421.798	26.9756	966.888	37.0932	152.225	551.096	148.753	190.184	172.423	1339.37	284.279	440.612	1322.5	228.769	153.398	1.3857	48.9195	72.5083	276.934	80.4667	48.1155	46.8913	82.6275	142.158	88.2812	0	253.613	66.8997	141.97	49.9652	60.1709	93.2943	12.245	107.589	66.9654
PWY0-1479	3.17136			-	10870.4	7239.4	2180.82	1450.21	255.951	361.725	52.7693	891.723	221.858	328.277	143.891	5.1852	841.767	647.985	154.214	670.916	170.514	77.1887	45.3117	186.169	128.437	119.291	1936.22	165.606	110.766	0	69.0189	79.1104	96.8694	17.7284	3.5276	13.6338	31.8588	63.6236	136.428	16.482	150.273	125.541	274.828	238.615	83.693	101.397	8.4869	35.6053	27.3896
PWY0-1533	3.50869			-	30334.1	17305.2	5867.45	7161.42	2242.77	940.821	186.115	1341.38	234.882	304.701	679.847	9.0579	2149.43	82.5903	635.801	1402.39	392.763	515.148	128.281	3509.35	336.191	631.614	1582.11	512.858	248.008	0	519.718	144.046	242.981	80.8732	113.392	3.4114	183.821	140.041	456.505	19.6523	441.935	159.908	330.563	328.833	592.722	122.949	12.6429	31.5078	102.153
PWY0-1586	3.4678			-	21507.4	12264	3762.35	5481.08	1084.99	931.036	56.9877	1325.94	378.503	350.132	662.507	24.3517	1046.63	733.108	294.944	1133.7	345.071	458.493	335.205	468.544	543.268	660.808	1429.74	336.346	125.272	2.9041	106.489	136.458	416.234	118.295	48.9192	65.6474	60.9356	245.304	158.381	3.3501	320.866	44.093	135.66	61.765	68.4197	155.396	16.0119	163.921	123.861
PWY0-162	3.7823			-	47898.7	25823.4	8935.82	13139.5	2617.69	1422.36	222.03	2395.75	577.873	626.597	1139.5	85.7447	2838.74	930.295	711.392	2059.16	603.648	754.754	409.718	3414.55	752.249	1113.03	3148.32	768.1	361.972	2.467	612.21	334.305	583.031	143.657	161.36	98.8419	234.034	338.643	593.77	20.8888	653.101	199.492	493.481	454.287	549.749	253.001	22.9034	193.799	175.306
PWY0-166	3.6204			-	33751.9	18057.2	6856.02	8838.63	1751.02	1047.76	154.879	1874.61	472.966	517.419	839.969	63.8254	2127.41	306.76	553.319	1526.12	478.4	586.881	313.18	2056.85	592.35	827.663	1965.83	590.255	267.375	2.2382	520.478	273.046	431.665	104.243	121.95	61.6847	183.905	290.448	484.022	18.0275	472.114	142.253	379.674	366.237	401.415	199.305	17.1055	122.043	117.127
PWY0-321	2.95067			-	6841.51	4501.1	1115.14	1225.28	421.164	190.238	47.5659	555.231	97.0561	83.7842	175.532	5.1445	165.727	69.7948	76.625	277.912	77.4104	138.959	77.5543	431.623	127.105	331.682	1150.99	207.537	48.0357	1.0301	20.7215	41.2335	78.3758	16.2731	17.3746	9.6073	24.31	104.313	66.1105	0	118.25	7.756	55.3113	7.8944	37.1563	20.642	0	0.241	34.2445
PWY0-41	2.33673			4.19729e-06	1716.37	1333.69	176.912	205.768	95.4839	71.3152	0.8891	111.829	23.7283	9.996	72.4139	0.0717	226.901	6.5869	66.9069	69.715	12.6497	16.94	13.031	229.691	9.2172	67.4297	228.893	19.8467	20.2839	0	2.1325	2.0435	13.3953	8.2962	4.3007	0	1.5505	4.2929	5.3522	0	4.081	8.56	2.772	1.375	61.2117	0.5869	0	0.7286	11.431
PWY0-42	2.99037			7.03722e-07	6620.44	4598.88	1005.9	1015.66	648.225	350.83	23.238	542.623	158.828	172.361	158.878	9.8984	708.151	77.627	175.938	391.331	104.01	143.789	48.1276	241.358	117.673	148.189	377.804	95.4089	71.708	0	63.0624	59.7438	24.9071	18.887	38.2505	0	17.7209	33.064	91.2087	0	51.1151	2.0721	42.681	44.5455	65.1398	20.1107	0	5.5544	31.0727
PWY0-781	3.63374			-	34839	18468.4	7417.73	8952.87	1935.89	1029.08	183.629	1751.56	473.83	446.882	906.797	59.8478	2152.64	352.188	565.896	1442.8	491.385	538.268	300.227	2217.21	571.566	864.254	2184.49	707.898	308.474	2.1893	496.306	293.662	451.735	107.508	130.01	55.4979	213.205	302.552	508.618	12.4894	567.019	162.501	424.716	360.135	464.844	198.339	14.7913	84.8129	122.013
PWY0-845	3.16491			-	11310.8	6749.02	2542.01	2019.76	1022.78	359.596	108.382	387.079	135.379	153.089	273.85	17.9533	665.371	155.736	218.394	615.738	178.353	208.234	55.4494	634.996	260.792	261.892	1035.96	237.39	128.586	0	87.3862	74.9076	170.301	39.942	62.5394	9.0299	46.778	85.6619	112.572	0	262.577	53.1382	167.465	85.9875	162.365	81.12	6.2078	36.6358	52.0957
PWY0-862	3.85135			-	55124.1	28500	12208.9	14415.2	2358.03	1266.64	303.946	2943.46	691.088	692.92	1584.21	83.6599	3433.02	243.092	863.944	1875.23	674.107	758.863	538.715	4508.31	923.428	1383.15	3374.15	1218.7	421.307	3.4042	786.578	433.791	763.966	176.151	186.069	94.1358	346.3	567.207	847.822	30.6151	996.942	264.016	731.84	556.717	778.556	339.276	24.2061	156.127	138.763
PWY1G-0	1.74266			-	509.525	337.998	89.1571	82.3695	25.4383	4.1695	0.6519	88.9797	2.4623	0.4268	24.3816	2.628	9.4042	0	2.4879	1.0901	9.4783	0.8779	0	65.4233	1.6345	2.0642	96.3995	11.305	2.8735	0	10.4887	2.9899	20.8054	0	17.0651	1.5088	3.7117	1.1626	3.5052	0	3.1169	0	4.6769	1.5109	0.2802	1.1588	0	0.9209	0
PWY490-3	2.99487			-	7121.36	4515.28	663.854	1942.23	188.619	69.9023	6.0437	152.251	77.1409	90.7158	104.313	14.5415	478.044	722.694	82.6606	241.101	69.9282	68.0328	41.2714	279.469	52.2808	89.0821	1687.19	114.785	39.2524	0	25.7343	20.0164	27.3852	6.2129	5.4717	25.2481	11.1502	49.3054	45.0493	0	41.3667	6.8586	30.2966	10.4723	52.0159	19.8155	1.0794	23.1684	14.7693
PWY4FS-7	3.74447			-	45167.3	25335.1	8810.99	11021.2	1774.1	1051.05	184.609	2549.82	585.212	596.135	1265.95	66.4366	3036.43	928.087	760.266	1789.4	599.776	643.612	474.146	3672.72	744.146	1128.15	3485.04	810.505	276.436	3.5508	400.29	328.145	663.384	149.425	148.613	96.9807	224.753	434.253	573.757	25.0021	660.544	191.578	434.441	357.758	636.795	271.346	23.785	188.085	173.954
PWY4FS-8	3.74447			-	45167.3	25335.1	8810.99	11021.2	1774.1	1051.05	184.609	2549.82	585.212	596.135	1265.95	66.4366	3036.43	928.087	760.266	1789.4	599.776	643.612	474.146	3672.72	744.146	1128.15	3485.04	810.505	276.436	3.5508	400.29	328.145	663.384	149.425	148.613	96.9807	224.753	434.253	573.757	25.0021	660.544	191.578	434.441	357.758	636.795	271.346	23.785	188.085	173.954
PWY5F9-12	1.47312			-	193.205	162.648	0.5742	29.9834	2.2843	2.3261	0	28.1662	5.3547	0.0245	4.8709	0.0053	62.6986	0	1.3269	19.2234	6.1509	9.501	4.9881	10.0128	0.0022	5.6822	0.0294	0	0	0	0.0081	0	0	0	0	0	0	0.001	0	0	0.0451	0	0	0.0236	0.0344	0	0	0	0.0027
PWYG-321	3.90017			-	61475.8	31846.7	13541.5	16087.6	2690.47	1437.84	340.365	3240.26	761.063	761.339	1745.58	94.3581	3821.62	282.752	965.798	2126.53	762.223	859.625	587.021	5054.14	1025.53	1528.57	3761.61	1344.28	467.32	4.4194	885.233	476.457	837.421	193.993	210.424	103.943	383.474	640.268	935.083	34.2216	1104.17	294.068	804.893	623.202	870.184	374.555	27.1109	174.174	160.526
PYRIDNUCSAL-PWY	3.51627			-	28546.6	15619.4	5570.44	7356.77	1345.04	742.783	139.333	1455.51	362.496	382.311	718.744	46.2468	1753.53	251.18	452.38	1239.38	380.427	407.362	229.623	2619.66	479.519	681.536	1932.38	514.076	222.565	1.7216	418.34	212.248	295.523	72.6294	92.0777	35.4674	155.598	219.846	383.529	14.1428	420.02	132.186	318.611	282.495	416.99	145.854	10.7736	75.6105	108.785
PYRIDNUCSYN-PWY	3.56951			-	29626.7	16131.6	5962.89	7532.14	1194.59	795.754	128.93	1577.53	385.824	437.026	727.196	48.1769	1833.39	683.905	441.71	1286.45	390.241	472.592	265.843	2288.23	517.547	690.333	1966.38	512.58	254.161	2.0003	338.6	207.155	413.349	101.501	91.3607	59.5723	171.172	232.083	431.081	18.1796	449.075	134.142	340.355	276.884	276.421	185.691	14.529	137.192	109.204
PYRIDOXSYN-PWY (Pyridoxal 5'-phosphate biosynthesis I; Cofactor, carrier, and vitamin biosynthesis)	3.24033	BR	2.62169	2.24075e-05	12051.5	8127.9	1923.89	1999.66	978.782	293.891	115.361	826.086	128.246	207.257	316.795	44.128	561.097	100.04	173.064	581.604	151.728	185.773	92.8952	901.148	313.061	475.13	1681.82	152.074	81.198	0	47.8444	48.8668	153.796	43.3419	51.0803	24.691	23.7529	85.8483	58.8113	0	194.691	38.9215	122.174	47.8013	115.69	67.1431	5.4804	57.0725	59.2279
REDCITCYC (TCA cycle VI (Helicobacter); TCA cycle)	3.77667	BR	3.00851	1.84602e-06	44546.8	27342.2	8147.72	9056.87	2390.02	1580.66	189.935	2854.5	657.5	707.835	1337.98	71.7242	3181.56	964.243	853.032	2472.42	734.224	763.899	494.032	2322.35	874.174	1336.74	3555.37	807.018	236.613	2.9281	337.949	303.323	612.61	151.209	177.863	102.367	163.903	356.262	490.234	2.9914	616.623	196.76	402.175	340.32	595.481	202.328	15.9922	181.461	208.635
RHAMCAT-PWY	2.80833			3.62908e-05	4581.8	3201.13	636.027	744.643	172.339	108.676	7.3619	212.538	67.1694	109.33	136.629	3.7698	535.459	197.266	128.64	318.007	55.5201	70.1391	31.1798	343.451	98.6633	102.754	502.24	35.4579	39.0373	0	10.1055	9.5856	24.2255	11.5499	5.7253	1.127	15.5401	41.9658	25.523	5.9962	51.557	24.9737	29.3161	5.302	120.64	24.2083	2.5758	10.7469	24.7252
RIBOSYN2-PWY	3.72372			-	42222.6	22697.5	7973.16	11551.8	2237.35	1211.89	204.565	2101.17	486.533	556.724	1018.68	77.6756	2528.47	799.262	625.434	1767.6	518.598	660.238	356.562	3127.39	667.419	969.488	2782.49	683.04	334.304	2.2577	521.883	276.16	516.908	125.471	135.616	84.9473	218.364	304.361	533.783	8.5693	597.487	181.729	442.461	398.562	495.572	227.914	19.0544	164.803	169.871
RUMP-PWY	3.18874			-	13011.6	6814.22	2960.14	3237.28	1099.41	357.411	123.884	438.792	107.939	68.9249	303.984	5.2074	853.307	245.931	233.487	691.301	126.742	146.417	38.7123	680.653	138.373	246.718	907.023	335.496	171.745	0	93.7237	62.5438	171.699	45.8226	49.2066	13.7306	129.892	62.8537	231.487	0	250.649	80.4941	181.358	120.801	226.064	79.7954	2.9575	49.2042	25.1829
SALVADEHYPOX-PWY	3.77783			-	47863.2	24914.2	9577.66	13371.4	2012.94	1202.57	196.421	2251.48	495.047	480.135	1092.57	53.7353	2738.31	698.573	680.901	1653.65	576.51	651.416	425.472	3803.09	795.808	1192.88	3912.66	1010.89	351.345	4.4675	703.837	291.091	628.533	166.803	163.607	88.1348	224.453	430.849	522.531	34.9799	763.991	255.661	574.127	431.795	712.327	277.479	21.2762	167.395	149.618
SER-GLYSYN-PWY	3.86233			-	59613.5	32252.3	11455.4	15905.8	3025.84	1676.29	292.149	3117.55	630.212	790.758	1469.08	95.2259	3595.9	987.987	998.649	2649.94	743.87	927.759	481.579	4405.14	903.642	1363.14	4097.6	1055.55	415.929	3.0914	726.741	384.858	706.778	164.376	239.983	107.384	309.159	445.175	774.517	27.9567	928.783	252.632	631.165	571.556	802.495	291.408	26.155	189.832	195.247
SO4ASSIM-PWY	3.77879			-	43883	22135.8	8675.47	13071.7	2115.81	1201.36	216.666	1928.67	557.054	625.125	979.183	98.1467	2528.78	650.355	602.181	1797.91	615.759	697.989	356.293	2957.32	766.585	982.512	2458.13	835.824	433.347	2.7639	570.708	339.791	489.685	98.986	144.467	101.011	255.747	370.649	632.164	13.8216	666.011	175.174	483.823	422.625	557.642	241.911	13.3394	122.683	133.167
SUCSYN-PWY	2.76328			1.37796e-06	4299.34	3100.99	633.584	564.765	71.8499	107.109	10.7896	434.156	112.802	126.915	176.742	3.9404	933.726	14.5625	49.892	233.388	63.7661	79.2111	21.5794	276.38	50.1077	86.1238	247.95	46.2992	0.045	0	95.4154	36.7531	40.7805	1.438	13.1704	0	4.3513	39.7337	67.671	0	29.7152	3.5113	39.7145	44.8166	47.5196	3.8271	0	5.0789	8.1272
SULFATE-CYS-PWY	3.80096			-	49777.2	25999.9	9763.01	14014.3	2563.75	1418.19	248.912	2378.09	614.727	717.072	1185.33	94.2634	2904.49	654.962	741.931	2141.56	666.352	799.634	434.226	3456.04	839.489	1170.37	2970.53	931.167	407.65	3.371	656.36	363.313	585.226	124.668	177.935	99.8774	269.625	432.279	717.994	13.2372	730.059	192.592	546.806	479.417	613.451	264.902	16.8502	149.406	150.966
TCA	3.84317			-	56923.4	31189.7	10422.6	15311.1	2975.35	1667.03	253.404	2956.77	678.535	783.737	1377.74	94.8065	3521.47	980.46	921.821	2524.32	767.446	934.774	507.739	4166.46	937.945	1349.06	3790.8	909.327	399.284	3.2001	699.083	390.299	669.893	167.098	206.469	107.364	273.139	424.228	686.116	18.7582	779.609	215.651	533.558	493.272	698.101	297.95	24.9218	201.763	237.247
TCA-GLYOX-BYPASS	3.69095			-	33920	16340.9	6771.89	10807.2	1925.75	949.952	167.629	1738.7	468.437	506.061	747.93	79.0197	1749.76	209.148	459.358	1373.96	520.116	595.908	294.546	1169.29	627.484	852.674	1905.18	651.847	335.998	2.5883	525.857	269.139	361.662	98.8141	115.617	70.3168	204.452	292.069	457.649	3.9584	516.494	145.873	400.395	355.395	309.77	180.278	4.3997	79.9887	129.947
TEICHOICACID-PWY	2.1336			-	859.73	542.57	182.38	134.779	40.2738	24.9205	19.7256	58.5346	19.9462	21.7841	44.3524	1.084	91.9085	3.3699	22.9485	44.638	11.9772	8.8323	11.186	62.758	17.3107	12.7441	24.2761	16.1476	0.144	0	5.3804	6.6756	11.5287	10.3207	2.3855	1.2559	6.4395	4.8934	10.0992	0	13.1024	2.8512	9.512	3.2506	21.0725	4.1452	0.3693	7.0883	0.383
THISYN-PWY	3.52425			-	21716.2	9742.53	4716.21	7257.44	382.228	517.719	96.5089	1097.38	303.159	316.69	604.52	58.6711	1258.71	116.068	261.101	1199.87	284.211	272.502	279.532	665.543	484.798	603.625	939.692	370.988	214.142	0	138.037	174.226	431.792	108.319	58.9453	80.0898	114.405	179.934	252.658	3.2145	357.547	112.104	277.699	261.745	112.02	174.573	16.8346	155.89	97.5684
THREOCAT-PWY	0.579093			1.10977e-06	26.0309	15.6743	10.208	0.1486	3.197	1.5778	1.0369	3.4898	0.6073	0.8913	0.0039	0	1.5746	0	0.0124	0.6083	0	0.0023	0.0099	1.5313	0	1.1314	0.0001	10.1133	0	0	0.0022	0.0036	0.0028	0	0	0	0.001	0.0012	0.0041	0	0.0036	0	0.0057	0	0.0003	0.0012	0	0.0656	0
THRESYN-PWY	3.79455			-	48578.7	25733.5	9344.16	13501.1	2550.72	1435.12	211.131	2440.15	585.566	649.706	1185.68	89.3621	2812.61	838.652	707.718	2040.7	618.309	751.686	437.257	3254.33	827.919	1156.96	3139.89	829.832	396.387	2.9816	578.979	352.801	624.538	155.208	158.558	107.034	251.466	375.299	600.877	19.6811	717.943	209.683	530.941	436.009	530.902	263.332	21.8881	207.419	175.947
TRNA-CHARGING-PWY	3.68518			-	37055.1	20240.7	6364.44	10450	1892.22	1152.75	174.285	1935.38	450.502	544.836	941.532	72.2104	2276.43	911.214	532.869	1623.95	459.662	551.825	365.27	1989.42	632.999	957.473	2775.87	627.402	267.513	2.5838	189.618	273.657	474.839	109.342	119.123	85.856	138.312	313.734	388.829	21.0558	515.188	150.37	378.949	301.408	254.009	197.677	18.6827	159.038	148.007
TRPSYN-PWY	3.74308			-	43418.7	23473.5	7896.18	12049	2435.9	1288.97	199.64	2184.48	512.879	581.089	990.301	86.0864	2748.9	713.884	622.302	1872.1	535.52	704.344	366.58	3185.82	632.662	989.367	2822.66	697.755	319.348	2.1468	537.18	295.092	522.19	126.369	139.811	95.2533	201.095	304.626	539.109	3.5725	552.531	174.99	430.847	409.856	501.112	224.055	17.4968	175.374	129.41
TYRFUMCAT-PWY	3.29579			-	17385.7	9592.58	3156.03	4637.09	565.828	449.265	82.9762	969.601	213.271	196.435	461.264	25.5078	1342.99	56.6906	335.833	592.006	213.319	291.397	145.333	1940.18	272.706	409.847	1028.13	209.95	172.519	1.1486	191.447	88.2801	152.548	51.5305	65.6174	8.3626	101.781	119.291	166.78	0	316.41	97.9891	189.661	96.7235	341.213	58.7781	5.9408	27.2256	52.8324
UBISYN-PWY (Superpathway of ubiquinol-8 biosynthesis (early decarboxylation); Cofactor, carrier, and vitamin biosynthesis)	3.59958	BR	2.75401	7.24878e-05	32345.4	18836	6372.51	7136.88	1898.49	1091.22	184.625	1866.91	459.103	516.711	759.932	44.383	2251.29	498.868	584.577	1553.86	485.073	617.801	191.125	2142.06	524.018	783.156	2382.81	620.203	259.905	0.7917	490.411	255.663	288.473	73.267	127.864	13.2299	188.067	202.528	525.588	11.483	456.043	139.482	370.469	377.951	392.517	160.55	8.9528	49.0833	106.57
UDPNAGSYN-PWY	3.65335			-	37406.7	21183	7552.98	8670.7	1893.55	998.681	197.032	1947.91	506.659	501.537	958.326	57.8241	2441.03	959.814	615.719	1573.24	517.562	579.836	266.198	2871.85	598.622	834.884	2862.71	718.126	278.868	2.4405	536.188	273.771	414.079	91.988	152.241	33.3025	212.139	304.676	535.183	20.6831	602.877	172.003	447.44	381.892	490.657	195.719	14.5886	62.7009	137.797
VALDEG-PWY	2.9232			0.000266204	5843.58	3521.48	1244.89	1077.21	779.652	366.007	52.6328	506.58	151.217	158.377	162.929	3.8354	95.5617	27.473	83.7699	402.814	81.1462	136.651	17.3662	92.185	182.297	162.129	58.8598	111.13	83.4398	0	94.6952	22.2293	52.6589	25.6892	36.6994	0	29.2837	22.5976	86.8063	0	150.171	3.5714	67.2756	30.3268	43.3775	20.4287	0	0.4611	3.0858
VALSYN-PWY	4.04284			-	90354.4	46825.5	19458.7	24070.1	6362.89	2637.85	545.832	3834.7	977.958	994.499	1899.01	137.189	5108.45	1119.41	1428.79	3757.29	1104.72	1387.93	528.181	6126.53	1275.89	1820.85	5777.5	1948.1	811.341	1.9937	1425.1	601.639	1011.98	283.572	330.336	125.748	608.626	611.008	1432.37	44.021	1426.36	462.209	1144.7	1100.92	1433.79	551.651	43.0016	260.24	297.347
[truncated: 93 more columns]

## Sheet: KEGG Pathways Genotype
Supplementary Data 5	Predicted metagenomic traits between genotypes (per sample data provided); no discriminant traits were determined using linear discriminant analysis (LDA) effect size method with a cut off > 2.0 for KEGG pathway levels 1-3.
Sample ID	TOTAL COUNT	G1 Count	G2 Count	G3 Count	G4 Count	G5 Count	G6 Count	BRT1_R014	BRT1_R015	BRT1_R016	BRT1_R017	BRT1_R018	BRT1_R025	BRT1_R026	BRT1_R042	BRT1_R058	BRT2_L024	BRT2_L029	BRT2_L035	BRT2_R022	BRT2_R036	BRT3_R023	BRT3_R029	BRT3_R033	BRT3_R034	BRT3_R036	MDT1_L231	MDT1_L232	MDT1_L235	MDT1_L240	MDT1_R017	MDT1_R042	MDT1_R043	MDT1_R044	MDT1_R045	MDT1_R046	MDT1_R051	MDT1_R052	MDT1_R055	MDT1_R056	MDT1_R057	MDT1_R197	MDT1_R198	MDT1_R199	MDT1_R200	MDT1_R201	MDT3_L173	MDT3_L174	MDT3_L176
Genotype								G1	G1	G1	G1	G1	G2	G2	G3	G3	G4	G4	G4	G4	G4	G5	G5	G5	G5	G5	G3	G3	G3	G3	G1	G2	G2	G2	G2	G2	G2	G2	G2	G2	G2	G3	G3	G3	G3	G3	G6	G6	G6
Cellular Processes	802175	110539	99987.4	65833.9	114185	251993	159637	214.216	4290.11	1684.55	24560.5	4973.83	2693.62	9673.44	878.025	3186.36	1648.18	3959.19	6230.89	9512.69	9123.61	26223	28156.5	41748.9	14392.1	74909.2	7291.9	6547.27	11600.1	5381.86	6278.35	3759.98	7246.44	6893.64	6506.52	2374.1	3183.1	17071.4	6438.73	33572.7	0	5432.26	5413.78	12141.8	1143.51	250.628	3273.82	6928.4	14290.9
Cellular Processes|Cell growth and death	152971	22288.9	18737.1	12500.9	20420.7	48693.8	30329.7	31.4428	862.421	370.643	5324.94	899.165	436.036	1933.03	193.276	619.306	275.517	742.33	1344.19	1728.75	1808.19	4402.23	5615.77	7691.34	3385.35	15495.9	1342.25	1100.04	2059.65	1142	1377.3	881.705	1278.18	1485.51	1175.84	491.499	597.698	3190.8	943.982	6226.92	0	1005.95	1246.2	2239.16	253.118	27	603.851	1633	3185.34
Cellular Processes|Cell growth and death|Apoptosis	6017.53	891.147	752.512	485.083	854.371	1495.13	1539.29	0.470468	30.9926	27.3267	110.82	33.8641	15.9124	109.384	0	17.4352	12.904	38.8711	38.6219	104.049	79.8808	168.657	196.665	334.189	92.9084	185.989	29.6756	45.8217	153.222	19.1127	60.4464	3.83178	52.7245	27.6035	78.8245	6.78558	14.0385	129.67	35.6085	271.982	0	46.3688	65.0778	33.6905	14.6328	1	30.0246	64.2399	163.974
Cellular Processes|Cell growth and death|Apoptosis - fly	9204.69	1275.77	1036.01	649.528	1313.92	2649.04	2280.42	0.940935	39.8174	29.5024	257.577	59.3996	19.96	124.43	2	17.491	17.6307	42.4901	68.0099	120.146	95.1365	257.371	320.82	408.595	181.317	541.88	39.0773	69.9791	199.404	23.2487	69.5179	19.5365	73.8451	42.488	103.583	6.6809	22.6293	146.966	64.1907	402.946	0	70.8214	96.3013	38.8865	16.2414	3	44.1675	103.176	229.014
Cellular Processes|Cell growth and death|Apoptosis - multiple species	4961.8	740.878	640.871	425.622	718.759	1040.81	1394.86	0.470468	24.9935	26.23	71.1049	32.4886	8.44583	88.2013	0	16.0867	8.14647	33.7466	33.554	98.2859	73.7028	110.613	175.312	262.072	62.5474	51.7791	15.0116	37.4024	152.503	3.06236	44.7822	0.674811	39.973	14.3953	78.4549	0.863354	11.2875	119.076	23.6507	250.132	0	46.3688	61.8323	29.8365	14.6328	1	28.5227	62.4598	158.415
Cellular Processes|Cell growth and death|Cell cycle	32.544	15.1424	8.13224	1.49718	4.17786	3.25508	0.339264	0	0	4.03855e-08	0.774694	0	0.348662	0	0	0	0	0	0	0	0	0	1.27878	0	0.000383863	0	4.44241e-07	2.12024e-06	0	1.49717	0	0.897441	1.79488	3.59408	0	1.49717	0	0	0	0	0	0	0	0	0	0	1.00964e-07	0	0
Cellular Processes|Cell growth and death|Cell cycle - Caulobacter	76989.1	10675	8910.47	6245.1	10353.2	25488	15317.4	19.1991	435.972	166.423	2818.48	436.009	227.815	958.855	91.7129	310.697	130.145	352.678	691.011	792.552	893.748	2170.93	2976.54	3715.64	1809.14	8437.39	708.51	525.226	780.105	557.497	714.303	410.353	625.067	698.031	457.516	246.569	313.251	1641.67	450.339	2833.58	0	448.645	728.269	1367.2	113.196	13.1257	283.06	963.957	1682.91
Cellular Processes|Cell growth and death|Cell cycle - yeast	0.0389314	0.000941477	0.000423725	0	0.00348383	0.00442037	0.029662	0	0	0	0.000941477	0	0.000423725	0	0	0	0	0	0	0	0	0	0.00170818	0	0.000310876	0	0	0	0	0	0	0	0	0	0	0	0	0	0	0	0	0	0	0	0	0	0	0	0
Cellular Processes|Cell growth and death|Cellular senescence	69.3469	3.00645	1.95309	0	12.925	45.6297	5.83264	0	0	0	3.00645	0	1.35309	0	0	0	0	0	0	0	0	0	4.96213	0	0.000286114	0	0	0	0	0	0	0.2	0	0	0	0	0	0	0.4	0	0	0	0	0	0	0	0	0	0
Cellular Processes|Cell growth and death|Ferroptosis	15150.4	2668.71	2070.12	1315.23	1523.97	5065.4	2507.01	3.06094	66.5692	21.6365	721.386	96.0124	36.1448	162.201	45.1433	72.2659	27.317	28.0893	128.88	56.7263	85.1196	433.211	433.69	561.83	392.783	2248.65	184.469	139.415	166.498	200.145	120.623	187.051	155.162	266.708	112.501	87.0287	80.6189	173.579	112.223	691.32	0	108.721	80.3729	176.317	13.1047	4.74863	50.4907	127.493	229.114
Cellular Processes|Cell growth and death|Meiosis - yeast	9564.32	1026.72	1473.34	890.912	1770.02	2921.68	1481.63	1.53047	82.4044	2.35867	105.303	18.8124	31.7037	84.7946	7.35977	46.9415	33.5363	107.7	88.0985	214.775	215.067	571.611	327.675	841.771	102.258	464.506	59.2647	15.5254	242.939	75.2357	55.1785	56.3374	18.941	82.3483	128.659	26.2918	68.7094	404.33	109.064	458.24	0	70.7257	42.8389	258.336	3.53801	0	31.7809	43.5695	116.009
Cellular Processes|Cell growth and death|Necroptosis	25958.3	4248.54	3202.03	2061.89	3146.51	8909.17	4390.2	5.3	156.679	70.9367	1164.95	190.091	85.7105	316.962	47.0596	122.302	37.6909	105.008	262.464	243.929	291.829	579.226	1002.78	1305.17	681.816	3513.92	291.232	229.272	212.48	259.141	267.663	201.948	270.704	335.944	137.849	114.919	75.8764	456.433	124.456	1068.59	0	167.933	109.678	305.061	63.1398	3.12568	107.059	200.579	447.49
Cellular Processes|Cell growth and death|Oocyte meiosis	61.0158	3.07671	0.796254	0.440109	4.0764	34.831	17.7953	0	0	0	0.436059	0	0.196254	0	0	0	0	0	0	0	0	0	0.719696	0	6.87062e-06	0	0	0	0	0	0	0.2	0	0	0	0	0	0	0.4	0	0	0	0	0	0	0	0.222706	5.0639	0
Cellular Processes|Cell growth and death|p53 signaling pathway	4961.87	740.878	640.871	425.622	718.759	1040.85	1394.89	0.470468	24.9935	26.23	71.1049	32.4886	8.44583	88.2013	0	16.0867	8.14647	33.7466	33.554	98.2859	73.7028	110.613	175.325	262.072	62.5724	51.7791	15.0116	37.4024	152.503	3.06236	44.7822	0.674811	39.973	14.3953	78.4549	0.863354	11.2875	119.076	23.6507	250.132	0	46.3688	61.8323	29.8365	14.6328	1	28.5227	62.4598	158.415
Cellular Processes|Cell Motility	159105	17706.7	18273.9	11341.6	26569.9	48728.9	36484	84.3295	695.953	320.05	2819.94	1056.27	795.626	1989.19	7.42963	351.402	366.413	823.249	719.215	1958.89	1583.28	6149.42	5081.74	9346.74	2026.8	9539.74	1593.17	1365.96	1640.17	614.056	1316.93	146.351	1477.65	747.541	848.496	196.024	528.114	3149.86	1657.86	6592.8	0	1059.42	1393.69	1693.87	223.887	88.6389	737.096	1861.66	3195.22
Cellular Processes|Cell Motility|Bacterial chemotaxis	83584.5	9724.3	9552.15	5655.52	14056.5	27814.2	16781.9	45.8181	434.776	111.71	1960.89	450.207	455.87	1177.6	7.42963	208.064	197.248	469.333	468.523	1065.05	926.562	3320.74	2631.3	5345.82	1354.84	6644.31	731.969	621.786	883.371	446.936	680.869	89.4802	692.899	407.81	459.165	140.598	273.244	1700.24	852.895	3228.31	0	482.141	600.116	886.408	65.9493	41	320.901	841.579	1310.63
Cellular Processes|Cell motility|Flagellar assembly	75257.2	7940.37	8689.17	5659.7	12510.6	20789.3	19668	38.5114	258.517	208.339	847.608	606.059	339.425	797.802	0	143.338	169.165	353.916	250.692	893.728	656.717	2828.67	2448.62	3976.87	666.96	2807.59	851.769	744.133	756.633	157.686	626.142	56.1435	784.756	336.589	389.248	52.7663	254.87	1449.62	804.965	3352.64	0	577.282	793.573	807.464	157.937	47.639	415.635	1020.08	1883.53
Cellular Processes|Cell Motility|Regulation of actin cytoskeleton	263.349	42.0512	32.5908	26.3457	2.78353	125.429	34.1492	0	2.65953	0	11.448	0	0.330761	13.7923	0	0	0	0	0	0.109858	0	0	1.82176	24.0432	4.99619	87.8297	9.43377	0.0439432	0.162824	9.43349	9.91653	0.727444	0	3.14256	0.0837646	2.65953	0	0	0	11.8544	0	0	3.9899e-05	0	0	0	0.559721	2.94711e-05	1.06409
Cellular Processes|Cellular community	435131	61360.5	56194.9	37256.7	60805.5	136315	83198.4	91.2617	2450.25	884.965	14104	2681.13	1321.34	5047.8	540.006	1925.19	919.385	2211.97	3661.22	5426.36	5266.46	14372.7	15784.9	22453.2	7374.4	42982.5	3640.5	3551.53	7196.94	2964.02	3082.22	2167.05	3899.87	3792.37	4037.31	1391.28	1858.18	9962.5	3504.57	18904.2	0	3097.91	2486.81	7612.73	593.959	119.989	1740.16	2918.2	7115.83
Cellular Processes|Cellular community - eukaryotes|Adherens junction	275.238	48.3769	63.9638	25.6344	21.2754	60.1703	55.8171	0	1.16109	0	5.40053	0	0.196254	6.0214	0	0	0	0	0	1.32584	0	0	1.45907	13.9276	2.00722	39.185	4.11891	0.105493	0.390887	5.61561	4.50429	1.21503	2.85699	4.96604	0.201091	2.65826	0.708071	3.3613	0	41.7794	0	7.07257	2.47418	0	0	0	1.85168e-05	0	9.09104
Cellular Processes|Cellular community - eukaryotes|Signaling pathways regulating pluripotency of stem cells	63.3803	10.9824	6.05542	4.55952	7.94718	20.9954	12.8404	0	0.342176	0	1.46305	0	1.30868	1.77452	0	0	0.0840276	0	0	0.538548	0	0	0.217885	5.17029	2.33642	12.4522	1.21421	0.215419	0.798202	1.21371	1.27586	0.093593	1.46951e-27	0.404322	0.410633	0.342176	0	0	0	1.52519	0	0	0	0	0	0	0.182537	0	0.135705
Cellular Processes|Cellular community - eukaryotes|Tight junction	349.031	65.5271	77.359	45.1534	22.5874	92.0394	46.3648	0	1.86814	4.03855e-08	8.33758	0	0.157505	9.68816	0	0	0	0	0	1.19501	0	0	1.76716	18.3014	3.22941	62.2113	6.62685	0.0531654	13.4395	7.71854	7.14065	1.43814	2.37145	4.82925	6.91394	2.9603	0.708071	3.3613	0	44.9309	0	7.07257	2.47418	0	0	0	0.377203	0	9.54595
Cellular Processes|Cellular community - prokaryotes|Biofilm formation - Escherichia coli	51941.6	6790.44	5646.04	3735.7	6830.4	19490.7	9448.39	21.6705	309.254	105.979	2113	414.04	203.327	687.49	6.66975	101.102	90.5951	238.709	489.533	541.486	628.21	1441.81	2195.27	2842.78	1106.67	6531.53	438.786	612.51	581.246	243.887	403.387	114.691	671.088	331.093	302.355	82.3539	170.676	997.337	448.836	1604.91	0	241.894	302.323	721.628	72.1283	27.3716	269.638	442.934	736.827
Cellular Processes|Cellular community - prokaryotes|Biofilm formation - Pseudomonas aeruginosa	43816.9	5535.36	4447.7	3259.95	6641.09	15006.8	8926.06	14.8342	283.195	117.507	1421.87	322.253	160.788	562.544	16.4398	120.817	81.8018	240.892	360.641	551.159	571.831	1285.27	1822.75	2830.89	729.597	4966.09	420.391	230.909	492.966	312.496	473.273	122.693	232.862	271.93	262.827	103.752	171.563	1009.61	319.319	1201.3	0	154.391	166.608	813.262	100.068	12.2568	282.67	417.402	583.718
Cellular Processes|Cellular community - prokaryotes|Biofilm formation - Vibrio cholerae	65598	10049	4668.43	3822.6	6906.26	27361.2	12790.6	24.3742	367.325	169.682	4046.34	794.15	254.162	761.972	37.2033	97.4599	41.8306	78.8723	729.006	218.244	511.997	667.734	3286.47	2645.11	1997.3	12760.3	787.455	527.813	302.404	444.243	800.067	206.94	572.833	474.434	178.497	163.28	126.331	385.395	380.342	1140.62	0	129.335	382.608	329.447	190.606	39.8691	361.029	765.719	1100.55
Cellular Processes|Cellular community - prokaryotes|Quorum sensing	273086	38860.8	41285.4	26363.1	40376	74282.8	51918.4	30.3828	1487.1	491.798	6507.59	1150.69	701.405	3018.31	479.693	1605.81	705.073	1653.49	2082.04	4112.42	3554.42	10977.8	8476.95	14097	3533.26	18610.8	1981.9	2179.92	5805.7	1948.84	1392.57	1719.98	2417.86	2704.71	3286.1	1035.93	1388.19	7563.43	2356.08	14869.2	0	2558.14	1630.33	5748.4	231.156	40.4918	826.26	1292.14	4675.96
Cellular Processes|Transport and Catabolism	54968.5	9182.47	6781.52	4734.77	6389.19	18255.8	9624.68	7.18187	281.492	108.888	2311.58	337.262	140.615	703.421	137.314	290.464	86.8617	181.639	506.265	398.687	465.691	1298.71	1674.09	2257.65	1605.54	6891.02	715.978	529.733	703.323	661.781	501.907	564.875	590.732	868.223	444.873	295.292	199.112	768.269	332.319	1848.78	0	268.978	287.076	596.085	72.5452	15	192.721	515.536	794.52
Cellular Processes|Transport and Catabolism|Autophagy - animal	14.7146	10.3863	0.0797007	1.80736e-05	2.07694	0.7651	1.40649	0	0	4.03855e-08	0.177081	0	0.0796978	0	0	0	0.11048	0	0	0	0	0	0.299289	0	0.0141531	0	1.59534e-05	2.12024e-06	0	0	0	8.0771e-08	2.26159e-06	5.45204e-07	0	2.01928e-08	0	0	0	0	0	0	0	0	0	0	1.00964e-07	0	0.00465478
Cellular Processes|Transport and Catabolism|Autophagy - other	0.109901	0	0	0	0	0	0.109901	0	0	0	0	0	0	0	0	0	0	0	0	0	0	0	0	0	0	0	0	0	0	0	0	0	0	0	0	0	0	0	0	0	0	0	0	0	0	0	0	0	0.00465478
Cellular Processes|Transport and Catabolism|Autophagy - yeast	2279.11	380.771	327.65	190.754	342.567	577.539	459.827	0.470468	8.37665	9.36981	46.7542	11.8316	5.65006	29.499	7.74975	20.0008	4.84193	11.4257	13.6093	26.4335	19.9334	78.7775	61.7577	114.05	54.3482	79.0915	18.9173	30.3172	25.9248	26.1679	20.5234	24.732	36.9499	41.2147	18.2137	15.3102	4.80422	34.2974	12.8735	102.795	0	17.38	12.527	4.29275	6.17972	0	12.4251	25.6877	47.5751
Cellular Processes|Transport and Catabolism|Endocytosis	101.964	18.5787	6.58301	4.90723	18.9948	24.4342	28.4664	0	1.09506	3.24998	2.31168	0	0.0141917	1.48653	0	0.56942	0.24441	1.04354	0.995889	2.22884	2.60885	0.470925	3.66021	8.71434	2.17481	8.07944	0.857499	0	0	0.854594	0.898352	0.0659002	2.8502e-30	0.284689	0	0.240931	0	2.84591	0	1.07391	0	0	0.141759	0	0	0	3.49998	0	0.120209
Cellular Processes|Transport and Catabolism|Lysosome	6777.22	565.294	551.908	251.164	1505.16	2777.87	1125.82	0	42.7046	8.89784	188.916	18.7238	22.4847	47.0345	0	25.8555	25.4549	71.0286	102.701	103.976	118.459	405.025	194.027	450.005	404.966	135.153	70.7584	74.0808	4.23014	17.3059	16.7297	24.1294	94.4036	54.8553	2.17618	7.4182	17.5741	153.864	83.309	43.8397	0	0	12.5958	24.6201	0.55234	1.5027	33.8727	99.1714	12.4854
Cellular Processes|Transport and Catabolism|Mitophagy - animal	116.458	18.7918	14.879	12.0803	0.783106	55.6799	14.2438	0	1.22983	0	5.25838	0	0	6.37787	0	0	0	0	0	0	0	0	0.783106	9.84772	2.12596	40.3504	4.36225	0	0	4.36225	4.58561	0.336386	0	1.45319	0	1.22983	0	0	0	5.48174	0	0	0	0	0	0	0.377184	0	0.44672
Cellular Processes|Transport and Catabolism|Mitophagy - yeast	5.02956	0.436059	0.196254	0	1.61359	1.83727	0.946388	0	0	0	0.436059	0	0.196254	0	0	0	0	0	0	0	0	0	0.721476	0	0.00359318	0	0	0	0	0	0	0	0	0	0	0	0	0	0	0	0	0	0	0	0	0	0	0	0.0326935
Cellular Processes|Transport and Catabolism|Peroxisome	45512	8164.34	5859.9	4252.72	4514.22	14745.1	7975.75	6.7114	226.583	87.3702	2061.08	306.707	111.852	611.227	129.565	244.038	56.0995	98.1416	388.959	266.028	324.69	814.439	1411.52	1660.19	1138.97	6578.48	607.414	425.327	673.137	607.759	453.565	515.2	459.378	766.852	424.467	269.59	176.734	577.263	236.137	1688.89	0	251.598	261.811	567.172	65.8131	13.4973	142.364	390.676	733.3
Cellular Processes|Transport and Catabolism|Phagosome	161.874	23.8652	20.3277	23.1439	3.77429	72.6524	18.1104	0	1.50323	4.03855e-08	6.64276	0	0.338808	7.79574	0	0	0.11048	0	0	0.0207778	0	0	1.31971	14.8383	2.93523	49.8612	13.6681	0.00831326	0.0307956	5.33202	5.60505	0.411168	2.26159e-06	3.56255	0.0158427	1.50323	0	0	0	6.70039	0	0	3.9899e-05	0	0	0	0.182538	2.94711e-05	0.551187
Environmental Information Processing	1.06128e+06	149210	137474	90388.3	152578	333833	197797	253.108	6268.01	2077.83	32916.4	5795.65	3506.25	13601.8	1399.89	4923.84	2226.92	5876.25	8967.1	13711.7	13734.7	34906	37410.3	56672.5	18497.7	101268	10166.5	9804.15	15125.6	7985.34	7789.96	6132.71	10895.3	10797.7	8637.05	3690.94	4348.92	24890.7	8132.31	42063	0	6707.53	6538.97	17894.6	1280.33	251.235	3931.13	7782.84	17060.2
Environmental Information Processing|Membrane Transport	592426	78294.6	82335.1	51830.1	93751.6	175721	110493	99.8665	3793.57	1119.3	15180.5	2659.41	1843.81	7198.3	735.053	3071.92	1510.53	4166.48	5196.34	9563.83	9216.33	23992.6	20377	34175.3	8564.39	44724.4	5095.59	5225.2	9581.54	3850.77	3491.44	3212.43	5767.46	5590.22	5379.27	1881.05	2774.61	16913.7	5083.55	26228.2	0	4335.54	3479.51	11355.4	600.825	82.1257	1890.35	3402.88	9360.16
Environmental Information Processing|Membrane Transport|ABC transporters	451205	58197	67797.4	41254	75135.8	125297	83523.8	71.3714	2906.07	828.461	9064.46	1648.26	1271.65	5364.11	579.176	2520.07	1322.46	3549.22	3767.54	8148.6	7456.94	20916.3	14270.5	27344.6	5198.44	26174.3	3462.92	3830.2	8184.54	2806.86	2125.48	2452.48	4250.96	4235.24	4564.89	1428.58	2328.59	14509.1	4288.95	22705.6	0	3841.95	2450.64	9810.1	349.879	44.1257	1332.27	1908.25	6908.16
Environmental Information Processing|Membrane Transport|Bacterial secretion system	125619	18072.7	12231.1	8958.13	16522.6	45725.2	24108.9	24.2551	823.161	270.134	5680.85	952.565	488.36	1675.45	140.259	502.608	155.142	561.219	1340.81	1295.74	1635.11	2572.01	5574.36	6118.88	3137.31	17165.1	1387.12	908.027	1238.45	927.55	1281.29	652.92	970.634	1088.14	723.178	386.032	376.179	2123.53	671.217	3022.87	0	416.995	935.688	1270.4	247.408	34.1257	485.585	1372.13	2255.97
Environmental Information Processing|Membrane Transport|Phosphotransferase system (PTS)	15601.9	2024.89	2306.64	1617.97	2093.26	4698.55	2860.59	4.24	64.3383	20.7087	435.182	58.5911	83.8042	158.736	15.6184	49.2445	32.9288	56.0355	87.9888	119.488	124.277	504.296	532.114	711.759	228.64	1385.03	245.556	486.979	158.547	116.351	84.6672	107.024	545.874	266.842	91.2083	66.4308	69.8324	281.116	123.382	499.715	0	76.5926	93.1771	274.88	3.53801	3.87432	72.4946	122.497	196.035
Environmental Information Processing|Signal Transduction	468666	70887.3	55117.2	38533.8	58821.3	158035	87270.9	153.241	2472.94	958.528	17728.9	3136.24	1661.39	6395.74	664.842	1851.92	716.336	1709.77	3770.76	4147.25	4518.39	10913.4	17031.4	22484.2	9929.68	56493.8	5057.25	4578.69	5543.11	4129.26	4292.94	2919.87	5127.88	5203.93	3257.3	1808.4	1574.32	7976.99	3048.76	15828.2	0	2371.99	3059.47	6539.23	679.509	169.109	2040.22	4379.97	7699.4
Environmental Information Processing|Signal Transduction|AMPK signaling pathway	11924.3	1974.8	1230.51	894.551	1267.01	4610.45	1946.97	3.29906	60.4716	27.5928	649.821	87.4697	44.0068	167.257	18.16	36.3501	13.07	18.6478	107.542	38.2209	68.1376	182.004	406.814	491.72	378.908	2015.87	184.979	117.025	76.3583	142.992	148.737	85.4936	142.675	166.499	50.3661	58.293	23.4717	90.1081	55.2089	343.068	0	41.8326	47.3799	84.4492	23.2548	3	48.5754	108.671	164.392
Environmental Information Processing|Signal Transduction|Apelin signaling pathway	77.3335	6.12747	0.952198	2.40629	3.76646	33.7431	30.338	0	0	0.802096	0.177081	2.00524	0.0796978	0	0	0	0	0	0	0	0	0	0.292284	0	4.30273e-05	0	5.06558e-07	2.12024e-06	0	0	2.20576	0.472497	2.26159e-06	5.45204e-07	0	2.01928e-08	0	0	0.4	0	0	0	0	0	1.20314	0	1.00964e-07	1.60419	3.21428
Environmental Information Processing|Signal Transduction|Calcium signaling pathway	184.567	18.3239	5.37953	5.81434	10.7982	56.1571	88.0939	0	0.259743	0.802096	3.15971	2.00524	1.4177	1.34703	0	0	0	0	0	0	0	0	3.5475	3.65549	1.10987	9.0736	0.947979	0	0	0.921321	3.17426	0.490378	0	0.306918	0	0.259743	0	0	0.4	1.15776	0	0	0	0	1.20314	0	0.447431	11.1542	3.30397
Environmental Information Processing|Signal Transduction|cAMP signaling pathway	742.369	224.251	135.785	95.1094	85.6851	140.684	60.855	0	1.56118	3.24998	6.51051	0	1.60073	3.90382	9.08	16.2194	0.713401	1.49512	3.7054	2.22884	2.60885	1.3741	5.66151	15.6088	20.0846	24.1219	15.4746	13.93	7.83	28.2651	2.63636	33.8908	17.1349	45.7695	9.57	16.9942	0	2.84591	0.4	3.15156	0	0	0.141759	0	0	0	6.33987	5.0639	0.353266
Environmental Information Processing|Signal Transduction|cGMP-PKG signaling pathway	59.8551	2.88491	1.01559	0.389907	4.00098	34.8346	16.7291	0	0	0	0.436059	0	0.196254	0	0	0	0	0	0	0	0	0	0.720345	0	0.00131457	0	1.55907e-05	0	0	7.15061e-27	0	0.419332	8.57249e-27	1.71656e-26	0	7.15061e-27	0	0	0.4	0	0	0	0	0	0	0	0.197294	4.4861	0.0188321
Environmental Information Processing|Signal Transduction|ErbB signaling pathway	126.085	20.3091	13.9895	11.7982	1.39911	52.146	26.4431	0	1.15631	0	4.94403	0	0	5.99659	0	0	0	0	0	0	0	0	0.7363	9.0779	1.99888	37.914	4.10147	0	0	4.10147	4.31148	0.316276	0	1.36631	0	1.15631	0	0	0	5.15404	0	0	0	0	0	0	0.59989	5.0639	0.420015
Environmental Information Processing|Signal Transduction|FoxO signaling pathway	10274.9	1749.3	1387.18	1012.02	1231.14	3106.88	1788.35	2.23906	40.3916	15.1403	294.283	64.3738	34.9421	135.913	29.24	55.4496	16.3846	25.3642	46.8654	71.9243	53.9417	248.607	231.768	410.877	162.057	1048.74	150.076	110.578	195.063	149.218	100.655	128.206	119.77	192.725	117.975	68.6255	26.4975	125.905	79.3761	352.672	0	48.9051	51.2886	113.382	12.3827	4.87432	30.3229	61.1243	137.873
Environmental Information Processing|Signal Transduction|Hedgehog signaling pathway	2.68742e-05	0	0	0	0	2.68742e-05	5.93952e-20	0	0	0	0	0	0	0	0	0	0	0	0	0	0	0	8.91499e-06	0	1.79592e-05	0	0	0	0	0	0	0	0	0	0	0	0	0	0	0	0	0	0	0	0	0	0	0	0
Environmental Information Processing|Signal Transduction|Hedgehog signaling pathway - fly	7.79102e-60	0	0	0	0	0	7.79102e-60	0	0	0	0	0	0	0	0	0	0	0	0	0	0	0	0	0	0	0	0	0	0	0	0	0	0	0	0	0	0	0	0	0	0	0	0	0	0	0	0	0	0
Environmental Information Processing|Signal Transduction|HIF-1 signaling pathway	36018.4	6114.51	4207.4	2855.1	4218.11	12162.4	6460.87	6.83047	165.133	77.5499	1589.82	232.583	99.0402	432.092	89.88	204.094	69.3625	99.8958	325.869	226.038	281.357	1021.14	1298.17	1328.26	914.305	4582.49	382.428	316.042	393.526	376.027	276.301	337.288	382.787	541.163	258.409	205.112	135.609	457.406	233.914	1096.83	0	167.933	198.151	405.984	52.9499	6.87432	138.937	365.875	547.709
Environmental Information Processing|Signal Transduction|Hippo signaling pathway	228.017	49.4321	35.0918	32.6847	1.18954	88.0641	21.5548	0	1.8681	0	7.98747	0	0	9.68798	0	0	0	0	0	1.59712e-13	0	0	1.18954	16.5311	3.22933	61.5021	6.62625	6.38847e-14	13.2426	7.71841	6.96553	1.16564	1.30934	4.82921	6.8126	2.96027	0	0	0	8.32676	0	0	0	0	0	0	0.377184	0	0.879425
Environmental Information Processing|Signal Transduction|Hippo signaling pathway - fly	112.476	17.741	14.047	11.4047	0.739314	55.8082	12.7359	0	1.16105	0	4.96433	0	0	6.02122	0	0	0	0	0	0	0	0	0.739314	12.1572	2.00707	38.4758	4.11831	0	0	4.11831	4.32918	0.317575	0	1.37192	0	1.16105	0	0	0	5.1752	0	0	0	0	0	0	0	0	0.433248
Environmental Information Processing|Signal Transduction|JAK-STAT signaling pathway	138.694	32.9339	22.1425	12.8553	2.34988	54.7859	13.6264	0	1.15631	0	5.38009	0	0.369411	5.99659	0	0	0	0	0	0	0	0	1.45598	9.48193	2.22974	38.0872	4.10147	0	0	5.59864	4.31148	1.21372	1.79488	4.96039	0	2.65348	0	0	0	5.15404	0	0	0	0	0	0	0.377184	0	0.420015
Environmental Information Processing|Signal Transduction|MAPK signaling pathway	118.141	18.5406	14.382	11.3581	3.96346	55.8099	14.0873	0	1.15631	0	5.81615	0	0.392509	5.99659	0	0	0	0	0	0	0	0	2.17571	9.0779	1.99892	37.914	4.10147	0	0	4.10147	4.31148	0.316276	0	1.36631	0	1.15631	0	0	0	5.15404	0	0	0	0	0	0	0.377184	0	0.432144
Environmental Information Processing|Signal Transduction|MAPK signaling pathway - fly	5150.63	833.759	573.571	458.843	628.436	1780.51	875.515	1.64953	23.0509	9.42615	217.915	36.3558	18.0979	74.5874	9.08	20.0008	5.65095	11.4257	39.6093	32.267	34.9334	82.1348	166.792	188.411	129.403	654.939	70.8809	57.5687	103.958	50.9507	43.7639	39.7426	62.6279	68.6253	59.023	22.5147	10.4254	56.4974	31.1194	128.087	0	17.38	30.2205	53.2927	5.14665	2.87432	18.7024	38.9666	67.3395
Environmental Information Processing|Signal Transduction|MAPK signaling pathway - plant	13422	2124.56	1881.89	1280	1697.66	3876.53	2561.34	1.06	53.8131	22.2953	347.822	63.4707	43.238	193.837	34.7466	72.9887	20.0697	39.9991	62.1316	114.159	85.3135	295.23	332.529	545.074	203.617	1121.88	183.638	139.979	200.4	170.688	122.894	146.855	153.204	220.899	124.159	77.3433	45.3496	204.749	82.9889	582.486	0	90.0392	80.8033	165.074	14.8644	3.87432	47.2859	102.79	217.8
Environmental Information Processing|Signal Transduction|MAPK signaling pathway - yeast	3470.8	566.41	580.93	388.131	524.911	764.305	646.112	0	10.9652	1.96253	46.0683	17.2635	11.3102	27.0835	11.08	19.7989	6.94179	11.7368	7.25617	39.6573	19.0084	108.413	43.6104	127.236	15.987	162.483	43.6356	39.0792	83.2749	49.8961	22.3954	48.9858	40.0077	71.6324	49.3825	23.4482	13.321	65.5538	36.6988	192.042	0	31.5251	19.8966	56.2356	1.60864	2	3.68013	8.72529	50.7924
Environmental Information Processing|Signal Transduction|mTOR signaling pathway	132.72	28.0548	15.8555	19.6942	2.70275	52.8902	13.5228	0	1.15631	4.03855e-08	5.12111	0	0.0796978	5.99659	0	0	0	0	0	0	0	0	1.02866	9.0779	1.99908	37.914	12.4375	2.12024e-06	0	4.10147	4.31148	0.316276	2.26159e-06	3.15261	0	1.15631	0	0	0	5.15404	0	0	0	0	0	0	0.377184	0	0.420015
Environmental Information Processing|Signal Transduction|NF-kappa B signaling pathway	0.00340935	0.00255701	0	0.000852338	0	0	1.09052e-31	0	0	0	0	0	0	0	0	0	0	0	0	0	0	0	0	0	0	0	0.000852338	0	0	0	0	0	0	0	0	0	0	0	0	0	0	0	0	0	0	0	0	0	0
Environmental Information Processing|Signal Transduction|Notch signaling pathway	162.011	35.2519	19.9645	23.3021	5.08225	14.1638	64.2465	0	0.208323	0	1.32679	0	0.196254	1.08036	0	0	0.0840276	0	0	3.05569	0	0	0.852397	2.18133	0.360226	6.90355	0.738932	1.22228	18.0154	2.23611	0.776767	0.954422	1.79488	3.84024	9.26798	1.7055	0	0	0	0.928565	0	0	0	0	0	0	0	0	0.333264
Environmental Information Processing|Signal Transduction|Phosphatidylinositol signaling system	15436.8	2086.55	1540.75	1099.51	2178.69	5471.59	3059.67	4.82953	96.7662	36.9309	615.203	110.974	42.7483	167.637	22.16	68.5325	32.121	88.4636	168.118	193.76	223.084	527.851	647.245	785.431	342.679	1696.35	119.134	123.417	147.558	95.9237	101.021	105.293	122.359	155.029	88.9947	43.3972	64.6461	345.828	128.744	269.171	0	37.2963	97.6275	275.813	23.3035	4.87431	64.9762	163.938	214.127
Environmental Information Processing|Signal Transduction|Phospholipase D signaling pathway	1800.44	240.476	126.247	91.3043	266.594	649.715	426.108	1.06	8.53656	13.6369	34.6848	33.7255	11.381	26.8642	0	4.92017	0.823881	9.01688	8.60515	19.2587	22.5422	6.01572	71.2026	103.57	10.0313	74.8498	6.58523	13.0879	0	4.10147	22.8738	1.11628	14.478	5.27399	0	1.25631	6.01022	35.5439	18.6459	5.15404	0	0	8.72458	23.9507	9.8878	2.87431	21.9247	30.196	29.0219
Environmental Information Processing|Signal Transduction|PI3K-Akt signaling pathway	5735.83	881.888	654.567	423.911	645.371	2263.37	866.731	1.64953	27.4821	11.1321	246.697	33.3666	17.7662	76.7181	11.08	19.3755	15.7823	17.3318	41.2252	23.3733	32.0685	251.383	162.518	302.541	154.044	832.957	87.3942	57.0233	38.2594	76.9954	68.6668	58.9805	64.7697	90.6124	26.2244	29.7839	19.174	54.173	49.2772	164.39	0	17.38	8.9304	40.8962	10.774	0.125677	21.0359	40.3189	58.8883
Environmental Information Processing|Signal Transduction|Plant hormone signal transduction	12.1336	6.824e-09	0	2.27467e-09	9.73637	2.39355	0.00372793	0	0	0	0	0	0	0	0	0	0	0	0	0	0	0	0.00436638	0	0.00879604	0	2.27467e-09	0	0	0	0	0	0	0	0	0	0	0	0	0	0	0	0	0	0	0	0	0	0
Environmental Information Processing|Signal Transduction|Rap1 signaling pathway	191.478	24.5268	19.3576	15.0144	3.58645	105.968	23.0241	0	1.50326	0	6.46582	0	0.486679	7.79592	0	0	0	0	0	0.109858	0	0	1.02089	15.3695	3.22547	50.0899	5.35883	0.0439432	0.162824	5.33215	5.60518	0.611177	8.57249e-27	1.77629	0.0837646	1.50326	0	0	0.4	6.70054	0	0	3.9899e-05	0	0	0	0.182556	2.94711e-05	0.548432
Environmental Information Processing|Signal Transduction|Ras signaling pathway	1079.86	36.3191	49.7932	16.235	14.8303	912.786	49.9008	0	2.25137	3.24998	7.22417	0	0.165583	7.48312	0	0.56942	0.618661	1.04354	0.995889	2.22884	2.60885	0.470925	2.59258	18.1786	3.10197	46.1591	4.95606	0	0	4.95606	5.20983	29.0994	0	1.651	0	1.39724	0	2.84591	0.4	6.22795	0	0	0.141759	0	0	0	3.87716	0	0.567532
Environmental Information Processing|Signal Transduction|Sphingolipid signaling pathway	473.36	108.433	60.3465	40.1159	18.1236	151.919	94.4218	0	2.87648	4.05207	11.0613	2.00524	2.01064	10.725	2	0.56942	0.698688	1.59195	4.28638	2.32794	2.60885	1.56775	4.72227	29.8853	27.3914	68.3737	11.2009	2.03964	0.146892	14.1734	9.74643	13.5532	0	16.3896	1.07557	4.02235	0	2.84591	0	9.01428	0	0	0.141759	0	1.20314	0	4.17141	1.60419	4.33746
Environmental Information Processing|Signal Transduction|TGF-beta signaling pathway	27.9007	14.8037	7.97983	1.49717	1.61359	1.83189	0.174479	0	0	0	0.436059	0	0.196254	0	0	0	0	0	0	0	0	0	0.719693	0	0	0	0	0	0	1.49717	0	0.897441	1.79488	3.59408	0	1.49717	0	0	0	0	0	0	0	0	0	0	0	0	0
Environmental Information Processing|Signal Transduction|TNF signaling pathway	116.628	18.7944	14.879	12.0811	0.783106	55.6799	14.4106	0	1.22983	0	5.25838	0	0	6.37787	0	0	0	0	0	0	0	0	0.783106	9.84772	2.12596	40.3504	4.3631	0	0	4.36225	4.58561	0.336386	0	1.45319	0	1.22983	0	0	0	5.48174	0	0	0	0	0	0	0.377184	0	0.44672
Environmental Information Processing|Signal Transduction|Two-component system	361228	53613.8	42482.9	29692.6	45984.1	121462	67992.4	130.624	1968.58	729.902	13608.1	2448.63	1331.08	5014.26	428.335	1333.05	533.93	1383.76	2954.55	3375.59	3690.17	8187.21	13640.2	18038.8	7547.41	43799.5	3749.23	3586.44	4247.42	2918.75	3320.16	1882.58	3999.58	3595.8	2446.75	1238.06	1229.81	6532.69	2330.38	12626.6	0	1919.7	2516.02	5320.15	520.524	137.738	1626.85	3423.72	6191.79
Environmental Information Processing|Signal Transduction|VEGF signaling pathway	37.7523	6.25381	0.196254	2.40714	1.61359	1.83189	25.4496	0	0	0.802096	0.436059	2.00524	0.196254	0	0	0	0	0	0	0	0	0	0.719693	0	0	0	0.000852338	0	0	0	2.20576	0	0	0	0	0	0	0	0	0	0	0	0	0	1.20314	0	0	1.60419	3.20838
Environmental Information Processing|Signal Transduction|Wnt signaling pathway	182.487	38.2328	20.098	23.6202	7.35865	15.9799	77.1977	0	0.208323	0	1.76285	0	0.392509	1.08036	0	0	0.0840276	0	0	3.05569	0	0	1.57204	2.18133	0.360121	6.90355	0.738932	1.22228	17.8935	2.23611	0.776767	0.954422	1.79488	3.84024	9.20524	1.7055	0	0	0	0.928565	0	0	0	0	0	0	0.222706	5.0639	0.33152
Environmental Information Processing|Signaling molecules and interaction	188.056	27.8703	21.5638	24.3935	4.66289	76.495	33.0709	0	1.49848	0	7.00138	0	1.03999	7.77112	0	0	0.0557829	0	0	0.626748	0	0	1.93619	12.9971	3.6227	49.8301	13.6514	0.250699	0.928925	5.31518	5.58735	0.409869	0	3.55694	0.477883	1.49848	0	0	0	6.67923	0	0	3.9899e-05	0	0	0	0.559721	2.94711e-05	0.620612
Environmental Information Processing|Signaling molecules and interaction|ECM-receptor interaction	57.8829	8.24303	6.96649	11.7391	3.00752	21.7056	6.22117	0	0.342176	0	2.02303	0	1.02454	1.77452	0	0	0	0	0	0.0207778	0	0	1.14216	3.91923	1.62164	11.9161	9.54981	0.00831114	0.0307956	1.21371	1.27587	0.093593	0	2.19062	0.0158427	0.342176	0	0	0	1.52519	0	0	3.9899e-05	0	0	0	0.182537	2.94711e-05	0.187756
Environmental Information Processing|Signaling molecules and interaction|Neuroactive ligand-receptor interaction	130.173	19.6272	14.5973	12.6543	1.65537	54.7894	26.8497	0	1.15631	0	4.97835	0	0.0154484	5.99659	0	0	0.0557829	0	0	0.60597	0	0	0.794032	9.0779	2.00106	37.914	4.10161	0.242388	0.898129	4.10147	4.31148	0.316276	0	1.36631	0.46204	1.15631	0	0	0	5.15404	0	0	0	0	0	0	0.377184	0	0.432857
Genetic Information Processing	1.18746e+06	182842	134183	93736.8	153535	410894	212270	288.105	5858.71	2696.87	48453.5	8136.92	3665.41	13936.9	2418.23	5784.61	2101.75	4140.15	10519.6	8929.13	10717.9	33206.6	42040	50171.5	29786.2	141474	12942.8	12254	11886.8	11162.2	10179.8	10153.5	13778.7	15875.2	7597.19	5379.96	4001.89	17614.1	8005.54	33558.8	0	4933.01	6769.44	14517.9	2037.14	297.995	4455.69	11387.7	18463.4
Genetic Information Processing|Folding, sorting and degradation	202099	32197.7	22460.1	16070.2	24815.2	70114.5	36441	55.12	951.865	454.171	8796.75	1369.87	668.684	2332.9	449.467	1003.88	305.214	573.448	1795.04	1321.06	1636.12	4734.9	7514.89	8218.47	5357.11	25566.9	2304.46	2056.11	2031.12	1997.61	1699.72	1814.93	2316.64	2852.51	1320.69	972.32	663.162	2673.56	1185.87	5559.05	0	821.396	1129.62	2426.85	326.277	52.5026	853.102	2048.44	3058.16
Genetic Information Processing|Folding, sorting and degradation|Proteasome	1077.77	411.531	268.85	197.176	36.5561	11.7958	151.863	0	0	1.21157e-07	2.80782	0	1.2637	0	20.6462	41.2166	0	0	0	0	0	0	4.63418	0	2.19928e-05	0	27.5448	33.4194	20.6215	53.728	0	65.3815	41.9242	89.0556	23.5704	36.9556	10.6988	0	0	0	0	0	0	0	0	0	3.56626	19.6145	0
Genetic Information Processing|Folding, sorting and degradation|Protein export	72503.7	11584.2	8150.3	5937.67	9057.38	24105.5	13668.7	16.96	319.449	167.828	2942.57	526.117	234.225	783.917	175.384	378.466	108.298	202.045	609.589	470.068	562.256	1732.45	2549.63	2696.32	1833.84	8404.34	781.383	714.273	745.186	719.172	616.437	707.092	794.059	1050.74	490.672	358.253	263.491	1001.47	452.71	1979.75	0	299.996	477.852	981.236	128.825	22.7486	280.088	818.018	1224.19
Genetic Information Processing|Folding, sorting and degradation|Protein processing in endoplasmic reticulum	9262.04	1405.58	1175.75	693.025	1253.5	3257.36	1476.83	2.12	38.316	16.3236	346.976	38.3079	38.1386	111.493	15.6738	30.2045	25.216	32.1189	53.4277	53.9699	55.4147	391.7	286.079	470.857	210.601	964.164	111.153	99.2877	99.6743	108.637	82.9924	86.5905	125.117	150.745	60.483	46.6619	35.328	112.13	75.0004	331.091	0	45.0674	18.9549	73.4244	11.9019	0.125677	34.2828	81.9725	100.072
Genetic Information Processing|Folding, sorting and degradation|RNA degradation	73994.6	11585.5	7941.91	5691.71	9178.72	26285.8	13310.9	18.4905	367.642	179.565	3393.77	493.802	262.51	890.92	139.63	330.428	123.991	224.304	679.547	491.719	629.157	1912.37	2656.89	3076.44	2020.76	9773.73	867.429	724.353	697.733	684.582	650.186	576.885	822.629	951.438	444.792	319.301	234.038	988.934	450.489	1959.9	0	278.08	407.324	871.282	119.909	16.1257	284.243	765.64	1107.27
Genetic Information Processing|Folding, sorting and degradation|SNARE interactions in vesicular transport	1.53182e-56	0	0	0	0	0	1.53182e-56	0	0	0	0	0	0	0	0	0	0	0	0	0	0	0	0	0	0	0	0	0	0	0	0	0	0	0	0	0	0	0	0	0	0	0	0	0	0	0	0	0	0
Genetic Information Processing|Folding, sorting and degradation|Sulfur relay system	45260.5	7210.82	4923.32	3550.65	5289.01	16454	7832.67	17.5495	226.458	90.4549	2110.62	311.642	132.547	546.572	98.1334	223.565	47.7082	114.981	452.476	305.302	389.295	698.382	2017.65	1974.86	1291.91	6424.67	516.95	484.779	467.91	431.493	350.102	378.985	532.907	610.522	301.169	211.148	119.606	571.026	207.67	1288.31	0	198.253	225.489	500.904	65.6415	13.5026	250.922	363.198	626.635
Genetic Information Processing|Folding, sorting and degradation|Ubiquitin mediated proteolysis	0.0788266	1.81735e-07	2.90776e-06	2.56448e-06	2.2212e-07	1.51312e-07	0.0788206	0	0	4.03855e-08	8.0771e-08	0	0	0	0	0	0	0	0	0	0	0	5.01949e-08	0	1.01117e-07	0	4.44241e-07	2.12024e-06	0	0	0	8.0771e-08	2.26159e-06	5.45204e-07	0	2.01928e-08	0	0	0	0	0	0	0	0	0	0	1.00964e-07	0	0
Genetic Information Processing|Replication and repair	365063	56546.1	40271.4	28236.6	46982.6	130042	62983.9	101.307	1845.09	805.958	15234.2	2456.95	1095.7	4450.77	744.141	1722.91	629.499	1250.82	3233.26	2633.9	3245.4	10025.7	12515.9	15641.8	9405.24	45783.1	4183.25	3657.79	3361.46	3691.56	3319.37	3270.73	4121.63	5069.89	2182.35	1714.55	1132	5119.15	2401.98	9543.54	0	1317.11	1980.73	4143.19	611.817	89.623	1294.83	3386.23	5377.23
Genetic Information Processing|Replication and repair|Base excision repair	55109.1	9152.82	6354.77	4583.46	6432.11	19117.5	9468.39	10.0105	287.804	123.504	2492.09	358.482	167.21	691.783	125.228	277.235	78.427	164.272	500.992	373.573	480.518	1237.16	1949.93	2235.27	1427.65	7468.35	705.94	560.34	595.622	621.595	531.352	537.199	646.741	854.445	382.788	294.656	169.274	743.278	284.175	1557.5	0	219.47	294.687	635.933	95.7385	9.37702	182.934	541.905	843.342
Genetic Information Processing|Replication and repair|DNA replication	75179.3	11485.6	8121.65	5611.45	9881.6	27044.6	13034.4	22.7363	372.087	169.432	3182.68	515.873	214.827	890.151	144.764	332.753	135.709	258.235	689.085	535.251	670.242	2159.26	2615.06	3143.68	1999.51	9358.22	781.336	758.656	663.805	701.49	643.514	650.417	853.431	1003.28	429.27	328.213	236.242	1050.82	513.898	1914.9	0	270.309	420.196	862.237	125.229	18.8743	275.755	702.227	1118.72
Genetic Information Processing|Replication and repair|Fanconi anemia pathway	8.57848	1.10427	0.18961	1.70825e-05	5.33656	1.77824	0.169786	0	0	8.0771e-08	0.421282	0	0.189604	0	0	0	0	0	0	0	0	0	0.698097	0	0.00562617	0	1.2842e-05	4.24048e-06	0	0	0	1.61542e-07	4.52318e-06	1.09041e-06	0	4.03855e-08	0	0	0	0	0	0	0	0	0	0	2.01928e-07	0	0
Genetic Information Processing|Replication and repair|Homologous recombination	99747.1	15318.6	10490.2	7477.09	12684.3	36237.2	17539.7	34.283	474.723	245.934	4297.89	758.044	291.896	1185.43	188.454	425.002	168.611	305.664	887.923	642.947	820.429	2652.41	3457.98	4070.51	2651.16	12686.3	1113.61	1035.42	868.678	921.547	912.267	850.484	1157.56	1319.14	561.471	426.544	301.038	1270.73	670.799	2404.95	0	332.756	551.265	1085.11	193.233	30.4973	376.404	963.993	1519.04
Genetic Information Processing|Replication and repair|Mismatch repair	85128.9	12736.1	9152.75	6289.73	11247.6	31007.8	14694.9	23.5581	422.683	185.615	3613.08	582.437	259.281	1042.51	145.115	341.731	159.386	287.628	745.722	590.467	730.324	2530.76	2939.69	3666	2196.44	10742.2	923.159	853.474	707.357	787.778	761.894	669.115	959.64	1068.34	451.9	351.532	258.568	1169.19	620.951	2261.9	0	311.002	471.386	959.366	134.342	23.7487	304.726	747.554	1244.57
Genetic Information Processing|Replication and repair|Non-homologous end-joining	6812.94	966.781	1024.77	638.828	1390.95	2190.24	601.382	0	87.6964	4.03855e-08	100.271	5.25162	31.114	89.4977	23.2864	91.0388	13.2672	101.712	99.1368	209.051	228.265	251.503	243.607	683.616	140.81	447.726	81.4248	40.8243	103.301	108.868	49.4991	88.8916	43.9508	122.659	67.4246	52.4775	21.9194	314.444	44.1266	146.744	0	14.1451	19.6949	112.714	0	0	11.053	6.21679	27.0009
Genetic Information Processing|Replication and repair|Nucleotide excision repair	43076.8	6885.1	5127.15	3636.05	5340.71	14442.9	7644.92	10.7191	200.098	81.4734	1547.75	236.862	131.184	551.39	117.294	255.154	74.0984	133.306	310.401	282.609	315.619	1194.56	1308.92	1842.76	989.665	5080.35	577.776	409.066	422.693	550.285	420.847	474.624	460.304	702.034	289.492	261.127	144.956	570.685	268.031	1257.55	0	169.426	223.501	487.823	63.2739	7.12569	143.956	424.332	624.544
Genetic Information Processing|Transcription	233427	34835.9	30279.7	19961.2	32511.6	74521.6	41317	44.7581	1302.64	497.489	7845.17	1553.46	697.129	2790.69	444.39	1321.88	473.712	1188.26	2084.13	2591.51	2838.35	7488.3	8302.24	11325	4656.01	22576.8	2233.73	2931.74	2753.9	1936.28	1722.53	1740.57	3315.41	2957.97	1692.28	1010.97	841.589	4870.69	1878.74	8339.31	0	1335.98	1482.27	3400.7	356.247	72.7432	876.723	1814.68	3861.75
Genetic Information Processing|Transcription|Basal transcription factors	774.553	179.262	150.304	90.187	104.749	179.122	70.9291	0	0	1.61542e-07	2.98745	2.17968	1.34454	0	9.08	15.65	5.23662	3.48883	0	3.58632e-10	0	88.9685	7.56177	30.3606	7.74652e-11	0	12.94	13.93	7.83	24.2599	0	32.6	15.3399	41.3398	9.57	14.7899	4.35935	6.10714	18.3147	6.53903	0	0	0	6.10714	0	0	1.93251	4.4861	7.60024e-12
Genetic Information Processing|Transcription|RNA polymerase	232392	34615.6	30097.4	19844.9	32404.3	74215.7	41214.2	44.7581	1300.02	497.489	7830.83	1551.28	695.718	2777.09	435.31	1306.23	468.326	1184.77	2084.13	2591.38	2838.35	7399.33	8292.77	11267.1	4651.45	22489.8	2211.48	2917.76	2745.89	1902.72	1712.75	1707.26	3300.07	2913.53	1682.62	993.558	837.23	4864.59	1860.43	8321.08	0	1335.98	1482.27	3394.6	356.247	72.7432	874.791	1810.19	3860.79
Genetic Information Processing|Transcription|Spliceosome	260.225	41.0541	31.9861	26.0633	2.53904	126.738	31.8441	0	2.62325	0	11.3539	0	0.0670886	13.6042	0	0	0.148685	0	0	0.121321	0	0	1.90474	27.4797	4.55597	86.9361	9.30492	0.0485283	0.179814	9.30478	9.78121	0.717519	0	3.09968	0.0925048	2.62325	0	0	0	11.6927	0	0	0	0	0	0	0	0	0.955436
Genetic Information Processing|Translation	386873	59262.6	41171.9	29468.8	49225.5	136216	71528.6	86.92	1759.11	939.255	16577.4	2756.65	1203.9	4362.57	780.235	1735.94	693.327	1127.62	3407.12	2382.67	2997.99	10957.7	13707	14986.2	10367.8	47547.7	4221.37	3608.34	3740.29	3536.69	3438.22	3327.24	4025.01	4994.85	2401.88	1682.11	1365.14	4950.7	2538.95	10116.9	0	1458.52	2176.82	4547.19	742.799	83.1257	1431.04	4138.39	6166.29
Genetic Information Processing|Translation|Aminoacyl-tRNA biosynthesis	123434	19313.8	13595	9822.69	15392.3	42795.3	22514.5	26.5	577.453	274.561	5275.93	773.212	383.611	1454.2	267.866	601.42	200.305	354.161	1098.15	826.49	982.522	3098.29	4421.75	4758.23	3314.63	15404.8	1424.84	1150.97	1424.39	1189.76	1051.02	1106.47	1264.98	1638.56	897.346	567.466	400.708	1597.37	697.808	3514.54	0	520.003	702.205	1405.74	196.614	21.5027	449.086	1225.2	1932.67
Genetic Information Processing|Translation|mRNA surveillance pathway	198.785	36.6109	26.047	27.6121	10.28	79.885	18.3503	0	1.45317	8.0771e-08	8.17601	0	1.61718	7.53615	0	0	0	0	0	0.0473359	0	0	4.16496	13.974	3.49127	48.4957	5.15447	0.0189386	13.3127	5.15447	5.41839	0.397476	4.52318e-06	1.7171	6.84869	1.45317	0	0	0	6.47727	0	0	0	0	0	0	0.367804	0	0.7182
Genetic Information Processing|Translation|Ribosome	248801	37560.4	26407.4	18739.8	32230.6	87155.4	46707.1	57.7105	1096.48	632.497	10320.3	1844.92	761.526	2738.1	494.209	1097.25	475.977	751.474	2130.52	1512.24	1898.09	7603.6	8628.42	9675.83	6556.25	29210.2	2632.79	2324.83	2212.54	2216.3	2234.33	2130.45	2609.76	3195.91	1440.27	1059.04	928.154	3254.59	1765.71	6396.42	0	921.14	1430.39	3027.63	513.266	57.623	929.287	2787.68	4070.03
Genetic Information Processing|Translation|Ribosome biogenesis in eukaryotes	7477.09	1345.76	684.95	514.808	768.905	2968.44	1194.23	2.12	42.194	21.6023	465.324	81.0603	24.3869	83.153	18.16	35.6508	7.05662	12.4622	91.6093	27.9398	64.9334	109.743	329.55	257.325	243.649	1407.07	78.6228	67.18	49.23	79.2654	82.5084	75.9599	74.6899	108.322	36.41	38.4478	14.7788	58.5118	32.3147	135.125	0	17.38	29.1131	55.1071	23.9284	2	24.5947	69.7202	115.28
Genetic Information Processing|Translation|RNA transport	6962.99	1005.97	458.441	363.912	823.347	3216.93	1094.39	0.589532	41.5301	10.5943	507.677	57.4515	32.7584	79.5732	0	1.62426	9.9885	9.5238	86.8408	15.9465	52.4417	146.075	323.124	280.826	249.826	1477.13	79.9669	65.3355	40.819	46.2107	64.9495	13.9653	75.5727	50.3451	20.9992	15.7075	21.4975	40.228	43.1197	64.3025	0	0	15.1073	58.7101	8.9915	2.00001	27.7026	55.7938	47.5887
Human Diseases	676321	100648	80894.6	56809.7	86592.7	208260	143116	130.255	3706.63	2032.44	22281.9	4641.82	1862.77	9631.25	756.069	2624.21	1095.13	3064.41	5409.47	7771.7	7559.64	16563.8	23550.5	32638.1	13224	66846.2	6356.7	5604.78	10480	4963.61	6912.45	3339.63	6182.06	6079.42	5852.56	2082.1	2231.73	13014.3	4105.92	26040.2	0	4120.74	5514.34	8617.26	1403.69	178.115	2828.28	6842.2	14423.7
Human Diseases|Cancer	146015	22794.6	18579.9	13106	17397.3	43883.2	30254.5	16.8409	848.732	407.84	4732.86	840.297	371.242	2220.3	224.839	677.215	234.856	658.036	1145.78	1668.54	1633.69	3422.87	4810.46	7096.26	2803.4	15578.9	1590.55	1123.77	2253	1413.56	1585.08	933.95	1246.22	1585.46	1296.4	602.82	536.393	2901.37	777.774	5993.8	0	920.287	1144.15	2027.71	257.858	25.0001	573.273	1450.97	2995.28
Human Diseases|Cancer|Acute myeloid leukemia	109.35	17.6684	13.9895	11.3581	0.736291	52.146	13.4519	0	1.15631	0	4.94403	0	0	5.99659	0	0	0	0	0	0	0	0	0.736291	9.0779	1.99886	37.914	4.10147	0	0	4.10147	4.31148	0.316276	0	1.36631	0	1.15631	0	0	0	5.15404	0	0	0	0	0	0	0.377184	0	0.420015
Human Diseases|Cancer|Basal cell carcinoma	1.15919e-10	0	0	0	0	1.15919e-10	1.36856e-128	0	0	0	0	0	0	0	0	0	0	0	0	0	0	0	3.84539e-11	0	7.74652e-11	0	0	0	0	0	0	0	0	0	0	0	0	0	0	0	0	0	0	0	0	0	0	0	0
Human Diseases|Cancer|Bladder cancer	2574.98	510.722	303.808	220.025	309.16	828.829	402.438	0	19.5274	7.95353	133.32	21.3091	6.29897	36.2609	9.08	22.6682	3.34064	14.5431	38.2746	32.6194	47.1547	57.6752	111.666	94.928	68.1678	351.73	16.5895	26.0645	55.2195	24.287	15.3184	33.0162	27.6345	44.1048	33.9494	14.917	5.25267	52.1341	8.82533	39.755	0	7.07257	12.1602	26.8936	6.75529	0	8.14778	33.421	39.5758
Human Diseases|Cancer|Breast cancer	109.35	17.6684	13.9895	11.3581	0.736291	52.146	13.4519	0	1.15631	0	4.94403	0	0	5.99659	0	0	0	0	0	0	0	0	0.7363	9.0779	1.99888	37.914	4.10147	0	0	4.10147	4.31148	0.316276	0	1.36631	0	1.15631	0	0	0	5.15404	0	0	0	0	0	0	0.377184	0	0.420015
Human Diseases|Cancer|Central carbon metabolism in cancer	29759	5108.01	3998.13	2666.45	3508.08	9346.51	5131.78	6.7114	143.437	55.904	1069.42	152.598	81.3666	353.212	79.0595	181.687	61.4825	111.277	234.132	250.658	262.1	902.959	925.253	1283.43	666.334	3217.89	388.352	316.828	354.134	366.382	242.252	324.57	391.033	544.224	230.73	193.802	104.064	481.375	191.721	1076.2	0	164.698	159.389	374.388	38.5437	4.00001	97.3012	261.656	453.885
Human Diseases|Cancer|Chemical carcinogenesis	23247.9	3354.77	2966.92	2137.59	2661.69	6744.84	5382.05	0	161.074	66.2	669.109	128.578	56.0936	429.212	15.7498	72.0544	30.1416	118.951	179.358	315.203	303.422	446.752	765.426	1250.95	374.178	2715.17	244.723	90.5122	381.566	221.095	320.877	91.9787	82.4176	155.544	205.172	69.3544	106	553.904	102.228	1098.13	0	164.095	225.981	397.831	44.475	3.00002	83.1866	245.435	565.783
Human Diseases|Cancer|Choline metabolism in cancer	2130.89	363.852	233.579	166.511	284.74	654.163	428.046	1.06	8.53659	12.8348	34.7362	31.7204	11.2309	26.8644	7.08	20.5702	1.24108	9.01688	8.60515	20.4063	22.5422	6.01572	72.1405	104.937	10.7096	75.3858	15.4992	25.0521	7.95683	17.8916	20.8432	18.6363	26.7201	24.284	8.63525	10.5763	6.71829	38.9052	18.646	41.7582	0	7.07257	11.1988	23.9507	8.68465	2.87432	21.9247	28.5918	34.482
Human Diseases|Cancer|Chronic myeloid leukemia	242.95	38.0208	25.9115	33.0411	4.20496	64.4622	77.3095	0	1.36463	0	5.83476	0	0	7.07696	0	0	0.0840276	0	0	3.05569	0	0	0.868995	11.2592	2.35909	44.8176	4.8404	1.22228	17.8935	4.8404	5.08824	0.373257	0	1.61247	9.20524	1.36463	0	0	0	6.0826	0	0	0	0	0	0	0.377184	0	0.751535
Human Diseases|Cancer|Colorectal cancer	5071.15	758.547	654.861	436.98	719.496	1092.96	1408.31	0.470468	26.1498	26.23	76.0489	32.4886	8.44583	94.1979	0	16.0867	8.14647	33.7466	33.554	98.2859	73.7028	110.613	176.049	271.15	64.5463	89.6931	19.1131	37.4024	152.503	7.16382	49.0937	0.991087	39.973	15.7616	78.4549	2.01966	11.2875	119.076	23.6507	255.286	0	46.3688	61.8323	29.8365	14.6328	1	28.8999	62.4598	158.835
Human Diseases|Cancer|Endometrial cancer	119.56	27.8777	13.9895	11.3581	0.736291	52.146	13.4519	0	1.15631	0	4.94403	0	0	5.99659	0	0	0	0	0	0	0	0	0.7363	9.0779	1.99888	37.914	4.10147	0	0	4.10147	4.31148	0.316276	0	1.36631	0	1.15631	0	0	0	5.15404	0	0	0	0	0	0	0.377184	0	0.420015
Human Diseases|Cancer|Gastric cancer	132.391	22.7607	16.5099	14.0407	0.869007	62.16	16.0509	0	1.36463	0	5.83476	0	0	7.07696	0	0	0	0	0	1.35001e-08	0	0	0.868953	11.2592	2.35901	44.8176	5.4767	5.40003e-09	2.00089e-08	4.8404	5.08824	0.373257	0	1.61247	1.02936e-08	1.36463	0	0	0	6.0826	0	0	0	0	0	0	0.377184	0	0.495686
Human Diseases|Cancer|Glioma	166.084	20.3091	14.5895	11.7982	3.19911	85.1451	31.0435	0	1.15631	0	4.94403	0	0	5.99659	0	0	0	0	0	0	0	0	0.736294	9.0779	1.99887	37.914	4.10147	0	0	4.10147	4.31148	0.516276	0	1.36631	0	1.15631	0	0	0.4	5.15404	0	0	0	0	0	0	0.59989	5.0639	0.420015
Human Diseases|Cancer|Hepatocellular carcinoma	19562.4	2863.16	2662.36	1971.56	2240.51	5363.16	4461.63	0	129.591	55.8493	499.366	94.4135	47.4659	338.142	23.9413	95.3992	27.2077	99.3979	134.024	269.114	244.871	396.162	594.341	1052.8	272.973	2092.47	213.193	97.844	351.011	196.082	261.186	81.2477	95.171	133.512	195.652	72.4807	85.2939	489.139	86.4027	1021.71	0	157.023	192.954	370.937	33.6065	2.00002	72.1844	183.641	485.783
Human Diseases|Cancer|MicroRNAs in cancer	6291.82	1136.26	758.451	522.006	706.118	2168.52	1000.47	1.64953	33.4328	8.16513	341.044	37.1524	17.7446	42.2457	24.9969	49.5794	11.089	20.7776	73.98	35.456	64.7636	156.287	274.707	197.049	190.548	884.242	86.5765	91.6823	31.9299	81.1705	31.2858	96.8735	103.821	142.276	31.6129	44.1578	25.1991	79.5897	41.5155	131.294	0	19.9163	46.8292	59.5872	2.25945	2.00001	20.7801	71.8108	84.8884
Human Diseases|Cancer|Pancreatic cancer	90.7516	18.2091	6.52087	4.8769	12.4768	20.9863	27.6816	0	1.09506	3.24998	2.28014	0	0	1.48653	0	0.56942	0.223881	1.04354	0.995889	2.22884	2.60885	0.470925	1.76638	8.71434	0.701219	8.07944	0.854594	0	0	0.854594	0.898352	0.0659002	0	0.284689	0	0.240931	0	2.84591	0	1.07391	0	0	0.141759	0	0	0	3.49998	0	0.0875155
Human Diseases|Cancer|Pathways in cancer	32914.4	4882.41	4214.57	3011.32	4055.97	9467.39	7282.68	2.12	199.248	101.935	973.519	181.11	79.5898	521.929	35.0213	137.069	51.9941	161.881	248.951	428.934	394.085	760.118	1046.26	1675.08	577.409	3291.27	317.009	219.682	593.082	273.625	377.343	138.327	231.241	249.27	326.727	103.594	124.279	722.963	169.244	1520.17	0	238.152	291.37	489.758	59.5656	5.00002	129.316	321.822	750.999
Human Diseases|Cancer|PD-L1 expression and PD-1 checkpoint pathway in cancer	8.82261	0.436059	0.196254	0	1.61359	1.83189	4.74482	0	0	0	0.436059	0	0.196254	0	0	0	0	0	0	0	0	0	0.719693	0	0	0	0	0	0	0	0	0	0	0	0	0	0	0	0	0	0	0	0	0	0	0	0	0	0.328619
Human Diseases|Cancer|Prostate cancer	4196.51	576.354	448.56	260.051	564.034	1737.1	610.407	1.06	22.6326	7.03549	217.888	22.6121	12.1011	50.3894	2	3.72545	11.9905	14.6786	38.5156	23.3525	32.0685	192.42	140.983	218.519	122.394	651.787	43.0752	40.4971	30.3987	37.0312	39.8606	21.9878	47.9466	42.9286	16.6385	11.6416	16.423	50.3189	37.7194	138.648	0	17.38	7.75882	37.0421	5.14665	0.125677	13.2902	26.8864	39.4269
Human Diseases|Cancer|Proteoglycans in cancer	4923.66	785.312	526.846	404.988	560.969	1730.66	914.883	1.06	23.8012	13.4023	207.733	37.0603	14.2607	68.9957	9.08	20.0008	7.1671	12.4622	39.6093	27.9606	34.9334	107.093	163.3	201.854	128.518	660.463	78.7881	42.7583	41.4308	54.3605	59.0436	41.2021	49.0474	69.1874	26.8558	23.9136	13.5331	58.3118	25.3147	133.374	0	17.38	26.6132	55.1071	11.9284	1	17.1614	56.5003	83.1373
Human Diseases|Cancer|Renal cell carcinoma	4280.07	738.394	493.574	362.681	518.093	1421.14	746.194	0.589532	24.2006	9.56981	197.278	31.5958	11.6001	60.6447	9.08	21.2885	4.34338	13.0145	41.8615	32.8966	40.8333	60.4513	136.654	160.698	124.208	594.382	56.4296	42.7165	41.2758	49.6742	42.7912	35.9418	49.9449	65.6015	26.7761	23.13	11.2744	61.5836	21.0713	123.156	0	17.38	28.6824	51.9429	6.17972	1.87432	12.35	43.7715	68.217
Human Diseases|Cancer|Small cell lung cancer	5088.34	768.758	654.861	436.981	719.496	1092.99	1415.25	0.470468	26.1498	26.23	76.0489	32.4886	8.44583	94.1979	0	16.0867	8.14647	33.7466	33.554	98.2859	73.7028	110.613	176.058	271.15	64.5646	89.6931	19.1139	37.4024	152.503	7.16382	49.0937	0.991087	39.973	15.7616	78.4549	2.01966	11.2875	119.076	23.6507	255.286	0	46.3688	61.8323	29.8365	14.6328	1	28.8999	62.4598	158.835
Human Diseases|Cancer|Thyroid cancer	1.31077e-06	9.83079e-07	0	3.27693e-07	0	0	1.0557e-41	0	0	0	0	0	0	0	0	0	0	0	0	0	0	0	0	0	0	0	3.27693e-07	0	0	0	0	0	0	0	0	0	0	0	0	0	0	0	0	0	0	0	0	0	0
Human Diseases|Cancer|Transcriptional misregulation in cancer	89.8787	8.13098	6.3887	5.30428	0.416725	58.4155	11.2225	0	0.522775	0	2.23523	0	0	2.71111	0	0	0	0	0	0.0838426	0	0	12.5758	18.8831	0.903807	17.3241	1.85449	0.033537	0.124266	1.85431	1.94925	0.142991	0	0.61772	0.0639283	0.522775	0	0	0	2.33018	0	0	0	0	0	0	4.07875	0	0.191669
Human Diseases|Cancer|Viral carcinogenesis	4905.33	776.947	551.318	405.686	523.918	1785.52	861.943	1.64953	21.9794	13.2818	200.954	37.1697	16.4024	61.6674	9.74975	20.43	8.25708	13.4995	40.36	30.0034	36.9	115.244	207.882	227.29	124.532	598.004	62.6537	54.0731	41.9683	48.8365	45.8199	45.7659	61.2997	73.4104	27.4672	23.0954	15.7811	72.1425	27.3843	122.853	0	17.38	17.4102	80.5951	11.4477	1.12567	29.7667	47.4497	67.8943
Human Diseases|Cardiovascular disease	61288.4	9232.89	7865.67	5710.61	7194.84	18052.4	13232	4.71047	366.258	176.595	1831.65	329.741	168.561	1008.5	81.9596	278.03	90.1822	275.59	423.927	720.383	670.31	1330.18	1913.45	3176.59	1042.52	6594.68	681.481	418.113	981.534	610.676	768.084	315.616	445.578	541.483	555.827	236.403	230.207	1271.46	302.215	2746.48	0	412.555	527.237	920.755	110.734	9.00004	244.698	577.141	1364.57
Human Diseases|Cardiovascular disease|Arrhythmogenic right ventricular cardiomyopathy	150.861	24.0862	18.479	14.8078	1.95838	73.0085	18.5213	0	1.50323	0	6.50398	0	0.276349	7.79574	0	0	0	0	0	0.0207778	0	0	1.08369	14.8383	2.92119	49.8612	5.33205	0.00831114	0.0307956	5.33202	5.60505	0.411168	0	1.77624	0.0158427	1.50323	0	0	0	6.70039	0	0	3.9899e-05	0	0	0	0.182537	2.94711e-05	0.610737
Human Diseases|Cardiovascular disease|Dilated cardiomyopathy	158.281	25.153	18.883	15.2164	2.64781	74.5536	21.8268	0	1.50323	0	6.63909	0	0.535864	7.79574	0	0	0	0	0	0.210262	0	0	1.31135	15.302	3.19554	50.0599	5.3587	0.0841049	0.311637	5.33202	5.60505	0.411168	0	1.77624	0.160321	1.50323	0	0	0	6.70039	0	0	3.9899e-05	0	0	0	0.182537	2.94711e-05	0.623385
Human Diseases|Cardiovascular disease|Fluid shear stress and atherosclerosis	54603.4	8178.57	7037.14	5132.45	6436.45	16319.7	11499.1	4.24	330.789	145.198	1671.64	280.11	149.352	865.975	81.9596	261.943	82.0357	241.844	390.373	621.656	596.607	1219.57	1716.71	2801.51	946.262	6189.65	626.233	359.468	828.377	570.455	673.751	311.603	378.922	504.879	477.036	225.063	217.732	1152.38	266.918	2449.65	0	366.186	450.135	890.919	92.5636	6.12572	211.385	494.79	1175.08
Human Diseases|Cardiovascular disease|Hypertrophic cardiomyopathy	1284.54	240.926	134.177	111.116	34.2793	478.796	285.244	0	6.30826	5.16746	70.7891	17.1426	7.87616	32.7146	0	0	0	0	0	0.210262	0	0	18.298	65.8718	22.8225	212.781	25.4273	21.15	0.311637	22.3757	34.0111	2.19795	26.6835	17.2847	0.160321	6.30826	1.18799	0	11.6459	28.118	0	0	15.2694	0	3.53801	1.87432	4.42544	19.8912	29.414
Human Diseases|Cardiovascular disease|Viral myocarditis	5091.3	764.152	656.993	437.027	719.499	1106.3	1407.32	0.470468	26.1545	26.23	76.0692	32.4886	10.5205	94.2225	0	16.0867	8.14647	33.7466	33.554	98.2859	73.7028	110.613	176.052	279.07	67.3208	92.3295	19.1299	37.4024	152.503	7.18066	49.1114	0.992385	39.973	15.7672	78.4549	2.02441	11.2875	119.076	23.6507	255.307	0	46.3688	61.8323	29.8365	14.6328	1	28.5227	62.4598	158.837
Human Diseases|Drug resistance	183632	26898	20534.3	14988	22623.5	61528.1	37059.6	46.2886	966.836	538.17	7374.85	1492.52	570.855	2354.15	172.698	580.072	284.067	668.033	1566.61	1636.12	1779.23	4419.1	6553.38	8111.31	4220.14	22075.6	1806.41	1808.26	2239.52	1308.28	1992.65	825.737	2032.13	1634.13	1258.28	541.907	616.689	3151.26	1152.25	6289.94	0	958.216	1296.61	2655.62	446.563	55.4973	702.151	1841.78	3695.14
Human Diseases|Drug resistance|Antifolate resistance	21143.7	3324.38	2374.46	1693.84	2686.24	7042.56	4022.25	5.77047	96.027	58.332	922.048	165.455	54.1256	218.791	40.9138	91.6995	36.498	67.5891	200.866	133.416	182.054	586.742	795.089	795.694	576.047	2470.69	228.798	205.709	178.269	178.251	185.982	171.259	252.577	304.09	116.541	93.5368	79.5479	330.763	133.711	611.365	0	97.2074	140.931	328.603	50.4629	4	72.5576	245.674	411.893
Human Diseases|Drug resistance|beta-Lactam resistance	61192	8721.4	6688.73	4943.88	7539.97	20774.4	12523.7	17.6686	316.101	187.111	2554.06	534.332	182.346	698.45	40.0708	166.17	115.396	230.62	537.831	546.199	594.261	1829.82	2186.07	2683.27	1388.21	7422.99	525.355	564.184	805.714	350.853	648.161	203.115	640.644	446.156	439.592	145.504	233.352	1108.26	458.081	2097.98	0	323.655	442.346	1012.96	159.736	18.623	211.231	584.507	1278.3
Human Diseases|Drug resistance|Cationic antimicrobial peptide (CAMP) resistance	46950.6	6714.86	4850.73	3653.65	5592.4	16980.1	9158.82	16.6086	251.909	133.498	2131.78	470.698	170.502	576.708	22.9969	101.692	50.1174	137.58	419.831	369.695	438.52	780.77	1797.84	2015.45	1126.42	6513.18	467.233	599.065	484.778	279.57	527.292	145.987	650.973	346.279	263.579	99.8981	120.042	700.904	285.277	1465.01	0	220.073	288.591	604.781	128.349	23.8743	206.143	495.472	872.092
Human Diseases|Drug resistance|EGFR tyrosine kinase inhibitor resistance	112.388	17.8455	14.0692	11.3581	2.70275	52.89	13.5228	0	1.15631	4.03855e-08	5.12111	0	0.0796978	5.99659	0	0	0	0	0	0	0	0	1.02858	9.0779	1.99891	37.914	4.10147	2.12024e-06	0	4.10147	4.31148	0.316276	2.26159e-06	1.36631	0	1.15631	0	0	0	5.15404	0	0	0	0	0	0	0.377184	0	0.420015
Human Diseases|Drug resistance|Endocrine resistance	113.356	18.3526	14.2266	11.5538	0.820133	53.5913	14.8115	0	1.15631	0	4.94403	0	0.173157	5.99659	0	0	0	0	0	0.0838426	0	0	0.7363	9.48193	2.22976	38.0872	4.12813	0.033537	0.124266	4.10147	4.31148	0.316276	0	1.36631	0.0639283	1.15631	0	0	0	5.15404	0	0	0	0	0	0	0.377184	0	0.421791
Human Diseases|Drug resistance|Platinum drug resistance	28120.4	3986.85	3670.4	2594.64	3499.45	7659.58	6709.49	0.470468	171.653	91.695	660.014	144.754	71.9564	519.897	14.5866	94.5003	43.2935	147.684	179.916	400.89	342.275	631.211	871.191	1511.67	393.944	2457.59	270.14	150.699	528.528	218.424	356.914	69.8746	158.528	158.521	280.879	73.6695	105.199	661.026	140.118	1408.12	0	220.073	279.464	432.62	54.1121	3.87434	119.156	281.237	707.779
Human Diseases|Drug resistance|Vancomycin resistance	25999.1	4114.31	2921.73	2079.12	3301.9	8964.97	4617.02	5.77047	128.834	67.5344	1096.88	177.282	91.6728	328.312	54.1304	126.011	38.7626	84.5601	228.161	185.841	222.12	590.553	901.433	1086.67	731.295	3135.1	306.658	288.572	242.105	272.977	265.673	234.868	329.409	376.356	157.627	126.986	78.5477	350.309	135.064	697.146	0	97.2074	145.277	276.657	53.9024	5.12568	92.3096	234.892	424.237
Human Diseases|Endocrine and metabolic disease	43183.2	6464.8	5041.88	3446.02	5416.21	14465.3	8349	12.72	234.755	109.655	1562.82	309.119	122.184	562.233	57.8195	171.993	71.8407	186.005	379.419	453.161	477.789	1127.92	1615.67	2105.94	935.262	4755.82	406.606	327.522	588.705	327.615	383.077	272.503	368.671	441.1	337.779	147.161	141.275	804.15	280.945	1536.09	0	244.085	291.615	578.864	82.9282	12.623	184.675	424.006	795.143
Human Diseases|Endocrine and metabolic disease|AGE-RAGE signaling pathway in diabetic complications	24.0799	3.74362	2.94281	2.4404	0.190022	11.5878	3.17523	0	0.240931	0	1.03015	0	0	1.24947	0	0	0	0	0	0.0366065	0	0	0.153416	2.52276	0.416489	7.98414	0.854594	0.0146426	0.0542558	0.854594	0.898352	0.0659002	0	0.284689	0.0279118	0.240931	0	0	0	1.07391	0	0	0	0	0	0	0	0	0.0882913
Human Diseases|Endocrine and metabolic disease|Cushing syndrome	4234.75	720.774	481.018	357.794	516.892	1404.68	753.593	0.589532	23.808	9.56981	195.163	31.5958	11.577	58.6086	9.08	21.2885	4.34338	13.0145	41.8615	32.8966	40.8333	60.4513	135.684	160.021	123.76	581.949	55.0637	42.7165	41.2758	46.7845	41.3273	34.9369	48.15	61.5435	26.7761	21.2402	11.2744	61.5836	21.0713	121.406	0	17.38	28.6824	51.9429	6.17972	1.87432	12.1955	48.8354	68.0744
Human Diseases|Endocrine and metabolic disease|Insulin resistance	11440.9	1807.37	1400.02	913.92	1250.72	4063.69	2005.16	3.76953	61.6008	24.5178	423.516	77.2454	41.8538	145.082	20.16	49.6221	17.1873	44.7844	95.4635	103.266	113.944	274.357	434.528	610.033	259.698	1369.78	127.793	100.97	137.569	119.501	115.164	103.522	120.64	160.505	82.856	54.8082	30.8814	181.882	63.8388	409.699	0	61.9111	53.6211	114.286	24.8598	2	54.013	93.8971	188.21
Human diseases|Endocrine and metabolic disease|Non-alcoholic fatty liver disease	13657.9	1819.21	1523.32	1016.12	2017.09	3941.98	3340.15	4.5914	76.2697	48.6318	378.894	109.565	24.7863	192.034	0	34.8883	21.1337	74.9278	118.437	207.779	189.844	337.334	561.433	709.952	227.249	1054.3	46.4785	47.7804	255.843	21.0596	119.133	2.93514	49.9272	21.6045	131.618	5.93725	45.9684	322.426	85.1979	628.409	0	112.654	153.626	187.509	33.6105	4.87432	69.6009	168.352	377.09
Human Diseases|Endocrine and metabolic disease|Type I diabetes mellitus	8840.91	1347.61	1064.64	743.309	1090.77	3219.49	1375.08	2.12	50.3059	13.6536	362.571	53.0111	28.2099	100.74	18.8298	45.7637	17.8298	37.7203	83.2964	79.1788	96.2669	288.049	302.025	403.327	198.649	1125.89	111.812	81.9675	111.994	90.1256	58.6846	85.7117	90.4497	126.696	69.0336	42.7863	34.798	162.514	73.4021	246.337	0	34.76	38.5268	140.928	6.83052	2.87432	27.1605	69.9578	93.5797
Human Diseases|Endocrine and metabolic disease|Type II diabetes mellitus	4984.74	766.101	569.938	412.427	540.541	1823.88	871.851	1.64953	22.5293	13.2818	201.648	37.7016	15.7569	64.5193	9.74975	20.43	11.3465	15.5577	40.36	30.0034	36.9	167.732	181.843	220.085	125.489	615.913	64.6043	54.0731	41.9683	49.2899	47.8704	45.331	59.5048	70.4661	27.4672	22.1482	18.353	75.7455	37.4353	129.162	0	17.38	17.1588	84.1981	11.4477	1	21.7052	42.9636	68.1001
Human Diseases|Infectious disease	158059	22979.2	19137.7	12772.9	22625.5	44647.2	35896	29.4419	837.727	543.292	4134.8	1048.2	443.749	2283.13	147.837	660.814	292.927	902.954	1229.61	2285.05	2052.81	4438.4	5652.49	8037.97	2648.27	9835.43	1225.91	1392.53	3029.15	762.687	1342.8	627.733	1522.96	1235.45	1649.02	352.498	445.804	3246.73	1082.52	6127.27	0	1040.4	1504.91	1355.85	328.583	45.4974	727.419	1637.85	3692.54
Human Diseases|Infectious disease|African trypanosomiasis	2899.12	482.977	380.25	310.783	370.702	803.111	551.3	0	12.5638	4.34438	47.8096	28.5987	10.4497	29.9624	11.3231	25.3883	5.45507	12.2767	11.6505	24.2003	21.9	90.0842	54.4466	126.875	50.8139	182.072	40.9927	32.5689	24.8997	47.7611	39.3156	40.226	34.4221	57.6438	19.7904	23.2366	9.41702	54.6473	33.828	66.2095	0	7.07257	34.1059	54.196	5.69899	2.87431	5.60541	34.838	63.8213
Human Diseases|Infectious disease|Epithelial cell signaling in Helicobacter pylori infection	8519.09	960.965	993.347	698.603	1622.29	2623.32	1620.56	2.70953	47.6444	10.9642	247.511	39.8337	43.4105	113.809	3.9628	26.1197	20.1347	49.2384	61.6547	108.401	108.402	329.945	367.766	457.39	97.7549	710.075	97.1598	58.5116	113.548	41.9205	59.841	24.5999	61.8087	56.8704	60.7631	16.7184	42.1878	220.788	70.1065	277.835	0	42.4354	53.3344	193.94	9.99541	1.12567	27.8655	68.8817	134.218
Human Diseases|Infectious disease|Epstein-Barr virus infection	4966.37	740.878	640.871	425.622	718.759	1040.81	1399.43	0.470468	24.9935	26.23	71.1049	32.4886	8.44583	88.2013	0	16.0867	8.14647	33.7466	33.554	98.2859	73.7028	110.613	175.312	262.072	62.5478	51.7791	15.0116	37.4024	152.503	3.06236	44.7822	0.674811	39.973	14.3953	78.4549	0.863354	11.2875	119.076	23.6507	250.132	0	46.3688	61.8323	29.8365	14.6328	1	28.5227	62.4598	158.744
Human Diseases|Infectious disease|Hepatitis B	5103.66	773.689	662.993	438.477	723.672	1096.21	1408.62	0.470468	26.1498	26.23	76.8232	32.4886	8.79432	94.1979	0	16.0867	8.14647	33.7466	33.554	98.2859	73.7028	110.613	177.327	271.15	64.547	89.6931	19.1131	37.4024	152.503	8.661	49.0937	1.88853	41.7679	19.3557	78.4549	3.51683	11.2875	119.076	23.6507	255.286	0	46.3688	61.8323	29.8365	14.6328	1	28.8999	62.4598	158.835
Human Diseases|Infectious disease|Hepatitis C	5204.31	775.885	666.957	446.565	733.045	1157.17	1424.69	0.470468	27.0802	26.23	81.5195	32.4886	9.11755	99.0229	0	16.0867	8.16942	33.7466	33.554	98.507	73.7028	110.613	179.107	277.937	66.1612	120.131	22.4132	37.4909	152.831	10.464	52.5629	1.24557	39.973	16.861	78.6234	2.95006	11.2875	119.076	23.6507	259.433	0	46.3688	61.8323	29.8365	14.6328	1	29.2677	62.4598	159.179
Human Diseases|Infectious disease|Herpes simplex virus 1 infection	5059.75	755.25	651.807	434.16	723.554	1083.85	1411.12	0.470468	25.8584	26.23	75.278	32.4886	8.90141	92.6869	0	16.0867	8.14647	33.7466	33.554	98.3067	73.7028	110.613	176.647	270.227	64.3654	80.4885	18.0797	37.4108	152.534	6.13037	48.0074	0.911395	39.973	15.4174	78.4707	1.7283	11.2875	119.076	23.6507	253.987	0	46.3688	61.8323	29.8365	14.6328	1	28.7052	62.4599	158.75
Human Diseases|Infectious disease|Human cytomegalovirus infection	5152.28	765.474	660.245	440.411	723.867	1144.68	1417.61	0.470468	26.4919	26.23	77.9863	32.4886	9.07435	95.9724	0	16.0867	8.14647	33.7466	33.554	98.3067	73.7028	110.613	177.049	274.235	65.6914	101.252	20.3543	37.4108	152.534	8.37754	50.3696	1.28468	39.973	16.1659	78.4707	2.36184	11.2875	119.076	24.0507	256.811	0	46.3688	61.8323	29.8365	14.6328	1	29.0824	62.4599	158.96
Human Diseases|Infectious disease|Human immunodeficiency virus 1 infection	5006.08	741.314	641.667	425.622	722.173	1075.65	1399.66	0.470468	24.9935	26.23	71.5409	32.4886	8.64209	88.2013	0	16.0867	8.14647	33.7466	33.554	98.2859	73.7028	110.613	176.032	262.072	62.548	51.7791	15.0116	37.4024	152.503	3.06236	44.7822	0.874811	39.973	14.3953	78.4549	0.863354	11.2875	119.076	24.0507	250.132	0	46.3688	61.8323	29.8365	14.6328	1	28.5227	62.4598	158.415
Human Diseases|Infectious disease|Human papillomavirus infection	4936.65	797.339	571.184	428.166	499.415	1784.38	856.173	1.64953	23.4779	13.2818	206.426	36.4157	17.0278	69.4386	9.74975	20.43	8.25708	13.4995	40.36	30.0242	36.9	115.244	183.636	213.873	128.383	648.008	76.3325	54.0814	42.1211	54.1517	51.4073	46.1757	61.2997	76.9674	27.5458	24.5939	15.7811	72.1425	26.6303	129.532	0	17.38	17.1589	80.5951	11.4477	1	21.9716	42.9636	68.5038
Human Diseases|Infectious disease|Human T-cell leukemia virus 1 infection	55.1874	17.374	8.86292	2.79333	7.99608	7.04538	11.1157	0	0	4.03855e-08	1.08205	0	0.486991	0	0	0	0.0557829	0	0	0.60597	0	0	1.78709	0	0.00247344	0	7.00573e-05	0.24239	0.898129	1.49717	0	0.897441	1.79488	3.59408	0.46204	1.49717	0	0	0	0	0	0	0	0	0	0	1.00964e-07	0	0.0128419
Human Diseases|Infectious disease|Influenza A	5232.65	788.189	672.712	447.113	734.625	1154.02	1435.99	0.470468	26.8954	26.23	81.1882	32.4886	9.32398	98.0647	0	16.0867	8.16942	33.7466	33.554	98.507	73.7028	110.613	179.747	278.812	65.8418	114.383	21.758	37.4909	152.831	11.3058	52.1747	2.09248	41.7679	20.2368	78.6234	4.26247	11.2875	119.076	23.6507	258.609	0	46.3688	62.6977	29.8365	14.6328	1	28.9179	63.0991	160.757
Human Diseases|Infectious disease|Kaposi sarcoma-associated herpesvirus infection	5034.07	756.12	649.647	427.12	723.786	1077.48	1399.92	0.470468	24.9935	26.23	71.977	32.4886	8.83834	88.2013	0	16.0867	8.14647	33.7466	33.554	98.2859	73.7028	110.613	176.752	262.072	62.5474	51.7791	15.0125	37.4024	152.503	4.55953	44.7822	1.77225	41.7679	17.9894	78.4549	2.36053	11.2875	119.076	24.0507	250.132	0	46.3688	61.8323	29.8365	14.6328	1	28.5227	62.4598	158.42
Human Diseases|Infectious disease|Legionellosis	30734.6	4422.07	3765.98	2448.44	4462.98	9366.59	6268.52	6.36	179.18	74.8731	884.719	197.996	98.1687	360.807	51.324	165.1	62.9583	187.186	269.288	422.921	431.642	1004.82	1087.1	1588.22	550.211	2352.33	311.484	231.903	455.536	212.06	239.826	216.452	252.065	330.695	265.388	100.47	101.879	655.141	242.943	1123.46	0	186.012	272.76	280.563	52.7225	8.74869	106.017	315.369	643.959
Human Diseases|Infectious disease|Measles	4969.41	741.055	640.951	425.622	720.726	1041.56	1399.5	0.470468	24.9935	26.23	71.2819	32.4886	8.52553	88.2013	0	16.0867	8.14647	33.7466	33.554	98.2859	73.7028	110.613	175.605	262.072	62.5474	51.7791	15.0116	37.4024	152.503	3.06236	44.7822	0.674811	39.973	14.3953	78.4549	0.863354	11.2875	119.076	23.6507	250.132	0	46.3688	61.8323	29.8365	14.6328	1	28.5227	62.4598	158.744
Human Diseases|Infectious disease|Pathogenic Escherichia coli infection	13172.5	2201.58	1416.54	962.603	1665.43	4243.47	2682.87	2.70953	66.3843	50.0637	542.389	107.206	31.8168	200.061	23.24	68.8099	18.8918	50.7473	127.651	135.632	145.153	271.335	545.57	528.124	293.227	1359.76	82.6673	116.048	215.375	79.8201	97.0327	79.0718	127.185	125.73	125.425	44.8137	30.8006	188.259	77.8925	375.787	0	63.7488	98.9847	88.3252	27.2836	4.87432	71.7729	124.305	250.15
Human Diseases|Infectious disease|Pertussis	4613.52	613.531	538.244	469.51	540.154	1381.07	1071.01	1.64953	16.3481	14.2187	204.429	28.0792	12.8203	37.8138	0	3.49637	4.06641	9.28971	40.8245	37.6809	31.0189	56.6015	164.384	150.123	138.441	477.843	58.9515	143.838	107.099	7.46146	30.336	4.97537	154.57	48.6712	55.0967	3.10357	11.0481	53.8	14.9097	138.612	0	24.4526	36.3383	51.5041	7.31125	1	24.7755	40.1044	90.6728
Human Diseases|Infectious disease|Salmonella infection	30110.9	4455.42	3365.08	2165.85	4233.18	10162.3	5728.98	7.53906	158.633	78.7672	1080.97	204.251	99.4115	378.232	48.2369	146.697	60.9066	144.196	260.43	314.847	339.611	964.704	1096.71	1480.12	633.582	2911.16	273.309	275.563	345.734	219.984	237.665	195.612	310.032	320.169	207.674	106.509	85.2887	492.818	244.515	909.377	0	140.341	219.534	229.502	47.4646	9.87435	134.342	253.839	524.385
Human Diseases|Infectious disease|Shigellosis	11244.6	1275.26	1400.95	831.936	1936.54	2954.23	2845.67	2.12	69.1402	34.0792	134.62	74.183	36.3107	136.214	0	43.9059	30.6704	99.0546	82.2084	226.244	201.159	499.538	377.492	729.445	98.5172	195.558	70.8628	84.5167	198.06	11.7683	85.3105	4.93811	91.2099	36.1487	101.892	3.81049	35.8195	315.005	127.239	504.264	0	88.2014	148.78	78.8638	20.3317	4.87435	45.9347	127.825	315.738
Human Diseases|Infectious disease|Toxoplasmosis	5073.57	767.14	651.197	434.006	719.892	1081.43	1419.91	0.470468	25.8073	26.23	74.592	32.4886	8.92535	92.4221	0	16.0867	8.14647	33.7466	33.554	98.2859	73.7028	110.613	175.843	271.035	64.5901	79.1368	17.8985	37.4024	152.503	5.94922	47.8169	0.897426	39.973	15.357	78.4549	1.67723	11.2875	119.076	23.6507	253.759	0	46.3688	61.8323	29.8365	14.6328	1	28.8034	66.9459	159.04
Human Diseases|Infectious disease|Vibrio cholerae infection	576.574	97.7291	63.2421	52.8252	20.4582	268.872	73.4473	0	4.17263	4.03855e-08	22.5207	6.754	4.21943	21.6392	0	0	0	0	0	0	0	0	2.94923	47.7696	11.2318	140.895	23.262	2.12024e-06	0	14.8005	15.5583	1.14131	2.26159e-06	6.71676	0	4.17263	0	0	6.754	18.5988	0	0	2.25133	0	0	1.12567	0.367804	0	1.51566
Human Diseases|Infectious disease|Yersinia infection	393.668	50.0161	94.9731	56.7072	22.2384	99.8624	69.8705	0	1.92479	0.4	9.02986	0	1.03735	9.98197	0	0	0.0205286	0	0	1.14768	0	0	1.22837	24.3448	4.71597	65.5305	11.2278	21.0342	0.12683	6.82733	7.35189	1.32648	23.4621	7.67437	0.0652472	2.12479	0.708071	3.3613	0	45.1834	0	7.07257	2.47418	0	0	0	1.00002	0	9.71874
Human Diseases|Neurodegenerative disease	75520.5	11025.8	8584.46	5874.73	10446.2	23329.4	16260	20.2533	404.872	224.122	2485.34	564.965	173.859	1050.84	62.9066	243.329	110.103	344.008	633.693	930.841	887.34	1685.17	2854.81	3618.97	1447.46	7059.95	509.801	505.937	1260.62	412.374	660.297	303.891	539.961	542.392	685.672	164.996	233.347	1468.95	482.178	2881.54	0	481.538	678	919.337	145.177	30.3716	355.28	811.408	1637.85
Human Diseases|Neurodegenerative disease|Alzheimer's disease	22145.2	3344.94	2344.26	1591.95	2966.04	7267.43	4630.6	6.83047	116.499	72.4656	845.264	184.283	48.1797	297.873	28.7466	98.3032	31.879	91.9285	212.534	245.263	261.294	498.026	943.277	976.995	455.921	2323.8	117.464	135.301	324.269	105.464	167.055	101.265	144.777	149.243	184.883	55.7635	65.4815	391.608	139.84	748.889	0	130.034	190.779	245.998	46.2613	8.74865	117.127	234.684	468.079
Human Diseases|Neurodegenerative disease|Amyotrophic lateral sclerosis	13610	2115.38	1774.83	1201.04	1894.94	3728.04	2895.81	1.53047	67.347	35.2412	363.952	85.6084	35.8364	187.537	17.08	42.9127	21.2178	61.9359	85.1003	176.445	139.907	300.359	379.589	633.302	214.378	991.828	128.361	135.382	273.335	118.361	124.629	95.5288	142.399	167.472	150.158	44.7371	40.9895	251.936	95.4034	553.153	0	88.2014	108.36	139.578	20.5902	6	49.5563	124.872	261.73
Human Diseases|Neurodegenerative disease|Huntington's disease	23973.6	3471.28	2643.84	1853.13	3301.24	7628.11	5076.02	7.30094	129.553	65.1067	839.157	181.778	59.1957	332.877	15.08	61.9162	32.9347	102.806	202.337	278.704	271.973	500.801	901.248	1146.69	490.501	2448.89	182.971	164.312	397.59	134.808	216.037	88.8546	176.768	173.902	213.081	49.2183	72.7748	446.229	151.371	862.322	0	140.341	210.478	294.308	43.106	10.7486	109.556	265.492	496.573
Human Diseases|Neurodegenerative disease|Parkinson's disease	13792	1835.05	1533.6	1025.35	2016.49	4013.84	3367.71	4.5914	77.1347	48.6318	382.416	109.565	24.7066	196.52	0	34.8883	21.1542	74.9278	118.437	207.935	189.844	337.334	573.934	730.952	228.745	1082.77	49.5467	47.8429	256.075	24.1278	122.359	2.89925	49.9272	22.6266	131.737	6.80226	45.9684	322.426	85.1979	632.265	0	112.654	153.626	187.509	33.6105	4.87432	74.0595	172.838	377.408
Human Diseases|Neurodegenerative disease|Prion disease	1766.7	248.967	261.309	191.08	201.834	600.508	263.001	0	12.9015	2.67682	53.837	2.68107	5.61672	35.6386	2	4.35075	0.39409	8.97334	13.6093	18.7055	19.9334	5.14232	52.8617	108.778	57.4364	212.499	31.3999	23.0841	1.39295	29.6137	30.2175	15.3438	26.0896	29.1486	1.7166	8.47537	6.03193	49.0234	1.54022	81.7631	0	10.3074	14.5178	49	1.60864	0	4.98182	13.5216	33.9243
Human Diseases|Neurodegenerative disease|Spinocerebellar ataxia	232.961	10.2205	26.6258	12.1802	65.6382	91.4602	26.8356	0	1.43683	1.21157e-07	0.720061	1.05032	0.324074	0.398785	0	0.957885	2.52338	3.43662	1.6753	3.78825	4.38864	43.5087	3.90374	22.257	0.482927	0.160315	0.0588743	0.0155533	7.96138	0	0	2.42313e-07	6.78477e-06	1.63561e-06	4.09571	6.05783e-08	2.10065	7.73028	8.82533	3.15097	0	0	0.238469	2.94286	0	0	3.02891e-07	0	0.138688
Human Diseases|Substance dependence	8623.23	1252.46	1150.62	911.404	889.247	2354.44	2065.05	0	47.4457	32.7648	159.527	56.9751	12.323	152.095	8.00925	12.7614	11.1574	29.7852	30.4476	77.6008	58.4674	140.161	150.259	491.084	126.93	945.863	135.942	28.6467	127.467	128.427	180.47	60.2018	26.5337	99.4039	69.5795	36.3129	28.0109	170.34	28.03	465.048	0	63.6531	71.8154	159.124	31.8421	0.125667	40.7873	99.0476	243.222
Human Diseases|Substance dependence|Alcoholism	3044.67	425.51	388.82	307.943	307.667	903.171	711.557	0	16.2007	10.9216	54.9084	19.4944	4.02105	52.6973	2.66975	4.25379	3.71914	9.92841	10.1492	25.8669	19.4891	46.7204	82.5663	202.344	42.8989	327.868	46.6723	9.54891	42.4888	44.176	61.5939	20.2394	8.84458	33.5901	23.1932	12.4897	9.33696	56.7801	9.97933	156.734	0	21.2177	24.106	53.0414	10.614	0.125667	24.6555	34.3186	81.1931
Human Diseases|Substance dependence|Amphetamine addiction	2762.04	405.752	374.147	296.258	291.877	715.91	678.096	0	15.0444	10.9216	49.8977	18.7404	4.09164	46.7007	2.66975	4.25379	3.71914	9.92841	10.1492	25.8669	19.4891	46.7204	33.578	139.629	40.9	289.954	42.5708	9.54891	42.4888	40.0746	57.2824	19.9231	8.84458	32.2237	23.1932	11.3334	9.33696	56.7801	9.22533	151.58	0	21.2177	23.8547	53.0414	10.614	0	7.98869	34.8964	80.7731
Human Diseases|Substance dependence|Cocaine addiction	2701.05	402.675	373.351	295.818	287.801	681.079	660.33	0	15.0444	10.9216	49.4617	18.7404	3.89539	46.7007	2.66975	4.25379	3.71914	9.92841	10.1492	25.8669	19.4891	46.7204	32.8583	139.629	40.8999	289.954	42.5708	9.54891	42.4888	40.0746	57.2824	19.7231	8.84458	32.2237	23.1932	11.3334	9.33696	56.7801	8.82533	151.58	0	21.2177	23.8547	53.0414	10.614	0	7.76598	29.8325	80.7731
Human Diseases|Substance dependence|Morphine addiction	115.465	18.5251	14.3044	11.3848	1.90163	54.2787	15.0704	0	1.15631	0	5.25895	0	0.314893	5.99659	0	0	0	0	0	0	0	0	1.25662	9.48193	2.23087	38.0872	4.12813	0	0	4.10147	4.31148	0.316276	0	1.36631	0	1.15631	0	0	0	5.15404	0	0	0	0	0	0	0.377184	0	0.482662
Metabolism	6.44127e+06	1.05318e+06	788723	557015	776013	2.07069e+06	1.19566e+06	1199.18	34584.1	14733.1	260210	41041.1	18683.5	80403.8	13949.1	33968.3	9914.95	24302.6	58492.2	58140.9	65361.6	148543	227559	276746	153171	764380	71038.5	64481	83844.3	66238.4	56414.7	56898.8	73563.5	92912.2	51647.4	32102.1	23820.1	110338	36243.9	208304	0	31750.4	38663.5	90264.2	10458.8	1423.65	23318.9	59948.1	105525
Metabolism|Amino Acid Metabolism	1.40658e+06	238388	177062	127143	164793	437340	261854	200.799	7601.11	3340.26	57176.7	9290.52	3796.56	16851.6	3438.97	8335.94	1965.4	5158.41	12947.7	12867.9	14325.8	28438.7	48965.4	57884.2	33798.4	167122	15578.9	13761.7	19498.3	15294.9	12833.4	13104.7	15809.6	21089.9	12145.6	7604.95	5073.03	24468	7180.65	49076.6	0	7670.97	8985.21	20143.2	2484.7	316.973	4553.2	12930	24861.3
Metabolism|Amino Acid Metabolism|Alanine, aspartate and glutamate metabolism	125057	20869.7	14991.1	10830.6	14938.9	40368.8	23057.7	25.3209	665.984	309.789	5327.77	900.85	377.625	1465.93	288.362	701.08	171.833	441.129	1158.45	1051.09	1236.69	2571.75	4553.11	5255.73	3112.24	15334.1	1429.78	1307.73	1523.12	1313.96	1174.02	1113.96	1513.99	1861.11	961.005	651.652	408.054	2016.5	670.633	3883.79	0	589.752	734.729	1647.64	248.896	31.623	455.021	1197.52	2118.34
Metabolism|Amino Acid Metabolism|Arginine and proline metabolism	186145	30623	23724.4	16751.1	22913.5	55028.8	37104.2	24.4991	1027.32	489.3	7263.91	1355.23	517.396	2181.95	376.459	1025.91	253.635	727.048	1682.17	1966.89	2025.94	3600.42	6388.77	7614.2	3941.72	21153.8	1989.41	1756.39	2698.59	1735.45	1724.83	1382.96	1999.73	2369.58	1621.85	866.185	673.986	3499.64	949.365	7542.77	0	1233.66	1146.66	2669.46	400.35	45	561.728	1689.8	3544.45
Metabolism|Amino Acid Metabolism|Cysteine and methionine metabolism	150881	24519.2	18361.2	13350.5	17961.1	47961.5	28727.7	29.0905	745.579	362.337	6114.76	1036.93	451.045	1930.64	288.761	710.441	215.285	451.866	1227.33	1177.24	1244.98	3005.56	4985.4	6194.28	3585.88	18469.3	1782.9	1460.39	2053.77	1542.93	1514.81	1118.25	1682.69	1965.76	1235.1	716.85	487.681	2294.83	826.344	5553.5	0	847.687	971.128	2015.1	268.14	44.3716	518.25	1357.13	2718.63
Metabolism|Amino Acid Metabolism|Glycine, serine and threonine metabolism	174780	28638.5	23948.9	16501	21557.1	51862.6	32271.6	27.9114	902.283	399.901	6083.88	1002.38	438.012	2070.39	413.361	1053.22	261.843	690.618	1444.87	1747.83	1751.98	3956.22	5606.65	7567.11	3804.56	18167.8	1906.22	1683.92	2669.08	1860.48	1465.33	1561.17	1992.09	2548.06	1628.8	942.984	677.074	3401.48	947.378	7640.7	0	1247.4	1096.18	2759.23	260.631	37.3716	578.571	1436.33	3135.65
Metabolism|Amino Acid Metabolism|Histidine metabolism	68828.9	11344.3	8616.93	5993.47	8917.29	21109.1	12847.8	11.66	369.206	168.379	2584.66	429.774	203.565	785.219	159.935	415.722	102.694	292.544	628.345	701.841	748.599	1412.4	2392.72	3050.84	1647.71	7123.5	743.525	657.121	826.091	704.467	585.017	601.555	780.84	1018.93	523.617	360.899	247.271	1294.15	368.238	2387.19	0	379.029	438.587	988.751	117.263	16	243.494	564.215	1191.5
Metabolism|Amino Acid Metabolism|Lysine biosynthesis	69061.8	11283.5	8095.73	5578.11	8758.17	23369.9	11976.4	13.78	367.122	156.499	2886.12	508.008	237.965	796.919	158.033	390.23	101.159	253.697	638.851	591.032	692.022	1545.07	2407.43	2912.59	1751.75	8269.79	758.046	633.742	787.935	693.704	593.502	620.705	714.227	934.846	502.718	335.268	211.209	1056.06	438.51	2205.53	0	337.895	415.98	725.288	113.566	26.1203	217.695	617.172	1099.61
Metabolism|Amino Acid Metabolism|Lysine degradation	79916.5	14649.6	10237.4	7609.11	8317.21	24922.1	14181.1	4.71047	468.494	172.075	3432.91	495.341	194.541	998.283	270.471	600.479	100.199	297.616	797.59	692.833	874.439	1494.63	2895.55	3245.69	2039.33	10304.2	974.952	819.007	951.885	1103.5	755.837	1024.71	933.256	1535.24	655.136	561.387	334.804	1429.62	346.227	2182.55	0	314.046	514.245	1307.03	131.342	12.4973	253.729	829.313	1313.47
Metabolism|Amino Acid Metabolism|Phenylalanine metabolism	88352.8	15643.8	11983.4	8854.7	9844.25	25420.7	16606	13.0714	451.504	196.924	3135.37	494.434	206.746	1071.08	288.071	681.854	153.012	364.226	754.106	878.978	904.008	2161.51	2926.8	3685.36	1943.86	8836.4	969.842	1154.79	1541.86	1088.51	739.31	1021.61	1293.4	1615.55	971.405	582.538	355.44	1625.84	479.556	2695.38	0	412.459	533.543	1366.42	145.199	11.7487	268.401	772.39	1460.3
Metabolism|Amino Acid Metabolism|Phenylalanine, tyrosine and tryptophan biosynthesis	91589.9	15224.7	10201.9	7421.32	11359.8	30798.2	16584	22.1409	471.479	238.201	4141.95	602.526	300.938	1089.94	204.979	479.598	108.511	295.708	891.863	716.812	875.24	1567.97	3588.19	3728.3	2516.35	11394.4	1060.13	966.154	976.929	923.561	786.985	841.407	1120.6	1395.56	627.943	462.972	249.88	1309.26	402.707	2353.38	0	351.438	547.516	1065.75	157.971	19.8743	381.353	866.866	1456.84
Metabolism|Amino Acid Metabolism|Tryptophan metabolism	89983.2	16329.2	11143	8474.72	9282.04	27775.4	16978.8	4.12094	491.663	220.632	4023.44	611.125	182.02	1015.97	260.31	559.673	110.966	288.611	924.449	756.752	894.438	1526.27	3159.89	3204.9	2494.39	11685.7	992.045	829.896	1426.87	1090.45	864.968	1011.22	936.35	1541.34	892.354	545.453	340.468	1469.5	348.723	2804.57	0	433.772	596.41	1364.84	180.763	12	250.174	912.685	1666.38
Metabolism|Amino Acid Metabolism|Tyrosine metabolism	60153	10343.7	8583.23	5964.06	7659.83	16482.1	11120.1	4.71047	370.545	123.242	1659.26	327.87	161.969	825.273	173.219	484.554	95.9941	345.39	513.271	800.081	824.246	1440.49	1830.2	2917.14	1119.07	5050.78	645.472	625.997	939.816	738.926	528.234	630.453	751.38	1032.51	591.065	400.939	255.477	1457.9	337.778	2100.18	0	326.257	393.702	1044.89	97.6388	12	159.465	543.047	1024.72
Metabolism|Amino Acid Metabolism|Valine, leucine and isoleucine biosynthesis	73612.6	11977.1	9292.05	6906.21	8657.45	22799.7	13980.2	13.78	369.22	172.02	3013.37	475.539	187.832	762.411	155.983	385.629	112.454	250.929	670.386	666.415	693.444	1645.57	2668.81	2916.55	1759	8618.62	708.011	709.737	1320.61	675.02	597.202	576.528	790.373	930.998	775.729	333.574	292.426	1345.43	416.012	2828.67	0	460.158	483.351	1278.43	114.94	17.4973	261.004	654.306	1320.64
Metabolism|Amino Acid Metabolism|Valine, leucine and isoleucine degradation	148220	26942.1	17882.7	12908.3	14626.7	49441.5	26418.3	6.00281	900.704	330.955	7509.26	1050.52	336.91	1857.56	401.027	847.557	177.812	459.03	1616.06	1120.07	1559.75	2510.87	5561.84	5591.53	4082.58	22713.6	1618.59	1156.8	1781.71	1823.95	1503.32	1600.15	1300.66	2340.38	1158.9	844.251	539.263	2267.76	649.184	4898.39	0	737.415	1113.18	1910.41	248.002	30.8689	404.311	1489.22	2810.8
Metabolism|Biosynthesis of Other Secondary Metabolites	237026	38290.2	27527.2	19546.4	29080.1	78849	43732.7	41.5723	1296.61	553.846	9917.35	1550.38	738.526	3050.24	453.825	1179.95	352.063	912.785	2212.59	2097.62	2402.74	5147.62	8286.87	10299.6	6322.69	28371.3	2625.72	2261.22	2955.05	2400.16	2201.46	1865.95	2654.11	3231.17	1798.84	1138.25	778.746	3806.53	1358.08	6976.84	0	1010.36	1455	2870.69	374.428	66.7378	822.767	2276.56	3769.34
Metabolism|Biosynthesis of Other Secondary Metabolites|Acarbose and validamycin biosynthesis	7808.54	1152.68	761.57	492.108	1143.96	2907.26	1350.96	2.12	38.8511	18.7605	443.859	35.6084	24.405	77.4096	4.34963	10.8509	14.8058	30.5936	94.9778	58.3547	79.7145	202.181	308.821	302.515	309.974	924.412	53.0633	110.604	62.4344	36.1518	32.8544	38.9755	132.779	93.5271	34.294	13.8258	31.261	120.458	47.7044	142.775	0	21.2177	49.3085	109.742	1.75548	1.74865	35.2625	75.2025	91.4456
Metabolism|Biosynthesis of Other Secondary Metabolites|Aflatoxin biosynthesis	18.9451	1.24913	1.24913	0	0	0	16.4469	0	0	0	0	0	0	0	0	0	0	0	0	0	0	0	0	0	0	0	0	0	0	0	0	0	0	0	0	0	1.24913	0	0	0	0	0	0	0	0	0	0.416376	2.29007	0
Metabolism|Biosynthesis of Other Secondary Metabolites|Benzoxazinoid biosynthesis	0.102103	0.0104703	0.00471233	0	0.0387443	0.0439862	0.00418948	0	0	0	0.0104703	0	0.00471233	0	0	0	0	0	0	0	0	0	0.0172808	0	0	0	0	0	0	0	0	0	0	0	0	0	0	0	0	0	0	0	0	0	0	0	0	0	0
Metabolism|Biosynthesis of Other Secondary Metabolites|Betalain biosynthesis	2235.13	310.17	315.668	211.543	257.431	685.791	454.523	0	7.68371	4.55867	52.8061	6.79042	7.00928	35.3866	2	2.12561	3.45664	7.68076	17.8461	13.1216	9.73865	42.9171	33.62	103.563	105.075	153.736	29.8305	28.3766	37.7589	23.6694	26.5455	15.0638	33.6784	31.9643	20.425	7.31964	9.6498	32.8343	8.10966	112.668	0	17.38	15.3617	27.5534	3.53801	0	11.8391	22.4151	45.7951
Metabolism|Biosynthesis of Other Secondary Metabolites|Biosynthesis of various secondary metabolites - part 1	223.806	31.4133	25.372	17.5008	2.04841	78.6744	68.7973	0	1.78155	0	7.86441	0	0.251665	9.23913	0	0	0	0	0	0	0	0	1.54208	11.3485	3.26704	58.1599	6.32028	0	0	6.31926	6.64282	0.487296	0	2.10512	0	1.78155	3.56626	0	0	7.94098	0	0	0	0	0	0	2.13914	6.53815	0.647129
Metabolism|Biosynthesis of Other Secondary Metabolites|Biosynthesis of various secondary metabolites - part 2	10498.3	1555.03	1039.67	801.062	1071.97	4175.75	1854.82	1.06	55.6215	20.2319	476.949	73.0458	37.5039	198.444	9.42963	21.6052	20.4445	25.9354	84.2868	42.9525	57.2842	315.432	312.689	484.092	336.474	1686.29	136.869	59.0048	145.557	127.244	142.084	50.8693	63.872	96.1789	80.5979	43.9284	38.5786	102.631	83.9671	239.148	0	17.38	37.4574	119.013	14.8154	3.87432	41.6765	86.7802	110.349
Metabolism|Biosynthesis of Other Secondary Metabolites|Biosynthesis of various secondary metabolites - part 3	93.4195	14.0219	12.2614	7.47672	9.59783	41.4937	8.56794	0	1.53528	0	2.94796	0	0.86695	3.81032	0	0.563873	0	1.03337	0.986188	2.20713	2.58343	0.375129	2.03632	11.5952	2.62982	23.415	2.44557	0	0	2.44557	2.57079	0.188585	0	0.814687	0	0.689467	0	2.81819	0	3.07318	0	0	0.140378	0	0	0	0.367803	0	0.250441
Metabolism|Biosynthesis of Other Secondary Metabolites|Caffeine metabolism	598.08	172.703	114.974	100.96	30.2709	118.666	60.5067	0	2.13094	0	14.5719	0	2.63079	11.0511	7.08	15.65	0	0	0	1.48928	0	0	10.3749	15.8261	3.92562	69.87	24.8346	12.5257	10.0373	24.8185	7.94557	20.1829	15.34	31.6443	9.70555	14.9209	0	0	0	9.49831	0	0	0	0	0	0	0.857894	0	0.876881
Metabolism|Biosynthesis of Other Secondary Metabolites|Carbapenem biosynthesis	8241.67	1303.27	927.811	657.298	999.519	2788.1	1565.68	2.12	40.2178	14.4523	338.649	56.2197	25.2273	97.2483	18.16	40.3338	10.6603	22.3635	73.2187	58.2241	71.3891	139.349	315.356	305.221	180.583	1057.83	87.5612	60.6684	82.7728	79.2623	67.1792	74.7144	65.9179	105.523	53.666	38.4469	31.1285	118.397	47.2872	264.329	0	41.8326	66.9245	106.585	10.2933	3	33.895	84.4386	149.994
Metabolism|Biosynthesis of Other Secondary Metabolites|Clavulanic acid biosynthesis	25.9974	5.05999	3.22419	2.04631	0.132652	13.2978	2.2364	0	0.208323	0	0.890729	0	0.703798	1.08036	0	0	0	0	0	0	0	0	0.132652	3.82352	1.29852	7.60735	0.738932	0	0	0.738932	0.776767	0.0569812	0	0.246159	0	0.208323	0	0	0	0.928565	0	0	0	0	0	0	0	0	0.075671
Metabolism|Biosynthesis of Other Secondary Metabolites|Flavone and flavonol biosynthesis	177.584	20.3227	25.2808	17.6942	25.1984	60.4185	28.6687	0	0	0.545051	6.81596	0	0.53992	0	0	0	0.404853	0.451585	2.70951	0	0	0.903171	3.45972	2.70951	17.4121	0	2.43543	13.0879	0	0.877798	0.449352	2.21788	15.5303	6.0149	0	0.977798	0	0	0	0	0	0	1.29313	0	0	0	0.874716	0.955158	2.04564
Metabolism|Biosynthesis of Other Secondary Metabolites|Flavonoid biosynthesis	514.319	73.7164	60.0267	52.2815	19.0883	168.376	140.83	0	2.8586	0	13.816	0	3.6626	14.8247	0	0	0.0435386	0	0	0.380884	0	0.0575716	4.8063	34.8509	9.58617	97.5145	10.1396	0	13.2426	10.1396	13.0096	0.781892	0.380884	3.37777	6.8126	2.8586	0.253922	1.2054	0	25.8683	0	2.53631	7.47184	0	0	0	1.62083	4.86365	14.7311
Metabolism|Biosynthesis of Other Secondary Metabolites|Glucosinolate biosynthesis	15410.8	2521.43	1832.82	1360.35	1761.22	5197.32	2737.69	2.12	80.0181	34.9777	789.827	92.894	39.164	182.033	18.8002	45.5931	22.2976	39.7099	150.288	108.238	125.485	298.092	553.932	601.019	447.047	2225.26	168.033	141.807	306.113	130.847	138.2	79.6073	165.796	164.89	168.883	52.9985	48.2521	212.854	76.4161	629.153	0	98.5088	105.749	188.399	16.905	3.74865	49.7967	123.445	273.559
Metabolism|Biosynthesis of Other Secondary Metabolites|Indole alkaloid biosynthesis	516.034	65.0743	45.7987	54.4224	25.6511	215.946	109.141	0	2.66414	0.250554	16.624	0	2.00835	13.8162	0	0	0.291169	0.451585	2.70951	0.360388	0	0.903171	5.16491	24.8582	24.0002	88.5306	15.2461	2.02331	13.7767	9.44983	12.2302	0.728704	2.38026	5.23864	7.08739	2.66414	0	0	0	11.875	0	0	6.6088	0	0	0	2.3757	4.88155	11.2978
Metabolism|Biosynthesis of Other Secondary Metabolites|Isoflavonoid biosynthesis	402.214	73.0267	29.4346	41.7829	3.37915	110.103	144.487	0	2.23578	4.71734	9.92239	11.7934	1.1714	11.5947	0	0	0.0229487	0	0	0	0	0	2.02402	22.5878	5.21201	74.675	13.5998	0	0	7.9304	21.3091	0.611536	0	3.85554	0	2.23578	0	0	0	9.96559	0	0	0	0	7.07601	0	0.39528	9.43468	19.6934
Metabolism|Biosynthesis of Other Secondary Metabolites|Isoquinoline alkaloid biosynthesis	10419.4	1642.16	1242.51	955.038	1254.09	2990.14	2335.47	1.06	57.273	32.6464	315.429	64.5615	32.0231	152.501	14.9373	46.2038	15.4705	44.83	73.5107	111.208	102.448	222.026	307.403	510.668	225.527	1045.36	145.29	99.7092	121.915	123.54	139.247	67.9192	124.777	156.666	71.9235	59.39	31.4008	193.553	46.3495	301.365	0	38.5977	66.8916	161.22	26.927	1	37.4245	113.078	199.838
Metabolism|Biosynthesis of Other Secondary Metabolites|Monobactam biosynthesis	39691	6365.74	4942.04	3420.54	5184.19	12582.3	7196.12	5.77047	216.827	91.7493	1410.58	304.856	130.221	474.621	88.4132	233.253	55.9923	165.174	324.919	391.87	415.382	844.485	1231.56	1786.19	885.686	4189.55	448.524	367.593	494.889	423.237	398.89	341.178	415.464	528.156	309.187	196.758	119.839	687.791	256.929	1458.34	0	223.308	246.563	441.359	78.5462	17.1203	114.089	366.068	693.481
Metabolism|Biosynthesis of Other Secondary Metabolites|Neomycin, kanamycin and gentamicin biosynthesis	5059.41	809.884	574.722	390.823	569.185	1868.39	846.402	1.06	25.2074	14.6651	236.361	32.8776	17.3672	53.899	7.08	23.0417	9.2977	21.1828	53.0563	36.2533	48.8657	167.4	173.231	219.927	185.689	557.688	48.9408	58.3196	50.5261	40.4443	32.9678	30.3516	78.2463	67.0191	30.5349	23.0337	21.7836	87.402	40.7267	122.67	0	17.38	23.4657	82.1964	5.14665	2	24.4755	67.9763	56.0156
Metabolism|Biosynthesis of Other Secondary Metabolites|Novobiocin biosynthesis	17115	2941.67	2001.59	1465.09	2150.99	5396.69	3159.01	4.71047	96.5184	51.6175	676.646	115.061	62.7319	237.313	41.5076	105.937	16.7996	68.5403	155.03	166.527	191.015	220.009	676.928	789.524	405.49	1933.54	216.722	181.034	177.819	197.582	174.912	164.607	217.127	289.767	116.974	101.522	40.8406	287.46	57.9723	415.581	0	59.2126	94.0422	206.43	39.5678	3	75.0308	159.873	280.876
Metabolism|Biosynthesis of Other Secondary Metabolites|Penicillin and cephalosporin biosynthesis	6545.1	1304.38	995.868	784.483	577.203	1477.3	1405.87	1.06	28.3514	24.8483	125.336	46.1961	19.3422	114.143	32.5641	78.1807	6.16513	21.276	26.5128	61.2519	45.116	55.4295	113.249	267.482	103.442	492.516	123.221	80.4869	135.703	117.737	101.308	95.5515	84.9437	134.678	90.4686	59.5036	13.4869	82.9931	15.8253	280.188	0	41.8326	38.0086	26.8936	23.4875	1	14.8054	68.0462	151.054
Metabolism|Biosynthesis of Other Secondary Metabolites|Phenazine biosynthesis	9191.79	1477.81	952.88	733.386	1046.9	3150.89	1829.92	2.12	46.4522	25.4829	440.975	69.1954	28.3262	140.506	11.3231	29.739	8.49192	22.5473	82.6788	62.1366	71.8334	103.262	350.859	377.854	254.608	1260.99	105.171	84.2683	113.528	84.4392	104.384	47.6468	99.7399	104.036	65.3851	36.0687	24.8149	111.947	37.6507	251.975	0	34.76	63.0839	102.787	18.6568	3	36.886	92.7192	164.75
Metabolism|Biosynthesis of Other Secondary Metabolites|Phenylpropanoid biosynthesis	12895.5	2146.38	1377.06	958.085	1764.51	4748.13	1901.33	1.53047	72.3223	19.1748	617.552	93.3601	43.6301	166.571	21.6361	60.5281	21.4639	48.8203	131.903	90.2802	133.477	301.437	508.125	523.75	387.956	1643.17	141.826	124.527	128.649	131.16	97.7995	93.2924	167.564	194.867	79.6398	70.5558	32.6585	183.606	107.827	231.463	0	26.9889	96.0821	140.685	7.23964	7.99997	38.3151	99.7159	165.861
Metabolism|Biosynthesis of Other Secondary Metabolites|Prodigiosin biosynthesis	33625.4	5608.08	4387.66	2902.94	4007.53	10197.1	6522.15	3.65047	184.955	76.1665	1319.4	193.932	78.0446	413.797	80.6634	201.677	53.3372	133.588	311.065	338.864	357.415	802.724	1035.94	1382.1	774.096	3899.56	330.747	297.69	496.564	344.819	274.298	308.33	333.965	452.207	305.171	167.339	141.02	585.077	176.294	1405.87	0	227.94	191.71	388.365	50.3738	4.99999	104.273	347.486	571.761
Metabolism|Biosynthesis of Other Secondary Metabolites|Staurosporine biosynthesis	1347.62	180.815	71.73	79.7538	80.2335	558.102	376.982	0	2.20369	3.44632	29.211	31.8617	10.2972	11.4283	0.349634	0	0	0	0	0	0	0	117.187	22.1257	37.8191	72.9077	12.1768	0.349634	0	9.0403	27.9182	3.47537	0	5.05136	0.174817	2.55332	0	1.1203	27.8068	9.82256	0	0	37.1709	0	5.16948	3.87432	0.718528	33.6891	59.3527
Metabolism|Biosynthesis of Other Secondary Metabolites|Stilbenoid, diarylheptanoid and gingerol biosynthesis	514.311	73.7164	60.0267	52.2815	19.0883	168.368	140.83	0	2.8586	0	13.816	0	3.6626	14.8247	0	0	0.0435386	0	0	0.380884	0	0.0575716	4.80379	34.8509	9.58111	97.5145	10.1396	0	13.2426	10.1396	13.0096	0.781892	0.380884	3.37777	6.8126	2.8586	0.253922	1.2054	0	25.8683	0	2.53631	7.47184	0	0	0	1.62083	4.86365	14.7311
Metabolism|Biosynthesis of Other Secondary Metabolites|Streptomycin biosynthesis	37490.9	5552.05	3671.4	2479.98	5004.94	14217.7	6564.89	9.54	233.565	75.4646	1930.89	224.088	112.161	420.218	46.3495	135.458	73.8509	185.367	471.263	370.496	491.305	1160.57	1587.37	1738.74	1229.17	4982.22	299.038	332.3	348.533	260.167	230.433	250.92	390.159	442.731	206.484	121.868	144.457	682.271	262.168	620.425	0	79.7317	212.822	535.038	35.7536	7.4973	135.057	363.705	450.898
Metabolism|Biosynthesis of Other Secondary Metabolites|Tropane, piperidine and pyridine alkaloid biosynthesis	16365.3	2888.38	2054.59	1507.51	2071.78	4932.61	2910.39	3.65047	94.2695	40.0905	625.607	98.0381	55.5695	194.477	49.1813	129.213	18.7229	73.2387	155.631	183.023	199.687	270.006	626.236	722.37	377.138	1728.94	192.806	206.849	201.986	197.957	134.496	177.408	246.072	307.229	134.612	113.948	44.2515	310.909	65.0436	396.053	0	59.2126	87.375	234.422	29.1764	2.87432	58.5547	138.097	239.958
Metabolism|Carbohydrate Metabolism	1.48017e+06	240753	184386	127254	182310	472637	272829	290.905	7647.29	3295.25	56932.1	8834.12	4570.09	18229.3	3211.41	7944.73	2565.46	5837.29	12889.4	13505.2	14780.7	39132.7	51316.8	64900.9	34246.2	163561	16375.1	16023.2	18659.2	15259.1	11982.7	13373.5	18813.4	22684.9	11565.5	7800.49	5668.54	25593	9200.79	45986.1	0	6966.45	8363.27	20875.9	2179.77	308.23	5602.37	13648.7	22672.6
Metabolism|Carbohydrate Metabolism|Amino sugar and nucleotide sugar metabolism	139677	21055.7	16142.1	11327	18067.3	46447.8	26637.1	39.583	696.75	306.73	5070.5	879.487	524.913	1624.49	252.721	692.684	249.009	574.05	1155.88	1254.08	1348.98	4017.52	4564.69	6374.54	3454.88	14590.4	1685.14	1421.82	1733.11	1289.29	1194.38	1078.39	1659.95	1854.99	1048.06	638.534	503.472	2229.86	967.286	3943.08	0	571.137	796.246	1582.57	221.419	38.1257	504.598	1554.22	2116.46
Metabolism|Carbohydrate Metabolism|Ascorbate and aldarate metabolism	24318.7	3674.16	3608.35	2524.37	3324.98	5932.18	5254.7	2.70953	129.604	63.5053	566.071	92.5387	56.9668	237.646	36.2217	126.826	47.3437	139.283	180.431	357.968	305.09	722.829	665.821	1113.91	377.375	1525.84	276.297	302.262	557.429	198.929	151.67	160.022	360.709	339.207	309.154	111.368	119.59	623.36	152.676	1122.46	0	189.151	146.864	463.611	25.3277	2.74865	90.8721	209.688	409.733
Metabolism|Carbohydrate Metabolism|Butanoate metabolism	142322	25712.6	18466.1	13942.6	14873	42487.9	26840.1	19.1933	717.85	326.336	5952.63	912.411	364.607	1782.64	448.26	949.908	175.727	404.432	1247.33	1114.18	1263.4	2449.29	5139.17	5389.34	3196.09	17854.6	1574.36	1531.03	2283.55	1763.75	1291.54	1660.62	1653.62	2439.01	1448.97	876.684	573.331	2320.17	606.758	4646.62	0	722.667	906.627	2348.01	246.615	25.623	506.95	1340.79	2512.16
Metabolism|Carbohydrate Metabolism|C5-Branched dibasic acid metabolism	47333.2	7986.38	5782.9	4372.49	5178.51	14833.3	9179.59	10.1295	227.741	113.946	2070.76	325.401	110.96	502.707	112.187	263.363	66.4872	129.887	446.086	359.06	405.513	949.088	1824.89	1765.51	1179.81	6059.51	447.185	450.194	814.593	448.47	387.602	393.373	503.972	620.983	488.868	233.199	201.949	766.551	234.839	1690.08	0	275.544	298.105	794.852	83.0169	9.87432	195.529	475.796	847.945
Metabolism|Carbohydrate Metabolism|Citrate cycle (TCA cycle)	114676	19784.6	13407.5	9574.1	13391.7	37861.5	20656.3	27.6733	555.066	258.106	5204.15	761.704	360.8	1374.35	293.157	642.929	149.335	302.602	1067.15	767.895	954.042	2120.95	4338.5	4537.72	3141.42	15033.8	1349.86	1230.72	1302.74	1242.45	970.237	1115.98	1417.92	1821.65	850.467	630.641	364.617	1468.84	518.496	3400.29	0	522.51	636.19	1268.34	192.276	24.623	480.627	1137.11	1818.87
Metabolism|Carbohydrate Metabolism|Fructose and mannose metabolism	71735.7	10597.1	9006.03	5655.42	10289.7	22533.1	13654.2	15.4353	351.036	156.377	2353.03	343.906	255.257	792.563	107.563	325.56	169.581	352.227	585.55	762.532	754.89	2687.33	2290.39	3381.7	1586.45	6166.37	796.53	899.487	805.721	616.796	450.896	526.858	1120.09	1099.63	480.672	354.839	266.077	1297.21	578.896	2193.06	0	335.263	352.003	851.416	79.5831	10.3716	284.681	646.572	945.822
Metabolism|Carbohydrate Metabolism|Galactose metabolism	51698.7	7698.48	6247.82	4079.2	7399.36	17676.9	8596.91	6.94953	292.531	119.264	2014.74	234.577	174.201	621.814	71.5529	238.248	118.873	283.509	480.782	544.13	600.225	1911.96	1695.71	2607.07	1437.34	4942.09	669.672	852.612	528.546	498.902	363.496	378.213	1041.44	857.343	316.018	262.09	173.736	893.54	431.246	1075.24	0	125.402	212.308	505.115	37.2777	11.2513	210.26	410.055	473.998
Metabolism|Carbohydrate Metabolism|Glycolysis / Gluconeogenesis	151481	24889.2	18781.2	12796.4	18647.5	49113.4	27253.5	28.3819	742.823	335.277	5899.81	866.235	462.967	1874.57	364.581	875.261	272.937	563.101	1269.69	1248.17	1399.44	4192.4	5305.54	6515.91	3517.69	16453.3	1699.95	1701.49	1727.88	1636.96	1188.82	1466.56	2021.9	2448.87	1113.54	855.71	596.625	2432.05	947.003	4467.57	0	664.756	767.442	2012.75	214.908	27.7486	625.146	1449.95	2149.44
Metabolism|Carbohydrate Metabolism|Glyoxylate and dicarboxylate metabolism	176125	29512.5	24033	16180.8	21774.7	50972.2	33651.9	31.0856	875.013	419.363	5944.37	1007.03	490.098	2192.91	436.261	1060.25	279.56	701.854	1468.17	1767.48	1805.67	4119.68	6066.39	7651.17	3553.31	17255.6	1701.31	1699.52	2468.63	1785.17	1339.32	1694.6	1997.34	2682.94	1537.25	947.847	739.104	3496.7	946.445	7184.7	0	1202.04	1191.08	2943.18	277.048	29.7486	702.182	1527.53	3297.56
Metabolism|Carbohydrate Metabolism|Inositol phosphate metabolism	27077.8	3915.9	3008.91	1905.47	3840.99	8967.8	5438.76	3.18	190.345	54.8714	868.243	179.349	75.4223	370.042	35.8338	133.946	73.2478	195.365	277.125	408.467	439.812	1209.17	945.824	1550.18	521.203	2619.29	225.726	154.295	339.412	241.856	228.121	189.403	192.367	347.86	195.899	125.916	114.932	630.656	263.002	488.981	0	54.6763	142.23	346.09	49.4784	4.87433	72.8445	257.887	357.402
Metabolism|Carbohydrate Metabolism|Pentose and glucuronate interconversions	36484.3	4807.4	4588.13	2707.83	5955.13	11862	6563.79	3.65047	207.189	93.4734	903.035	172.031	115.416	399.516	39.7191	179.905	122.545	270.934	328.755	500.529	514.294	1941.98	1112.09	2000.54	806.513	2074.74	373.083	466.659	350.545	269.69	179.256	221.837	596.761	523.756	205.156	170.879	152.532	862.916	448.165	871.559	0	119.727	177.92	493.925	25.2035	9.74862	161.928	258.238	372.189
Metabolism|Carbohydrate Metabolism|Pentose phosphate pathway	96475.6	14516	11581.8	7744.07	12706.4	31260.1	18667.2	19.1991	521.465	245.764	3376.81	573.911	321.948	1217.37	132.936	413.035	182.309	454.742	789.773	1027.96	1053.1	2879.71	3076.16	4536.13	2024.65	9554.93	1045.96	960.339	1267.8	872.45	838.203	661.555	1173.02	1278.1	733.346	432.501	353.187	1753.01	671.683	2941.49	0	429.207	501.83	1173.82	159.194	20	375.649	918.76	1433.12
Metabolism|Carbohydrate Metabolism|Propanoate metabolism	131290	21967.6	16205.7	11494.2	14598.7	42334.9	24689.2	17.1923	703.336	277.627	5301.1	889.421	379.846	1694.76	318.281	693.938	204.536	473.64	1197.66	1108.91	1312.77	3068.05	4638.32	5473.04	3094.14	15947.4	1387.96	1249.18	1476.54	1450.73	1195.23	1362.93	1386.02	2040.64	950.904	688.615	555.148	2328.53	766.629	3974.44	0	596.662	875.888	2183.02	225.872	31.1203	430.629	1329.04	2276.81
Metabolism|Carbohydrate Metabolism|Pyruvate metabolism	181303	30418.6	22603.7	15713.2	21444.5	58983.8	32139.1	38.5056	921.214	370.672	7395.88	1103.42	550.468	2361.62	449.611	1029.37	309.354	626.163	1587.87	1461.54	1689.79	4622.26	6566.37	7724.23	4150.09	21927.4	2052.66	1941.31	2149.35	1993.2	1475.9	1805.08	2228.15	2887.48	1380.99	1010.24	680.33	2941.43	1078.09	5553.5	0	835.924	981.823	2624.64	266.795	34.7486	672.138	1558.68	2726.74
Metabolism|Carbohydrate Metabolism|Starch and sucrose metabolism	88169.9	14216.3	10922.7	7236.67	10817.3	31370.3	13606.6	28.0363	515.327	153.934	4010.96	492.697	326.219	1182.28	112.528	319.514	144.616	365.499	807.15	822.329	933.712	2240.46	3086.91	4279.89	2205.27	11555.9	1089.39	1162.26	853.342	950.455	728.043	658.108	1460.19	1442.45	506.235	461.421	273.909	1548.2	589.573	2433.04	0	321.788	376.719	1284.58	75.76	27.6229	288.335	574.337	934.405
Metabolism|Energy Metabolism	707987	111060	84650.6	58297.7	88287	228026	137665	185.024	3614.61	1684.71	27396.5	4409.4	2379.95	8999.22	1284.47	3123.12	1036.66	2608.58	6118.17	6482.29	6972.93	15864.5	26846.4	32279.1	16380.6	79924.3	7469.3	6914.05	8741.07	6413.39	6009.83	5577.29	7759.49	9301.27	5270.06	2978.15	2561.31	11908.8	3733.37	23751	0	3733.25	4294.03	9400.48	1201.52	143.115	3283.71	7033.25	12050.1
Metabolism|Energy Metabolism|Carbon fixation in photosynthetic organisms	70193.6	10535.2	8139.99	5385.39	9136.47	24029.5	12967	24.7314	359.32	162.908	2771.38	446.274	221.086	888.959	103.357	293.899	122.826	280.896	630.234	652.099	718.819	1958.37	2565.93	3159.29	1635.86	7950.45	676.439	715.778	751.623	541.678	520.895	465.269	834.015	828.849	450.054	270.48	257.143	1200.82	473.072	2211.59	0	346.174	419.942	922.377	100.618	18.623	297.807	627.272	1090.38
Metabolism|Energy Metabolism|Carbon fixation pathways in prokaryotes	149766	24822.5	16849.6	11983.4	17248.3	50619.8	28242.2	30.9723	772.244	370.868	7183.12	1095.83	481.578	1793.05	308.744	652.596	215.692	426.027	1478.12	1020.24	1355.9	3217.12	5875.97	5952.84	3941.86	20788.1	1558	1423.04	1647.26	1431.04	1343.1	1306.56	1593.05	2076.43	1033.23	668.809	549.675	2112.38	761.926	4386.5	0	670.02	875.915	1949.96	296.124	27.623	601.013	1512.97	2580.66
Metabolism|Energy Metabolism|Methane metabolism	112002	17639.4	14447.4	9869.61	14007.3	32687.6	23350.8	21.0809	501.112	276.208	3470.22	642.794	371.645	1369.26	239.504	546.87	186.004	416.58	774.354	1073.43	983.421	2855	3836.67	5014.16	2066.85	9945.82	1174.01	1218.55	1628.76	1131.23	925.542	1047.28	1371.44	1713.94	982.077	558.974	446.989	1936.38	645.127	3934.72	0	623.526	590.043	1588.21	202.911	18.1257	522.899	1093.55	1869.07
Metabolism|Energy Metabolism|Nitrogen metabolism	65608	10137.7	8491.93	5359.87	9072.35	19923.7	12622.4	12.72	351.209	163.145	2150.67	355.234	217.683	769.432	122.156	318.68	102.501	312.373	573.83	743.538	765.252	1574.14	2673.07	3411.26	1435.13	5970.36	674.2	662.244	741.949	584.373	502.196	551.509	770.993	928.373	454.576	285.006	215.961	1282.8	339.086	2637.23	0	438.845	397.338	777.872	110.865	7.87968	360.833	564.058	1170.58
[truncated: 202 more rows]
[truncated: 92 more columns]

## Sheet: KEGG Pathways Habitat
Supplementary Data 5	Significantly differentially abundant predicted metagenomic traits between habitats (per sample data provided) determined using linear discriminant analysis (LDA) effect size method with a cut off > 2.0 for KEGG pathway levels 1-3.
[truncated: 456 more rows]
[truncated: 93 more columns]
