# Supplementary material for: Naturally occurring fire coral clones demonstrate a genetic and environmental basis of microbiome composition
Source: Nat Commun. 2021 Nov 4;12:6402. doi: 10.1038/s41467-021-26543-x (PMC8568919; doi:10.1038/s41467-021-26543-x)
Supplement: Supplementary file 9 — Supplementary Data 6 [file 41467_2021_26543_MOESM9_ESM.xlsx]

## Sheet: Genotype Analysis
Supplementary Data 6	Overview of weighted Nearest Sequenced Taxon Index (NSTI) scores over all fire coral samples at the genotype level.
Sample ID	Genotype	Metric	NST1 score
BRT1_R014	G1	Weighted NSTI	0.052387
BRT1_R015	G1	Weighted NSTI	0.175021
BRT1_R016	G1	Weighted NSTI	0.0841852
BRT1_R017	G1	Weighted NSTI	0.134088
BRT1_R018	G1	Weighted NSTI	0.149228
MDT1_R017	G1	Weighted NSTI	0.290158
UPT1_L004	G1	Weighted NSTI	0
UPT1_L006	G1	Weighted NSTI	0.212034
UPT1_L007	G1	Weighted NSTI	0.300841
UPT1_L008	G1	Weighted NSTI	0.237577
UPT1_L010	G1	Weighted NSTI	0.232538
UPT1_L011	G1	Weighted NSTI	0.196496
UPT1_R001	G1	Weighted NSTI	0.284896
UPT1_R002	G1	Weighted NSTI	0.0572851
UPT1_R005	G1	Weighted NSTI	0.144078
UPT1_R006	G1	Weighted NSTI	0.102504
UPT1_R007	G1	Weighted NSTI	0
UPT1_R008	G1	Weighted NSTI	0
UPT1_R009	G1	Weighted NSTI	0
UPT1_R010	G1	Weighted NSTI	0.339037
UPT1_R012	G1	Weighted NSTI	0.319062
UPT1_R013	G1	Weighted NSTI	0
UPT1_R014	G1	Weighted NSTI	0
UPT1_R015	G1	Weighted NSTI	0.276828
UPT1_R016	G1	Weighted NSTI	0.208252
UPT1_R017	G1	Weighted NSTI	0.050745
UPT1_R019	G1	Weighted NSTI	0
UPT1_R020	G1	Weighted NSTI	0.212034
UPT1_R021	G1	Weighted NSTI	0
UPT1_R022	G1	Weighted NSTI	0
UPT1_R023	G1	Weighted NSTI	0
UPT1_R024	G1	Weighted NSTI	0.216053
UPT1_R025	G1	Weighted NSTI	0
UPT1_R026	G1	Weighted NSTI	0.212034
UPT1_R027	G1	Weighted NSTI	0
UPT1_R028	G1	Weighted NSTI	0.212034
UPT1_R029	G1	Weighted NSTI	0.215187
UPT1_R030	G1	Weighted NSTI	0.211793
BRT1_R025	G2	Weighted NSTI	0.199031
BRT1_R026	G2	Weighted NSTI	0.303323
MDT1_R042	G2	Weighted NSTI	0.211008
MDT1_R043	G2	Weighted NSTI	0.152654
MDT1_R044	G2	Weighted NSTI	0.2257
MDT1_R045	G2	Weighted NSTI	0.259855
MDT1_R046	G2	Weighted NSTI	0
MDT1_R051	G2	Weighted NSTI	0.212902
MDT1_R052	G2	Weighted NSTI	0.229693
MDT1_R055	G2	Weighted NSTI	0.158649
MDT1_R056	G2	Weighted NSTI	0.189105
MDT1_R057	G2	Weighted NSTI	0.02503
UPT1_L029	G2	Weighted NSTI	0
UPT1_L030	G2	Weighted NSTI	0.166245
UPT1_L036	G2	Weighted NSTI	0
UPT1_R057	G2	Weighted NSTI	0.220176
BRT1_R042	G3	Weighted NSTI	0.00659933
BRT1_R058	G3	Weighted NSTI	0.050802
MDT1_L231	G3	Weighted NSTI	0.269242
MDT1_L232	G3	Weighted NSTI	0.299416
MDT1_L235	G3	Weighted NSTI	0.198125
MDT1_L240	G3	Weighted NSTI	0.265236
MDT1_R197	G3	Weighted NSTI	0.094308
MDT1_R198	G3	Weighted NSTI	0.258917
MDT1_R199	G3	Weighted NSTI	0.157598
MDT1_R200	G3	Weighted NSTI	0.176385
MDT1_R201	G3	Weighted NSTI	0.188499
UPT1_L137	G3	Weighted NSTI	0.0257583
UPT1_L138	G3	Weighted NSTI	0.0810466
UPT1_R256	G3	Weighted NSTI	0.281601
UPT1_R259	G3	Weighted NSTI	0.0861241
BRT2_L024	G4	Weighted NSTI	0.241251
BRT2_L029	G4	Weighted NSTI	0.171805
BRT2_L035	G4	Weighted NSTI	0.0562403
BRT2_R022	G4	Weighted NSTI	0.164421
BRT2_R036	G4	Weighted NSTI	0.0842689
UPT2_L078	G4	Weighted NSTI	0.0473518
UPT2_L079	G4	Weighted NSTI	0.0722633
UPT2_L080	G4	Weighted NSTI	0.196945
UPT2_L081	G4	Weighted NSTI	0.307652
UPT2_L082	G4	Weighted NSTI	0.0393267
UPT2_L083	G4	Weighted NSTI	0.218711
UPT2_L085	G4	Weighted NSTI	0.0425898
UPT2_L088	G4	Weighted NSTI	0.260512
UPT2_L090	G4	Weighted NSTI	0
UPT2_L091	G4	Weighted NSTI	0.129064
UPT2_L092	G4	Weighted NSTI	0.176861
UPT2_L093	G4	Weighted NSTI	0.0897312
UPT2_R105	G4	Weighted NSTI	0.212034
UPT2_R107	G4	Weighted NSTI	0.194845
UPT2_R108	G4	Weighted NSTI	0.279236
UPT2_R110	G4	Weighted NSTI	0.0947627
UPT2_R113	G4	Weighted NSTI	0.166534
UPT2_R115	G4	Weighted NSTI	0.174223
UPT2_R117	G4	Weighted NSTI	0.21417
UPT2_R118	G4	Weighted NSTI	0.207593
UPT2_R119	G4	Weighted NSTI	0
UPT2_R122	G4	Weighted NSTI	0.052403
UPT2_R126	G4	Weighted NSTI	0.167456
UPT2_R129	G4	Weighted NSTI	0.135006
UPT2_R133	G4	Weighted NSTI	0
UPT2_R134	G4	Weighted NSTI	0.15896
UPT2_R136	G4	Weighted NSTI	0.101778
BRT3_R023	G5	Weighted NSTI	0.098923
BRT3_R029	G5	Weighted NSTI	0.117094
BRT3_R033	G5	Weighted NSTI	0.191261
BRT3_R034	G5	Weighted NSTI	0.124566
BRT3_R036	G5	Weighted NSTI	0.21018
UPT3_L034	G5	Weighted NSTI	0.218631
UPT3_R041	G5	Weighted NSTI	0.563296
UPT3_R061	G5	Weighted NSTI	0.13977
UPT3_R067	G5	Weighted NSTI	0.242216
UPT3_R068	G5	Weighted NSTI	0.192734
UPT3_R069	G5	Weighted NSTI	0.205882
UPT3_R070	G5	Weighted NSTI	0.131679
MDT3_L173	G6	Weighted NSTI	0.111165
MDT3_L174	G6	Weighted NSTI	0.244344
MDT3_L176	G6	Weighted NSTI	0.217636
MDT3_L177	G6	Weighted NSTI	0.212902
MDT3_R108	G6	Weighted NSTI	0.213094
MDT3_R110	G6	Weighted NSTI	0.259566
UPT3_L160	G6	Weighted NSTI	0.226916
UPT3_L164	G6	Weighted NSTI	0.198109
UPT3_L172	G6	Weighted NSTI	0.214754
UPT3_L183	G6	Weighted NSTI	0.214938
UPT3_L191	G6	Weighted NSTI	0.194899
UPT3_L192	G6	Weighted NSTI	0.284651
UPT3_L226	G6	Weighted NSTI	0.258185
UPT3_L231	G6	Weighted NSTI	0.050745
UPT3_L232	G6	Weighted NSTI	0.12806
UPT3_L235	G6	Weighted NSTI	0.263804
UPT3_R189	G6	Weighted NSTI	0.007233
UPT3_R220	G6	Weighted NSTI	0.296936
UPT3_R226	G6	Weighted NSTI	0.278346
UPT3_R231	G6	Weighted NSTI	0.289902
UPT3_R247	G6	Weighted NSTI	0.247954

## Sheet: Habitat Analysis
Supplementary Data 6	Overview of weighted Nearest Sequenced Taxon Index (NSTI) scores over all fire coral samples at the habitat level.
Sample ID	Habitat	Metric	NST1 score
BRT1_R014	BR	Weighted NSTI	0.155819
BRT1_R015	BR	Weighted NSTI	0.170421
BRT1_R016	BR	Weighted NSTI	0.149494
BRT1_R017	BR	Weighted NSTI	0.196232
BRT1_R018	BR	Weighted NSTI	0.220481
BRT1_R025	BR	Weighted NSTI	0.205138
BRT1_R026	BR	Weighted NSTI	0.222869
BRT1_R042	BR	Weighted NSTI	0.203607
BRT1_R058	BR	Weighted NSTI	0.193082
BRT2_L024	BR	Weighted NSTI	0.244318
BRT2_L029	BR	Weighted NSTI	0.209188
BRT2_L035	BR	Weighted NSTI	0.244578
BRT2_R022	BR	Weighted NSTI	0.231576
BRT2_R036	BR	Weighted NSTI	0.189089
BRT3_R023	BR	Weighted NSTI	0.183801
BRT3_R029	BR	Weighted NSTI	0.114249
BRT3_R033	BR	Weighted NSTI	0.230513
BRT3_R034	BR	Weighted NSTI	0.215163
BRT3_R036	BR	Weighted NSTI	0.239511
MDT1_L231	MD	Weighted NSTI	0.17724
MDT1_L232	MD	Weighted NSTI	0.181426
MDT1_L235	MD	Weighted NSTI	0.222641
MDT1_L240	MD	Weighted NSTI	0.159385
MDT1_R017	MD	Weighted NSTI	0.229132
MDT1_R042	MD	Weighted NSTI	0.241638
MDT1_R043	MD	Weighted NSTI	0.22336
MDT1_R044	MD	Weighted NSTI	0.259256
MDT1_R045	MD	Weighted NSTI	0.266688
MDT1_R046	MD	Weighted NSTI	0.148152
MDT1_R051	MD	Weighted NSTI	0.204449
MDT1_R052	MD	Weighted NSTI	0.144563
MDT1_R055	MD	Weighted NSTI	0.116952
MDT1_R056	MD	Weighted NSTI	0.192099
MDT1_R057	MD	Weighted NSTI	0.282699
MDT1_R197	MD	Weighted NSTI	0.243355
MDT1_R198	MD	Weighted NSTI	0.210153
MDT1_R199	MD	Weighted NSTI	0.228336
MDT1_R200	MD	Weighted NSTI	0.238375
MDT1_R201	MD	Weighted NSTI	0.208918
MDT3_L173	MD	Weighted NSTI	0.297367
MDT3_L174	MD	Weighted NSTI	0.144662
MDT3_L176	MD	Weighted NSTI	0.210629
MDT3_L177	MD	Weighted NSTI	0.164735
MDT3_R108	MD	Weighted NSTI	0.196769
MDT3_R110	MD	Weighted NSTI	0.193607
UPT1_L004	UP	Weighted NSTI	0.148825
UPT1_L006	UP	Weighted NSTI	0.231934
UPT1_L007	UP	Weighted NSTI	0.201512
UPT1_L008	UP	Weighted NSTI	0.180808
UPT1_L010	UP	Weighted NSTI	0.167968
UPT1_L011	UP	Weighted NSTI	0.168045
UPT1_L029	UP	Weighted NSTI	0.179035
UPT1_L030	UP	Weighted NSTI	0.230291
UPT1_L036	UP	Weighted NSTI	0.16231
UPT1_L137	UP	Weighted NSTI	0.0866641
UPT1_L138	UP	Weighted NSTI	0.121626
UPT1_R001	UP	Weighted NSTI	0.155373
UPT1_R002	UP	Weighted NSTI	0.204162
UPT1_R005	UP	Weighted NSTI	0.146078
UPT1_R006	UP	Weighted NSTI	0.139724
UPT1_R007	UP	Weighted NSTI	0.166205
UPT1_R008	UP	Weighted NSTI	0.170763
UPT1_R009	UP	Weighted NSTI	0.160745
UPT1_R010	UP	Weighted NSTI	0.174339
UPT1_R012	UP	Weighted NSTI	0.255109
UPT1_R013	UP	Weighted NSTI	0.133286
UPT1_R014	UP	Weighted NSTI	0.193317
UPT1_R015	UP	Weighted NSTI	0.227904
UPT1_R016	UP	Weighted NSTI	0.148119
UPT1_R017	UP	Weighted NSTI	0.199003
UPT1_R019	UP	Weighted NSTI	0.26254
UPT1_R020	UP	Weighted NSTI	0.205463
UPT1_R021	UP	Weighted NSTI	0.285273
UPT1_R022	UP	Weighted NSTI	0.210826
UPT1_R023	UP	Weighted NSTI	0.153044
UPT1_R024	UP	Weighted NSTI	0.277618
UPT1_R025	UP	Weighted NSTI	0.146624
UPT1_R026	UP	Weighted NSTI	0.18722
UPT1_R027	UP	Weighted NSTI	0.157899
UPT1_R028	UP	Weighted NSTI	0.23061
UPT1_R029	UP	Weighted NSTI	0.144534
UPT1_R030	UP	Weighted NSTI	0.126648
UPT1_R057	UP	Weighted NSTI	0.292314
UPT1_R256	UP	Weighted NSTI	0.228813
UPT1_R259	UP	Weighted NSTI	0.255365
UPT2_L078	UP	Weighted NSTI	0.126449
UPT2_L079	UP	Weighted NSTI	0.143904
UPT2_L080	UP	Weighted NSTI	0.251873
UPT2_L081	UP	Weighted NSTI	0.192226
UPT2_L082	UP	Weighted NSTI	0.147017
UPT2_L083	UP	Weighted NSTI	0.200575
UPT2_L085	UP	Weighted NSTI	0.130644
UPT2_L088	UP	Weighted NSTI	0.239313
UPT2_L090	UP	Weighted NSTI	0.145138
UPT2_L091	UP	Weighted NSTI	0.199045
UPT2_L092	UP	Weighted NSTI	0.160003
UPT2_L093	UP	Weighted NSTI	0.258784
UPT2_R105	UP	Weighted NSTI	0.216634
UPT2_R107	UP	Weighted NSTI	0.179871
UPT2_R108	UP	Weighted NSTI	0.132941
UPT2_R110	UP	Weighted NSTI	0.266868
UPT2_R113	UP	Weighted NSTI	0.255643
UPT2_R115	UP	Weighted NSTI	0.167663
UPT2_R117	UP	Weighted NSTI	0.189287
UPT2_R118	UP	Weighted NSTI	0.163889
UPT2_R119	UP	Weighted NSTI	0.251176
UPT2_R122	UP	Weighted NSTI	0.216667
UPT2_R126	UP	Weighted NSTI	0.114857
UPT2_R129	UP	Weighted NSTI	0.22487
UPT2_R133	UP	Weighted NSTI	0.227091
UPT2_R134	UP	Weighted NSTI	0.111925
UPT2_R136	UP	Weighted NSTI	0.165046
UPT3_L034	UP	Weighted NSTI	0.15808
UPT3_L160	UP	Weighted NSTI	0.22071
UPT3_L164	UP	Weighted NSTI	0.178409
UPT3_L172	UP	Weighted NSTI	0.253136
UPT3_L183	UP	Weighted NSTI	0.254875
UPT3_L191	UP	Weighted NSTI	0.168215
UPT3_L192	UP	Weighted NSTI	0.225123
UPT3_L226	UP	Weighted NSTI	0.176399
UPT3_L231	UP	Weighted NSTI	0.230072
UPT3_L232	UP	Weighted NSTI	0.209404
UPT3_L235	UP	Weighted NSTI	0.246394
UPT3_R041	UP	Weighted NSTI	0.253559
UPT3_R061	UP	Weighted NSTI	0.16369
UPT3_R067	UP	Weighted NSTI	0.245186
UPT3_R068	UP	Weighted NSTI	0.234434
UPT3_R069	UP	Weighted NSTI	0.145982
UPT3_R070	UP	Weighted NSTI	0.259242
UPT3_R189	UP	Weighted NSTI	0.191778
UPT3_R220	UP	Weighted NSTI	0.189158
UPT3_R226	UP	Weighted NSTI	0.192705
UPT3_R231	UP	Weighted NSTI	0.298454
UPT3_R247	UP	Weighted NSTI	0.200148
